# Supplementary material for: RNA-seq analysis of the hypothalamic transcriptome reveals the networks regulating physiopathological progress in the diabetic GK rat
Source: Sci Rep. 2016 Sep 28;6:34138. doi: 10.1038/srep34138 (PMC5039700; doi:10.1038/srep34138)
Supplement: Supplementary Table S1 [file srep34138-s2.xls]

## Sheet: summary
	# the variants counts called by each sample
	Sample	w.variants	Sample	gk.variants
	W01	33669	GK01	38951
	W02	34409	GK02	37591
	W03	34394	GK03	37465
	W04	35384	GK04	38156
	W05	35980	GK05	38866
	W21	34958	GK21	41090
	W22	36753	GK22	40514
	W23	33880	GK23	38816
	W24	36167	GK24	37909
	W25	35302	GK25	40405
	W31	35467	GK31	38356
	W32	35936	GK32	38317
	W33	35655	GK33	38731
	W34	35282	GK34	37254
	W35	35196	GK35	37568
	#the common variants in 15 wistar/gk samples
		Wistar		GK
	Common	22783		25582
	# the amount of the common variants between wistar and gk in 18355 mRNAs
	mRNA regions		all	wistar	gk
			31380	22783	25582
		same	16952
		difference	14428
		gk_only			8597
		w_only		5798
		gk_w_notsame	33
	# the amount of the common variants between wistar and gk in the coding regions
	coding regions		all	wistar	gk
			16685	12206	13767
		same	9284
		difference	7401
		gk_only			4479
		w_only		2918
		gk_w_notsame	4
	# the details of the genes with common variants between wistar and gk
	total genes	5794
	gk-specific genes	1316
	wistar-specific genes	767
	same genes in wistar & gk	3711

## Sheet: mRNA variants
mRNA_ID	pos	ref	wistar	gk	wistar_variants	gk_variants
>NM_053693
NM_053693.1	2625	G	wistar		C	NA
>NM_001107272
NM_001107272.1	2497	ATTTTTT		gk	NA	ATTTTTTT
NM_001107272.1	3074	G		gk	NA	A
NM_001107272.1	523	G		gk	NA	A
>NM_145784
NM_145784.2	1172	G		gk	NA	A
NM_145784.2	1456	A		gk	NA	G
NM_145784.2	1741	A		gk	NA	G
NM_145784.2	1788	T		gk	NA	A
NM_145784.2	193	C		gk	NA	T
NM_145784.2	2	G	wistar	gk	T	T
NM_145784.2	4	CC	wistar	gk	CCCC	CCCC
>NM_031772
NM_031772.1	2622	GCC	wistar	gk	GCCC	GCCC
NM_031772.1	2630	GC	wistar	gk	G	G
NM_031772.1	4503	T	wistar	gk	C	C
NM_031772.1	4739	C	wistar	gk	T	T
NM_031772.1	5428	GCCC	wistar	gk	GCCCC	GCCCC
NM_031772.1	5512	C	wistar	gk	G	G
NM_031772.1	5687	A	wistar	gk	AT	AT
NM_031772.1	5760	C	wistar	gk	G	G
NM_031772.1	5817	A	wistar	gk	G	G
NM_031772.1	5878	C	wistar	gk	T	T
>NM_031085
NM_031085.2	1216	T	wistar		C	NA
NM_031085.2	2368	G	wistar		A	NA
>NM_001126082
NM_001126082.1	553	A	wistar		G	NA
>NM_184050
NM_184050.2	1205	C		gk	NA	T
NM_184050.2	1319	T	wistar	gk	A	A
NM_184050.2	1325	T	wistar	gk	G	G
>NM_019254
NM_019254.1	2646	G	wistar	gk	T	T
NM_019254.1	3245	G	wistar	gk	T	T
NM_019254.1	3657	G	wistar	gk	T	T
>NM_012876
NM_012876.1	288	C	wistar	gk	T	T
>NM_001106135
NM_001106135.2	54	A	wistar	gk	G	G
NM_001106135.2	747	A	wistar	gk	G	G
>NM_001127483
NM_001127483.1	963	G	wistar		T	NA
>NM_001011919
NM_001011919.1	1568	ACCCCCC	wistar		ACCC	NA
NM_001011919.1	1693	T	wistar		C	NA
>NM_001013926
NM_001013926.2	709	TAAA	wistar	gk	TAAAA	TAAAA
>NM_001103351
NM_001103351.2	1923	C	wistar	gk	A	A
NM_001103351.2	2166	A	wistar	gk	G	G
NM_001103351.2	2589	G	wistar	gk	A	A
NM_001103351.2	2690	A	wistar	gk	G	G
NM_001103351.2	2698	C	wistar	gk	A	A
>NM_057115
NM_057115.2	1170	G		gk	NA	A
NM_057115.2	3057	A	wistar	gk	C	C
>NM_053572
NM_053572.1	1511	G	wistar		A	NA
NM_053572.1	2851	G	wistar		A	NA
NM_053572.1	2872	C	wistar		T	NA
NM_053572.1	3084	GCCC	wistar	gk	GCCCC	GCCCC
NM_053572.1	3115	G	wistar		A	NA
NM_053572.1	3144	C	wistar		T	NA
>NM_001134972
NM_001134972.1	1746	A		gk	NA	G
NM_001134972.1	2170	TCA		gk	NA	TCACCA
NM_001134972.1	4288	A		gk	NA	C
>NM_139325
NM_139325.3	1317	T	wistar	gk	C	C
NM_139325.3	1442	C	wistar	gk	T	T
NM_139325.3	2195	T	wistar		C	NA
NM_139325.3	860	C	wistar		T	NA
>NM_199410
NM_199410.2	1146	C	wistar	gk	T	T
>NM_001100707
NM_001100707.1	2776	G		gk	NA	A
NM_001100707.1	3057	C		gk	NA	T
NM_001100707.1	4066	T		gk	NA	C
NM_001100707.1	743	C		gk	NA	T
NM_001100707.1	85	G	wistar		T	NA
NM_001100707.1	86	G	wistar		C	NA
>NM_019206
NM_019206.2	1711	G	wistar		A	NA
NM_019206.2	3913	C	wistar		T	NA
NM_019206.2	4140	C	wistar	gk	A	A
NM_019206.2	4548	T	wistar	gk	C	C
NM_019206.2	4810	T	wistar	gk	C	C
NM_019206.2	554	G		gk	NA	A
>NM_133324
NM_133324.1	1248	T	wistar	gk	C	C
NM_133324.1	1250	C	wistar	gk	T	T
NM_133324.1	1590	T	wistar	gk	G	G
NM_133324.1	2380	GAAA	wistar	gk	GAAAA	GAAAA
NM_133324.1	569	C	wistar	gk	T	T
>NM_001106479
NM_001106479.1	1980	C		gk	NA	G
NM_001106479.1	210	T		gk	NA	C
NM_001106479.1	2619	A		gk	NA	G
NM_001106479.1	3104	C		gk	NA	CAT
NM_001106479.1	322	G		gk	NA	A
NM_001106479.1	943	G		gk	NA	T
>NM_001108332
NM_001108332.1	2094	T	wistar		C	NA
>NM_017074
NM_017074.1	1221	G	wistar		A	NA
NM_017074.1	1254	G	wistar		T	NA
NM_017074.1	1362	A	wistar		G	NA
NM_017074.1	690	C	wistar	gk	A	A
NM_017074.1	87	C	wistar	gk	A	A
>NM_017357
NM_017357.1	60	T	wistar	gk	G	G
>NM_013022
NM_013022.2	1675	C	wistar	gk	T	T
NM_013022.2	2310	C	wistar	gk	T	T
NM_013022.2	4261	G	wistar	gk	T	T
NM_013022.2	5756	A	wistar	gk	G	G
NM_013022.2	6361	G	wistar	gk	T	T
NM_013022.2	6728	A	wistar	gk	T	T
>NM_001047843
NM_001047843.1	828	C		gk	NA	T
>NM_001039006
NM_001039006.1	102	A	wistar	gk	G	G
NM_001039006.1	1811	G	wistar	gk	C	C
NM_001039006.1	1883	C	wistar	gk	T	T
NM_001039006.1	2887	T	wistar	gk	C	C
>NM_138542
NM_138542.2	1200	A	wistar	gk	G	G
NM_138542.2	747	A	wistar	gk	G	G
>NM_053562
NM_053562.3	1007	T		gk	NA	C
NM_053562.3	1666	G		gk	NA	A
NM_053562.3	429	A		gk	NA	G
>NM_012793
NM_012793.2	1223	G		gk	NA	A
NM_012793.2	862	T		gk	NA	C
>NM_001010945
NM_001010945.1	1276	C		gk	NA	T
>NM_053951
NM_053951.2	126	A		gk	NA	G
NM_053951.2	222	A		gk	NA	T
NM_053951.2	4193	A		gk	NA	T
>NM_017103
NM_017103.2	1424	T	wistar	gk	C	C
>NM_001109183
NM_001109183.1	486	A		gk	NA	T
>NM_001109065
NM_001109065.2	44	T	wistar	gk	C	C
>NM_001108219
NM_001108219.1	2159	A		gk	NA	G
NM_001108219.1	2275	G		gk	NA	C
NM_001108219.1	2709	CGT		gk	NA	CGTGGT
NM_001108219.1	369	T	wistar		C	NA
NM_001108219.1	588	C		gk	NA	A
>NM_001007557
NM_001007557.1	1651	G	wistar	gk	A	A
NM_001007557.1	1825	C	wistar		T	NA
NM_001007557.1	1870	A	wistar		G	NA
NM_001007557.1	2155	C		gk	NA	T
NM_001007557.1	506	T	wistar		C	NA
NM_001007557.1	960	A	wistar	gk	T	T
NM_001007557.1	993	C	wistar		T	NA
>NM_001024337
NM_001024337.1	104	T	wistar	gk	C	C
NM_001024337.1	113	C	wistar	gk	T	T
NM_001024337.1	114	C	wistar	gk	A	A
NM_001024337.1	153	A	wistar	gk	C	C
NM_001024337.1	6	CGG	wistar	gk	CGGG	CGGG
>NM_001105780
NM_001105780.1	1219	A	wistar		G	NA
NM_001105780.1	4192	CAAAA	wistar		CAAAAA	NA
NM_001105780.1	4341	ATTTTTTTTT	wistar	gk	ATTTTTTTTTT	ATTTTTTTTTT
>NM_013174
NM_013174.2	1750	A	wistar	gk	G	G
NM_013174.2	2439	A	wistar	gk	G	G
>NM_031806
NM_031806.1	56	C		gk	NA	T
>NM_001107275
NM_001107275.1	838	T	wistar	gk	C	C
>NM_013045
NM_013045.1	1242	A	wistar	gk	ACGG	ACGG
NM_013045.1	1632	G	wistar	gk	A	A
NM_013045.1	2243	T	wistar	gk	C	C
NM_013045.1	2836	AC	wistar	gk	ACC	ACC
NM_013045.1	2861	TGG	wistar	gk	TGGG	TGGG
NM_013045.1	2932	G	wistar	gk	C	C
NM_013045.1	2934	C	wistar	gk	G	G
NM_013045.1	2966	G	wistar	gk	C	C
NM_013045.1	3795	T	wistar	gk	A	A
NM_013045.1	3796	A	wistar	gk	T	T
NM_013045.1	4248	C	wistar	gk	T	T
NM_013045.1	4421	A	wistar	gk	ATG	ATG
NM_013045.1	4462	C	wistar	gk	T	T
NM_013045.1	4500	C	wistar	gk	G	G
NM_013045.1	4501	C	wistar	gk	G	G
NM_013045.1	4502	G	wistar	gk	C	C
NM_013045.1	4503	G	wistar	gk	C	C
NM_013045.1	4714	AGG	wistar	gk	AG	AG
NM_013045.1	5045	AG	wistar	gk	AGG	AGG
NM_013045.1	5058	A	wistar	gk	T	T
NM_013045.1	5148	G	wistar	gk	T	T
NM_013045.1	5151	C	wistar	gk	T	T
NM_013045.1	5224	ACC	wistar	gk	AC	AC
NM_013045.1	5239	GAA	wistar	gk	GA	GA
NM_013045.1	5346	TCCCC	wistar	gk	TCCC	TCCC
NM_013045.1	5436	CGGG	wistar	gk	CG	CG
NM_013045.1	5578	C	wistar	gk	T	T
NM_013045.1	5633	G	wistar	gk	GC	GC
NM_013045.1	5670	TC	wistar	gk	TCC	TCC
NM_013045.1	5983	G	wistar	gk	A	A
NM_013045.1	6140	GTT	wistar	gk	GTTT	GTTT
NM_013045.1	6178	C	wistar	gk	G	G
NM_013045.1	6259	AGG	wistar	gk	AG	AG
>NM_001012180
NM_001012180.1	114	G	wistar	gk	C	C
NM_001012180.1	293	A	wistar	gk	C	C
NM_001012180.1	405	C	wistar	gk	T	T
NM_001012180.1	47	TCC	wistar	gk	TCCC	TCCC
>NM_001004257
NM_001004257.1	1279	C		gk	NA	T
NM_001004257.1	481	T		gk	NA	C
>NM_080787
NM_080787.1	1522	T	wistar	gk	C	C
>NM_001191570
NM_001191570.1	2158	C		gk	NA	T
NM_001191570.1	3539	G	wistar	gk	A	A
NM_001191570.1	825	G		gk	NA	A
>NM_001011983
NM_001011983.1	1052	G	wistar		A	NA
NM_001011983.1	550	C	wistar		T	NA
>NM_001017504
NM_001017504.1	163	T		gk	NA	C
NM_001017504.1	602	A	wistar	gk	C	C
NM_001017504.1	608	T	wistar	gk	C	C
NM_001017504.1	788	T	wistar	gk	C	C
>NM_001024885
NM_001024885.1	429	G		gk	NA	T
>NM_031779
NM_031779.2	1334	G		gk	NA	C
NM_031779.2	2231	G	wistar		A	NA
NM_031779.2	251	CG	wistar	gk	CGG	CGG
>NM_001106217
NM_001106217.1	1915	C	wistar	gk	T	T
NM_001106217.1	2127	C	wistar	gk	T	T
NM_001106217.1	2179	T	wistar	gk	C	C
NM_001106217.1	2225	G	wistar	gk	A	A
NM_001106217.1	2552	G	wistar	gk	A	A
>NM_001108501
NM_001108501.1	2568	A	wistar	gk	T	T
NM_001108501.1	3644	T	wistar	gk	G	G
NM_001108501.1	3716	G	wistar	gk	T	T
NM_001108501.1	3952	T	wistar	gk	C	C
NM_001108501.1	3991	A	wistar	gk	G	G
NM_001108501.1	4325	C	wistar	gk	T	T
NM_001108501.1	4937	GTTTT	wistar	gk	GTTT	GTTT
NM_001108501.1	834	T	wistar		C	NA
>NM_001191802
NM_001191802.1	774	AGGTG	wistar	gk	AG	AG
>NM_001024783
NM_001024783.1	1218	C	wistar		A	NA
NM_001024783.1	1716	A	wistar	gk	G	G
NM_001024783.1	309	A	wistar		T	NA
NM_001024783.1	950	C	wistar	gk	A	A
>NM_019167
NM_019167.2	3975	A		gk	NA	G
NM_019167.2	5040	A		gk	NA	G
NM_019167.2	5418	T		gk	NA	C
NM_019167.2	6357	T		gk	NA	C
>NM_001034942
NM_001034942.1	2239	ATTTTTTTTT	wistar	gk	ATTTTTTTTTT	ATTTTTTTTTTT
>NM_133566
NM_133566.1	562	C	wistar		A	NA
>NM_019191
NM_019191.2	2376	T		gk	NA	C
>NM_001007701
NM_001007701.1	1347	A		gk	NA	G
NM_001007701.1	1608	C	wistar	gk	A	A
NM_001007701.1	264	G	wistar		C	NA
>NM_133511
NM_133511.2	2403	A	wistar		G	NA
NM_133511.2	263	A	wistar		G	NA
NM_133511.2	2740	T	wistar		C	NA
NM_133511.2	3716	T	wistar		C	NA
NM_133511.2	4682	C		gk	NA	T
NM_133511.2	5601	G	wistar		A	NA
NM_133511.2	5797	A	wistar		G	NA
NM_133511.2	6055	T	wistar		C	NA
>NM_024357
NM_024357.3	11816	GCACACACACACACACACACACACACACACAC	wistar	gk	GCACACACACACACACACACACACACAC	GCACACACACACACACACACACACACAC
>NM_001191579
NM_001191579.1	1021	A	wistar	gk	G	G
NM_001191579.1	1506	ATTTTTTT	wistar	gk	ATTTTTT	ATTTTTT
NM_001191579.1	1517	TCCCCCCCCCC	wistar	gk	TCCCCCCCCC	TCCCCCCCCC
NM_001191579.1	1559	T	wistar	gk	C	C
NM_001191579.1	1617	ATT		gk	NA	ATTT
NM_001191579.1	1620	A	wistar		T	NA
NM_001191579.1	1720	C	wistar	gk	T	T
NM_001191579.1	2146	G	wistar	gk	A	A
NM_001191579.1	2192	G	wistar	gk	A	A
NM_001191579.1	448	G		gk	NA	A
>NM_001108503
NM_001108503.1	1506	C	wistar	gk	A	A
NM_001108503.1	1507	A	wistar	gk	G	G
NM_001108503.1	403	C	wistar		T	NA
NM_001108503.1	565	G		gk	NA	A
>NM_001037137
NM_001037137.1	285	A		gk	NA	G
>NM_199407
NM_199407.1	1384	A		gk	NA	G
NM_199407.1	147	G		gk	NA	T
NM_199407.1	1518	C		gk	NA	G
NM_199407.1	4506	C	wistar	gk	T	T
NM_199407.1	4566	C	wistar	gk	G	G
NM_199407.1	4915	G	wistar		A	NA
NM_199407.1	4917	C	wistar		T	NA
NM_199407.1	4957	C	wistar	gk	T	T
NM_199407.1	4976	G	wistar		A	NA
NM_199407.1	5079	T	wistar	gk	A	A
NM_199407.1	5116	G	wistar	gk	C	C
NM_199407.1	5309	A	wistar		G	NA
NM_199407.1	5441	C	wistar		G	NA
NM_199407.1	6103	T	wistar		G	NA
NM_199407.1	6292	A	wistar		G	NA
NM_199407.1	6464	G	wistar		A	NA
NM_199407.1	6653	G	wistar		A	NA
NM_199407.1	6760	T	wistar		C	NA
NM_199407.1	6934	A	wistar		G	NA
NM_199407.1	7274	C	wistar		T	NA
NM_199407.1	8019	G	wistar		T	NA
NM_199407.1	8979	GTTTTTTTTTT	wistar		GTTTTTTTTTTT	NA
>NM_001130695
NM_001130695.1	2048	G	wistar	gk	A	A
NM_001130695.1	3987	A	wistar	gk	G	G
NM_001130695.1	4221	C	wistar	gk	A	A
NM_001130695.1	719	C	wistar	gk	A	A
>NM_001108189
NM_001108189.1	2221	G		gk	NA	A
NM_001108189.1	2518	C		gk	NA	T
NM_001108189.1	2730	A	wistar		G	NA
NM_001108189.1	2756	T		gk	NA	C
NM_001108189.1	3236	G		gk	NA	C
NM_001108189.1	3259	C	wistar		T	NA
NM_001108189.1	3263	A		gk	NA	G
NM_001108189.1	3276	T		gk	NA	C
NM_001108189.1	3382	A		gk	NA	C
NM_001108189.1	4738	A		gk	NA	G
NM_001108189.1	5338	A		gk	NA	T
NM_001108189.1	5422	G		gk	NA	T
NM_001108189.1	5632	A		gk	NA	G
NM_001108189.1	6388	C		gk	NA	T
NM_001108189.1	6604	T		gk	NA	C
NM_001108189.1	7474	G		gk	NA	A
NM_001108189.1	7502	C		gk	NA	T
NM_001108189.1	7758	ATTTGTTTGTTT		gk	NA	ATTTGTTT
NM_001108189.1	7775	G		gk	NA	T
NM_001108189.1	7902	A		gk	NA	G
>NM_001001515
NM_001001515.1	1455	A		gk	NA	G
NM_001001515.1	1698	A		gk	NA	T
NM_001001515.1	2216	A		gk	NA	G
NM_001001515.1	2894	T	wistar	gk	A	A
NM_001001515.1	3026	G	wistar	gk	T	T
NM_001001515.1	3608	G	wistar	gk	A	A
NM_001001515.1	3697	G		gk	NA	T
NM_001001515.1	4548	G		gk	NA	A
NM_001001515.1	4865	T		gk	NA	C
>NM_001025014
NM_001025014.1	158	T	wistar	gk	G	G
>NM_031646
NM_031646.1	554	G	wistar		T	NA
NM_031646.1	636	C		gk	NA	T
>NM_001025660
NM_001025660.1	552	G	wistar	gk	C	C
>NM_019138
NM_019138.1	1939	G	wistar	gk	C	C
>NM_001134969
NM_001134969.1	1084	A	wistar	gk	G	G
NM_001134969.1	1804	A	wistar	gk	G	G
NM_001134969.1	2967	A	wistar	gk	G	G
NM_001134969.1	3611	G	wistar	gk	A	A
NM_001134969.1	4485	T	wistar	gk	C	C
NM_001134969.1	830	G	wistar	gk	A	A
>NM_021775
NM_021775.2	491	T		gk	NA	C
NM_021775.2	648	A	wistar	gk	C	C
NM_021775.2	742	T	wistar	gk	C	C
NM_021775.2	744	T	wistar	gk	C	C
NM_021775.2	747	A	wistar	gk	C	C
NM_021775.2	748	C	wistar	gk	T	T
NM_021775.2	813	T	wistar	gk	C	C
NM_021775.2	819	G	wistar	gk	C	C
NM_021775.2	821	G	wistar	gk	C	C
>NM_001111321
NM_001111321.1	946	G	wistar		T	NA
>NM_001105926
NM_001105926.2	1117	A		gk	NA	G
NM_001105926.2	1441	T		gk	NA	C
NM_001105926.2	1578	T		gk	NA	A
NM_001105926.2	1874	G		gk	NA	A
NM_001105926.2	2005	A		gk	NA	C
NM_001105926.2	2308	G		gk	NA	A
NM_001105926.2	2371	G		gk	NA	A
NM_001105926.2	2561	A		gk	NA	G
NM_001105926.2	262	G		gk	NA	A
NM_001105926.2	286	G		gk	NA	A
NM_001105926.2	316	G		gk	NA	T
NM_001105926.2	3208	C		gk	NA	T
NM_001105926.2	3551	T		gk	NA	C
NM_001105926.2	3832	A		gk	NA	G
NM_001105926.2	3964	T	wistar	gk	C	C
NM_001105926.2	4047	A		gk	NA	G
NM_001105926.2	656	C		gk	NA	T
NM_001105926.2	669	A		gk	NA	G
NM_001105926.2	775	G		gk	NA	A
>NM_012788
NM_012788.1	1051	C	wistar	gk	G	G
NM_012788.1	1151	T	wistar	gk	C	C
NM_012788.1	1153	G	wistar	gk	T	T
NM_012788.1	1402	TG	wistar	gk	TGG	TGG
NM_012788.1	1653	C	wistar	gk	T	T
NM_012788.1	2135	A	wistar	gk	C	C
NM_012788.1	2136	C	wistar	gk	A	A
NM_012788.1	2544	G		gk	NA	C
NM_012788.1	3206	CTTTTT	wistar	gk	CTTTTTT	CTTTTTT
NM_012788.1	396	CGG	wistar	gk	CGGG	CGGG
NM_012788.1	444	TGG	wistar	gk	TGGG	TGGG
>NM_001191760
NM_001191760.1	1420	A	wistar	gk	G	G
NM_001191760.1	1848	C	wistar	gk	T	T
NM_001191760.1	2247	T	wistar	gk	C	C
NM_001191760.1	5533	A	wistar	gk	G	G
>NM_001135875
NM_001135875.1	2474	TTATATATATATATATA	wistar	gk	TTATATATATATATA	TTATATATATATATA
NM_001135875.1	4733	C	wistar	gk	G	G
NM_001135875.1	4754	C		gk	NA	T
>NM_001099503
NM_001099503.1	270	T	wistar	gk	A	A
NM_001099503.1	312	G	wistar	gk	A	A
NM_001099503.1	328	T	wistar	gk	C	C
NM_001099503.1	352	G	wistar	gk	A	A
NM_001099503.1	404	G	wistar	gk	C	C
>NM_023020
NM_023020.2	1652	TGG		gk	NA	TG
NM_023020.2	2104	G	wistar		A	NA
NM_023020.2	2412	A	wistar		T	NA
>NM_001128188
NM_001128188.1	1370	A		gk	NA	G
NM_001128188.1	1492	C		gk	NA	T
NM_001128188.1	318	A	wistar	gk	G	G
>NM_001130542
NM_001130542.1	1997	A		gk	NA	G
NM_001130542.1	585	A		gk	NA	G
NM_001130542.1	860	G		gk	NA	A
>NM_001109294
NM_001109294.1	147	C		gk	NA	T
NM_001109294.1	1474	G	wistar	gk	A	A
NM_001109294.1	343	G		gk	NA	A
>NM_001107068
NM_001107068.1	1705	T		gk	NA	C
NM_001107068.1	2153	A		gk	NA	G
NM_001107068.1	3045	A		gk	NA	C
NM_001107068.1	3339	T		gk	NA	C
NM_001107068.1	3431	C		gk	NA	T
NM_001107068.1	3865	G		gk	NA	A
NM_001107068.1	422	A		gk	NA	C
NM_001107068.1	599	C		gk	NA	T
NM_001107068.1	988	A		gk	NA	G
>NM_001011950
NM_001011950.2	1104	C	wistar	gk	A	A
NM_001011950.2	1175	G	wistar	gk	A	A
NM_001011950.2	1476	A	wistar	gk	G	G
NM_001011950.2	1535	C	wistar	gk	T	T
>NM_001109003
NM_001109003.1	1503	A		gk	NA	G
NM_001109003.1	3316	T	wistar	gk	C	C
NM_001109003.1	3446	A	wistar	gk	G	G
NM_001109003.1	3510	G	wistar		A	NA
NM_001109003.1	3818	A	wistar		G	NA
>NM_001105910
NM_001105910.1	948	G	wistar		A	NA
>NM_001008289
NM_001008289.1	3	A	wistar	gk	C	C
NM_001008289.1	3	AGC	wistar	gk	AGCGAGC	AGCGAGC
>NM_001106114
NM_001106114.1	117	G		gk	NA	T
NM_001106114.1	159	C	wistar	gk	A	A
NM_001106114.1	186	A	wistar	gk	C	C
NM_001106114.1	213	C	wistar		T	NA
NM_001106114.1	241	C	wistar	gk	T	T
NM_001106114.1	291	G		gk	NA	A
>NM_053590
NM_053590.1	431	A	wistar	gk	G	G
NM_053590.1	432	G	wistar	gk	A	A
>NM_001108200
NM_001108200.2	498	T		gk	NA	A
>NM_053337
NM_053337.1	1074	A	wistar	gk	G	G
>NM_152935
NM_152935.1	142	G	wistar	gk	C	C
NM_152935.1	143	C	wistar	gk	G	G
NM_152935.1	196	A	wistar	gk	G	G
NM_152935.1	197	G	wistar	gk	A	A
NM_152935.1	38	A		gk	NA	T
NM_152935.1	913	T	wistar	gk	TA	TA
>NM_017296
NM_017296.1	837	G	wistar	gk	A	A
>NM_001033984
NM_001033984.1	4533	C	wistar	gk	A	A
NM_001033984.1	4534	A	wistar	gk	C	C
NM_001033984.1	4536	A	wistar	gk	C	C
NM_001033984.1	4779	A	wistar	gk	T	T
NM_001033984.1	4803	A	wistar	gk	T	T
NM_001033984.1	4837	G	wistar	gk	C	C
NM_001033984.1	4904	A	wistar	gk	G	G
NM_001033984.1	5405	A	wistar	gk	C	C
NM_001033984.1	5426	G	wistar	gk	C	C
NM_001033984.1	5483	G	wistar	gk	T	T
NM_001033984.1	5494	G	wistar	gk	C	C
NM_001033984.1	6602	T	wistar	gk	C	C
>NM_001025730
NM_001025730.2	1	G	wistar	gk	C	C
NM_001025730.2	3	C	wistar	gk	G	G
NM_001025730.2	4	T	wistar	gk	TGCT	TGCT
>NM_001108555
NM_001108555.1	6360	G	wistar	gk	A	A
NM_001108555.1	7473	C	wistar	gk	T	T
>NM_133531
NM_133531.2	1255	A	wistar	gk	G	G
NM_133531.2	1938	T	wistar	gk	C	C
NM_133531.2	2093	C	wistar	gk	T	T
NM_133531.2	2302	C	wistar	gk	T	T
NM_133531.2	2305	G	wistar	gk	A	A
NM_133531.2	2308	C	wistar	gk	T	T
>NM_001108207
NM_001108207.1	1548	G		gk	NA	A
NM_001108207.1	2639	C	wistar	gk	G	G
NM_001108207.1	3071	T	wistar	gk	C	C
NM_001108207.1	678	C		gk	NA	T
NM_001108207.1	900	C		gk	NA	T
>NM_001025140
NM_001025140.2	1516	G	wistar	gk	A	A
NM_001025140.2	2173	G	wistar	gk	A	A
NM_001025140.2	3064	C	wistar	gk	T	T
NM_001025140.2	350	A	wistar	gk	G	G
>NM_133611
NM_133611.2	1399	T	wistar	gk	C	C
NM_133611.2	2142	G	wistar	gk	C	C
NM_133611.2	2174	TAAAAAAAAAA	wistar	gk	TAAAAAAAAAAAA	TAAAAAAAAAAAAA
NM_133611.2	313	G	wistar		T	NA
NM_133611.2	3499	G	wistar		A	NA
NM_133611.2	3656	TAAAAAAAA	wistar		TAAAAAAAAA	NA
NM_133611.2	3747	T	wistar	gk	C	C
NM_133611.2	4624	A	wistar	gk	G	G
NM_133611.2	4736	G	wistar		A	NA
NM_133611.2	5177	A	wistar	gk	G	G
NM_133611.2	5245	G	wistar	gk	A	A
NM_133611.2	5338	C	wistar		T	NA
NM_133611.2	5343	T	wistar	gk	C	C
NM_133611.2	6031	C	wistar		T	NA
NM_133611.2	6044	A	wistar	gk	G	G
>NM_031024
NM_031024.1	1067	T		gk	NA	C
NM_031024.1	656	T		gk	NA	C
>NM_001106604
NM_001106604.2	3412	T		gk	NA	C
NM_001106604.2	3540	T		gk	NA	C
NM_001106604.2	3817	A		gk	NA	G
NM_001106604.2	7902	A		gk	NA	C
NM_001106604.2	8345	T		gk	NA	C
NM_001106604.2	9607	A		gk	NA	G
>NM_053391
NM_053391.1	165	C		gk	NA	T
NM_053391.1	21	T	wistar	gk	C	C
NM_053391.1	22	G	wistar	gk	A	A
NM_053391.1	670	T	wistar	gk	C	C
NM_053391.1	881	G	wistar	gk	A	A
NM_053391.1	98	G	wistar	gk	A	A
>NM_057153
NM_057153.3	2980	G		gk	NA	C
NM_057153.3	3701	C		gk	NA	G
>NM_001105730
NM_001105730.1	266	A		gk	NA	G
>NM_001014027
NM_001014027.1	1296	T	wistar	gk	C	C
NM_001014027.1	1602	G	wistar	gk	T	T
NM_001014027.1	621	C		gk	NA	A
>NM_183402
NM_183402.1	1349	G		gk	NA	A
NM_183402.1	1714	C		gk	NA	A
NM_183402.1	376	C	wistar		T	NA
NM_183402.1	591	C		gk	NA	T
NM_183402.1	891	T		gk	NA	C
NM_183402.1	954	G		gk	NA	A
>NM_001024304
NM_001024304.1	1417	G	wistar	gk	T	T
NM_001024304.1	199	G	wistar		A	NA
NM_001024304.1	207	T	wistar	gk	C	C
NM_001024304.1	233	G	wistar	gk	A	A
NM_001024304.1	328	A		gk	NA	C
NM_001024304.1	332	C		gk	NA	G
>NM_021695
NM_021695.2	1215	G		gk	NA	A
NM_021695.2	1419	C		gk	NA	A
NM_021695.2	1495	C		gk	NA	T
NM_021695.2	1499	C		gk	NA	T
NM_021695.2	1510	A		gk	NA	G
NM_021695.2	2202	C		gk	NA	T
NM_021695.2	2257	T		gk	NA	C
>NM_001079886
NM_001079886.1	1120	A	wistar		G	NA
>NM_145184
NM_145184.1	2056	G	wistar	gk	A	A
NM_145184.1	2689	G	wistar	gk	C	C
NM_145184.1	2998	T	wistar	gk	C	C
>NM_001009603
NM_001009603.1	710	A		gk	NA	G
>NM_130399
NM_130399.2	376	T		gk	NA	G
NM_130399.2	475	A	wistar	gk	G	G
NM_130399.2	985	C		gk	NA	T
>NM_053996
NM_053996.2	1515	C		gk	NA	T
NM_053996.2	159	T		gk	NA	C
>NM_001108047
NM_001108047.1	251	C	wistar		T	NA
NM_001108047.1	2809	GAAAAAAAAA		gk	NA	GAAAAAAAAAA
NM_001108047.1	2846	G	wistar	gk	A	A
NM_001108047.1	3013	C	wistar	gk	T	T
NM_001108047.1	3543	A	wistar	gk	G	G
NM_001108047.1	3574	A	wistar	gk	G	G
>NM_022232
NM_022232.1	1039	A	wistar	gk	G	G
NM_022232.1	1500	G	wistar	gk	A	A
NM_022232.1	843	T	wistar	gk	C	C
NM_022232.1	934	G	wistar	gk	A	A
>NM_001106325
NM_001106325.1	507	C		gk	NA	T
>NM_139337
NM_139337.1	492	T	wistar	gk	C	C
>NM_031340
NM_031340.1	3311	G		gk	NA	A
NM_031340.1	3404	G	wistar		A	NA
NM_031340.1	3775	A	wistar		G	NA
>NM_024373
NM_024373.1	46	N	wistar	gk	G	G
NM_024373.1	486	G	wistar	gk	A	A
NM_024373.1	80	T	wistar		A	NA
>NM_173094
NM_173094.2	107	G		gk	NA	A
NM_173094.2	1258	A	wistar	gk	C	C
>NM_001109055
NM_001109055.1	79	T		gk	NA	C
>NM_001108484
NM_001108484.1	2324	G	wistar	gk	C	C
>NM_001024864
NM_001024864.1	1372	G		gk	NA	C
NM_001024864.1	502	G	wistar	gk	A	A
>NM_001017493
NM_001017493.1	2769	T	wistar	gk	G	G
>NM_001004269
NM_001004269.1	1405	T	wistar	gk	C	C
>NM_024489
NM_024489.1	2366	T		gk	NA	A
NM_024489.1	250	C	wistar	gk	CT	CT
>NM_001191770
NM_001191770.1	1129	C	wistar	gk	G	G
NM_001191770.1	741	G	wistar		A	NA
NM_001191770.1	783	C	wistar		G	NA
>NM_053999
NM_053999.2	2158	C		gk	NA	G
>NM_053637
NM_053637.2	1084	C	wistar	gk	G	G
NM_053637.2	1972	G		gk	NA	A
NM_053637.2	2017	C	wistar	gk	T	T
>NM_001271502
NM_001271502.1	1605	A		gk	NA	G
NM_001271502.1	1644	T		gk	NA	C
NM_001271502.1	2872	A	wistar	gk	G	G
NM_001271502.1	4393	GAAAAAAAAA	wistar	gk	GAAAAAAAAAA	GAAAAAAAAAA
NM_001271502.1	4406	GAAAAAAAA		gk	NA	GAAAAAAA
NM_001271502.1	768	A	wistar	gk	G	G
>NM_001108527
NM_001108527.1	988	T	wistar	gk	C	C
>NR_002597
NR_002597.1	1083	GA	wistar	gk	GAA	GAA
NR_002597.1	1099	G	wistar	gk	A	A
NR_002597.1	1183	C		gk	NA	T
NR_002597.1	1254	G		gk	NA	A
NR_002597.1	1277	AG	wistar	gk	AGG	AGG
NR_002597.1	1316	CG	wistar	gk	C	C
NR_002597.1	1462	G	wistar	gk	C	C
NR_002597.1	302	A	wistar	gk	T	T
NR_002597.1	309	GAA	wistar	gk	GA	GA
>NM_171991
NM_171991.3	1136	C	wistar		T	NA
>NM_031763
NM_031763.3	4093	G		gk	NA	A
>NM_001008324
NM_001008324.1	2481	T	wistar	gk	C	C
>NM_001134700
NM_001134700.1	1042	T		gk	NA	C
NM_001134700.1	1049	C		gk	NA	T
NM_001134700.1	1245	G		gk	NA	A
NM_001134700.1	1667	C		gk	NA	T
NM_001134700.1	1746	C		gk	NA	T
>NM_001004246
NM_001004246.2	1661	C		gk	NA	T
NM_001004246.2	770	A		gk	NA	G
NM_001004246.2	788	A		gk	NA	G
NM_001004246.2	962	T		gk	NA	C
>NM_053514
NM_053514.1	477	G	wistar	gk	A	A
NM_053514.1	77	C	wistar	gk	T	T
>NM_013122
NM_013122.2	449	A	wistar	gk	G	G
NM_013122.2	599	C		gk	NA	T
>NM_001191917
NM_001191917.1	5481	A		gk	NA	G
NM_001191917.1	8078	C		gk	NA	G
>NM_001007000
NM_001007000.1	339	T	wistar	gk	A	A
>NM_001034128
NM_001034128.2	219	T	wistar		C	NA
NM_001034128.2	295	C	wistar		T	NA
NM_001034128.2	2978	T	wistar		C	NA
>NM_133390
NM_133390.1	1132	T	wistar	gk	A	A
NM_133390.1	1134	C	wistar	gk	T	T
NM_133390.1	1140	C	wistar	gk	T	T
NM_133390.1	2533	G		gk	NA	A
NM_133390.1	2816	G	wistar		A	NA
NM_133390.1	3364	T	wistar		G	NA
NM_133390.1	3974	G	wistar		C	NA
NM_133390.1	444	G	wistar		A	NA
>NM_001013952
NM_001013952.1	2386	T	wistar		G	NA
NM_001013952.1	2409	T	wistar		C	NA
NM_001013952.1	2509	A	wistar		G	NA
NM_001013952.1	2524	A	wistar		T	NA
NM_001013952.1	2620	C	wistar		T	NA
NM_001013952.1	2637	T	wistar		C	NA
NM_001013952.1	2770	C		gk	NA	T
NM_001013952.1	2825	ACCCC	wistar		ACCC	NA
NM_001013952.1	2924	T	wistar		G	NA
NM_001013952.1	3080	G	wistar		T	NA
NM_001013952.1	3084	T	wistar		C	NA
NM_001013952.1	3311	C	wistar		T	NA
NM_001013952.1	3521	C	wistar		T	NA
>NM_001134361
NM_001134361.1	2142	T		gk	NA	G
NM_001134361.1	753	T		gk	NA	C
>NM_001108993
NM_001108993.1	1435	T		gk	NA	C
NM_001108993.1	1944	G		gk	NA	A
NM_001108993.1	1995	A		gk	NA	G
>NM_001099506
NM_001099506.1	2259	G	wistar	gk	A	A
>NM_173114
NM_173114.1	101	A	wistar	gk	G	G
NM_173114.1	14	C	wistar	gk	T	T
NM_173114.1	221	G	wistar	gk	A	A
NM_173114.1	229	T	wistar	gk	G	G
NM_173114.1	431	A	wistar	gk	G	G
NM_173114.1	731	G	wistar	gk	A	A
>NM_001191586
NM_001191586.1	183	A		gk	NA	G
NM_001191586.1	2798	C		gk	NA	T
>NM_001031637
NM_001031637.1	4758	G	wistar	gk	A	A
NM_001031637.1	4775	G	wistar	gk	A	A
>NM_001025066
NM_001025066.1	990	C	wistar		T	NA
>NM_001108086
NM_001108086.2	123	T	wistar		C	NA
NM_001108086.2	1425	T	wistar		C	NA
NM_001108086.2	2212	A	wistar		G	NA
NM_001108086.2	2622	C	wistar		T	NA
NM_001108086.2	2725	C	wistar		T	NA
NM_001108086.2	4128	G	wistar		A	NA
NM_001108086.2	602	G	wistar		C	NA
NM_001108086.2	627	C	wistar		T	NA
>NM_001039340
NM_001039340.1	1401	T	wistar	gk	G	G
NM_001039340.1	2015	A	wistar	gk	G	G
>NM_001007602
NM_001007602.1	94	G	wistar		A	NA
>NM_001107097
NM_001107097.1	238	T		gk	NA	A
NM_001107097.1	2722	A		gk	NA	G
NM_001107097.1	3037	G		gk	NA	T
NM_001107097.1	4063	T		gk	NA	C
>NM_032057
NM_032057.1	1313	A	wistar	gk	G	G
NM_032057.1	1360	A	wistar	gk	G	G
NM_032057.1	1700	AT	wistar	gk	ATT	ATT
NM_032057.1	1739	A	wistar	gk	C	C
NM_032057.1	1967	A	wistar	gk	G	G
NM_032057.1	237	G	wistar	gk	A	A
NM_032057.1	304	T	wistar	gk	G	G
NM_032057.1	78	A	wistar	gk	G	G
>NM_001108454
NM_001108454.1	1768	T		gk	NA	G
NM_001108454.1	1769	T		gk	NA	C
NM_001108454.1	2042	G		gk	NA	A
>NM_019339
NM_019339.1	3188	G	wistar	gk	A	A
>NM_001107563
NM_001107563.2	272	T	wistar		C	NA
NM_001107563.2	42	A	wistar		C	NA
NM_001107563.2	773	AC	wistar	gk	ACTC	ACTC
>NM_053864
NM_053864.2	2777	A	wistar	gk	G	G
>NM_019257
NM_019257.3	1293	T	wistar		A	NA
>NM_001126099
NM_001126099.1	452	A	wistar	gk	G	G
>NM_001106926
NM_001106926.1	1116	T	wistar		C	NA
NM_001106926.1	1281	T		gk	NA	C
NM_001106926.1	1481	T	wistar		C	NA
NM_001106926.1	1861	AC	wistar	gk	A	A
NM_001106926.1	417	A	wistar	gk	G	G
>NM_080577
NM_080577.2	1470	G	wistar		A	NA
NM_080577.2	1806	C		gk	NA	T
NM_080577.2	2570	GTTTTTTTTTT	wistar	gk	GTTTTTTTTT	GTTTTTTTTT
NM_080577.2	2901	G	wistar	gk	A	A
NM_080577.2	3214	G		gk	NA	C
>NM_001107694
NM_001107694.1	1204	A		gk	NA	T
NM_001107694.1	1729	C		gk	NA	T
NM_001107694.1	2262	C		gk	NA	T
NM_001107694.1	2304	A		gk	NA	T
NM_001107694.1	2316	G	wistar		A	NA
NM_001107694.1	2509	C		gk	NA	T
NM_001107694.1	3189	G		gk	NA	A
NM_001107694.1	3394	C		gk	NA	T
NM_001107694.1	3897	G		gk	NA	T
NM_001107694.1	644	C		gk	NA	T
>NM_013162
NM_013162.1	191	A		gk	NA	G
>NM_001013857
NM_001013857.1	845	A	wistar	gk	G	G
>NM_001109348
NM_001109348.1	1554	G		gk	NA	A
>NM_052829
NM_052829.1	1201	C	wistar	gk	G	G
NM_052829.1	144	C	wistar	gk	G	G
NM_052829.1	1771	G	wistar	gk	C	C
NM_052829.1	1773	G	wistar	gk	C	C
NM_052829.1	3886	G	wistar	gk	A	A
NM_052829.1	4257	A	wistar	gk	G	G
NM_052829.1	5254	CAA	wistar	gk	CA	CA
NM_052829.1	5263	CAAAA	wistar	gk	CAAA	CAAA
>NM_031696
NM_031696.1	2373	AGGGGGGGG	wistar		AGGGGGGG	NA
NM_031696.1	2430	T	wistar	gk	C	C
NM_031696.1	315	TGAGG		gk	NA	TGAGGAGG
>NM_012570
NM_012570.2	1310	C	wistar	gk	T	T
NM_012570.2	1820	T	wistar	gk	C	C
NM_012570.2	2719	A	wistar	gk	G	G
NM_012570.2	2766	G	wistar	gk	A	A
NM_012570.2	932	C	wistar	gk	T	T
>NM_206847
NM_206847.1	1289	A	wistar	gk	G	G
NM_206847.1	1430	G	wistar	gk	A	A
NM_206847.1	1601	G	wistar	gk	A	A
NM_206847.1	2	A	wistar	gk	G	G
NM_206847.1	3	T	wistar	gk	G	G
NM_206847.1	3	TC	wistar	gk	TCATC	TCATC
>NM_001105845
NM_001105845.2	2461	C		gk	NA	T
>NM_001105975
NM_001105975.1	2101	AAGAGAGAGAGAGAGAGAGA		gk	NA	AAGAGAGAGAGAGAGA
>NM_013111
NM_013111.3	1125	T	wistar	gk	C	C
NM_013111.3	1684	C	wistar		T	NA
NM_013111.3	1782	C	wistar		T	NA
NM_013111.3	1791	T	wistar		C	NA
NM_013111.3	1857	G	wistar		A	NA
NM_013111.3	1884	G	wistar		A	NA
NM_013111.3	2069	C	wistar	gk	T	T
NM_013111.3	2121	T		gk	NA	C
NM_013111.3	2150	T	wistar		C	NA
NM_013111.3	2244	A	wistar		G	NA
NM_013111.3	2296	T	wistar		C	NA
NM_013111.3	2307	G	wistar		A	NA
NM_013111.3	2537	G	wistar		A	NA
NM_013111.3	2592	T	wistar		C	NA
NM_013111.3	2672	C	wistar		T	NA
NM_013111.3	2735	A	wistar		G	NA
NM_013111.3	2753	G	wistar		A	NA
NM_013111.3	2760	A	wistar		G	NA
NM_013111.3	2765	C	wistar		T	NA
NM_013111.3	2817	TGG	wistar		TG	NA
NM_013111.3	2979	G	wistar		T	NA
NM_013111.3	2980	G	wistar		C	NA
NM_013111.3	3002	A	wistar		T	NA
NM_013111.3	308	C	wistar	gk	T	T
NM_013111.3	3099	C	wistar		T	NA
NM_013111.3	3147	C	wistar		A	NA
NM_013111.3	3171	G	wistar		A	NA
NM_013111.3	3179	T	wistar		C	NA
NM_013111.3	3310	C	wistar		T	NA
NM_013111.3	3465	C	wistar		T	NA
NM_013111.3	3852	T	wistar		C	NA
NM_013111.3	4048	A	wistar		G	NA
NM_013111.3	4491	C	wistar		T	NA
NM_013111.3	4700	A	wistar		G	NA
NM_013111.3	4932	A		gk	NA	C
NM_013111.3	5156	C	wistar		T	NA
NM_013111.3	6048	G	wistar		A	NA
NM_013111.3	6198	A	wistar		G	NA
NM_013111.3	6344	A	wistar		G	NA
NM_013111.3	6598	G	wistar		T	NA
>NM_022386
NM_022386.2	1050	A	wistar	gk	G	G
NM_022386.2	507	G	wistar		C	NA
NM_022386.2	933	C	wistar	gk	T	T
>NM_001305628
NM_001305628.1	2018	T	wistar	gk	C	C
>NM_001305229
NM_001305229.1	1308	ACAG	wistar	gk	ACAGCAG	ACAGCAG
NM_001305229.1	134	G	wistar		T	NA
NM_001305229.1	1558	T	wistar		C	NA
NM_001305229.1	277	G	wistar	gk	C	C
NM_001305229.1	4418	A	wistar	gk	G	G
NM_001305229.1	5007	A	wistar		G	NA
NM_001305229.1	5107	C		gk	NA	A
NM_001305229.1	675	A	wistar	gk	C	C
NM_001305229.1	700	G	wistar	gk	C	C
NM_001305229.1	724	T	wistar	gk	A	A
NM_001305229.1	754	T	wistar	gk	G	G
>NM_001025021
NM_001025021.1	569	T	wistar	gk	G	G
>NM_181091
NM_181091.2	218	C	wistar	gk	T	T
NM_181091.2	394	A	wistar	gk	C	C
>NM_022946
NM_022946.3	941	A	wistar	gk	G	G
>NM_001047099
NM_001047099.1	1466	A	wistar		T	NA
NM_001047099.1	1493	C		gk	NA	T
NM_001047099.1	1868	T	wistar	gk	TG	TG
NM_001047099.1	2079	GAAAAAAAAAAA		gk	NA	GAAAAAAAAA
>NM_001100523
NM_001100523.1	1227	T	wistar	gk	A	A
NM_001100523.1	1235	T	wistar		C	NA
NM_001100523.1	1288	C	wistar		T	NA
NM_001100523.1	539	T	wistar	gk	C	C
>NM_022956
NM_022956.2	1068	A	wistar		G	NA
NM_022956.2	846	C	wistar		A	NA
>NM_001109094
NM_001109094.1	1172	T	wistar	gk	C	C
NM_001109094.1	1185	G	wistar	gk	A	A
NM_001109094.1	1766	G	wistar	gk	A	A
NM_001109094.1	2325	T	wistar	gk	G	G
NM_001109094.1	2615	G	wistar	gk	A	A
NM_001109094.1	2872	TATAA	wistar	gk	TATAATAA	TATAATAA
NM_001109094.1	3122	G	wistar	gk	A	A
NM_001109094.1	859	A	wistar	gk	G	G
>NM_001108074
NM_001108074.2	1097	A	wistar	gk	G	G
NM_001108074.2	69	T	wistar	gk	C	C
>NM_001009621
NM_001009621.2	930	G		gk	NA	A
>NM_001109425
NM_001109425.1	1052	G	wistar	gk	A	A
NM_001109425.1	2265	ATTTTTTTTT	wistar	gk	ATTTTTTT	ATTTTTTT
NM_001109425.1	2324	TAAA	wistar	gk	TAAAA	TAAAA
NM_001109425.1	2606	C	wistar	gk	T	T
NM_001109425.1	2719	C	wistar	gk	T	T
NM_001109425.1	2830	A	wistar	gk	C	C
NM_001109425.1	626	C	wistar	gk	T	T
NM_001109425.1	733	G	wistar	gk	A	A
>NM_001013048
NM_001013048.1	152	T	wistar	gk	C	C
NM_001013048.1	583	T	wistar	gk	C	C
>NR_073439
NR_073439.1	618	G	wistar		A	NA
>NM_001037788
NM_001037788.1	199	GATCA	wistar	gk	GATCATCA	GATCATCA
NM_001037788.1	298	C		gk	NA	A
>NM_001191695
NM_001191695.1	2605	C		gk	NA	T
>NM_194461
NM_194461.1	262	C	wistar	gk	G	G
NM_194461.1	780	A	wistar		G	NA
>NM_031973
NM_031973.1	1334	A	wistar	gk	G	G
>NM_001107156
NM_001107156.1	2366	C		gk	NA	T
NM_001107156.1	297	T		gk	NA	C
NM_001107156.1	3264	G		gk	NA	A
NM_001107156.1	3267	G		gk	NA	A
NM_001107156.1	3275	C		gk	NA	T
NM_001107156.1	362	A		gk	NA	G
NM_001107156.1	497	C		gk	NA	T
NM_001107156.1	723	A		gk	NA	G
>NM_001024799
NM_001024799.1	1197	C	wistar	gk	T	T
>NM_017306
NM_017306.4	329	C	wistar	gk	T	T
NM_017306.4	474	C	wistar	gk	T	T
NM_017306.4	86	G	wistar	gk	T	T
>NM_001170601
NM_001170601.1	1225	G	wistar	gk	A	A
NM_001170601.1	1636	T	wistar	gk	A	A
NM_001170601.1	2293	G	wistar	gk	A	A
NM_001170601.1	88	G	wistar	gk	A	A
>NM_001044280
NM_001044280.2	1705	T		gk	NA	A
NM_001044280.2	68	A		gk	NA	G
>NM_001004229
NM_001004229.1	1175	A	wistar	gk	G	G
NM_001004229.1	1264	G	wistar	gk	A	A
NM_001004229.1	43	G	wistar		T	NA
NM_001004229.1	844	T	wistar		G	NA
>NM_184049
NM_184049.1	1452	T	wistar		C	NA
NM_184049.1	1727	T	wistar		C	NA
>NM_001107363
NM_001107363.1	1042	A	wistar	gk	T	T
NM_001107363.1	1327	A	wistar	gk	G	G
NM_001107363.1	1620	C	wistar	gk	G	G
>NM_001012125
NM_001012125.1	1157	T		gk	NA	C
NM_001012125.1	1855	T		gk	NA	C
>NM_053334
NM_053334.1	118	G	wistar	gk	A	A
NM_053334.1	1222	ACCCCCCC	wistar	gk	ACCCCCC	ACCCCCC
NM_053334.1	1255	G	wistar	gk	A	A
NM_053334.1	237	GGAAGAA	wistar	gk	GGAAGAAGAA	GGAAGAAGAA
>NM_001106951
NM_001106951.1	3714	C	wistar	gk	A	A
>NM_001085381
NM_001085381.1	1380	T	wistar		C	NA
NM_001085381.1	672	G	wistar		T	NA
>NM_198776
NM_198776.1	155	G		gk	NA	T
NM_198776.1	252	G		gk	NA	A
NM_198776.1	316	C		gk	NA	G
>NM_017007
NM_017007.1	71	G	wistar	gk	GC	GC
>NM_001111269
NM_001111269.1	211	C	wistar	gk	T	T
NM_001111269.1	212	C	wistar	gk	A	A
NM_001111269.1	244	T	wistar	gk	C	C
NM_001111269.1	361	T		gk	NA	C
NM_001111269.1	523	C	wistar		G	NA
>NM_031092
NM_031092.1	28	TCC	wistar	gk	TCCC	TCCC
NM_031092.1	372	C		gk	NA	T
>NM_001107548
NM_001107548.1	1686	T	wistar		C	NA
NM_001107548.1	228	G	wistar		A	NA
NM_001107548.1	2511	G	wistar		A	NA
NM_001107548.1	3884	CAAA	wistar		CAAAA	NA
NM_001107548.1	4192	C	wistar		T	NA
NM_001107548.1	4229	ATTT	wistar		ATT	NA
NM_001107548.1	4958	C	wistar		T	NA
>NM_001108084
NM_001108084.1	1223	T	wistar		C	NA
NM_001108084.1	1998	G	wistar		C	NA
NM_001108084.1	2549	AC	wistar		ACC	NA
NM_001108084.1	332	C	wistar		T	NA
NM_001108084.1	3436	C	wistar	gk	T	T
NM_001108084.1	3488	G		gk	NA	A
NM_001108084.1	4175	C	wistar	gk	T	T
NM_001108084.1	4438	T	wistar	gk	C	C
NM_001108084.1	4635	T	wistar	gk	C	C
>NM_001013983
NM_001013983.1	1121	ACAC	wistar	gk	ACACTCAC	ACACTCAC
NM_001013983.1	1123	AC	wistar	gk	ACTC	ACTC
>NM_001107394
NM_001107394.2	1387	ATTCTTCTT		gk	NA	ATTCTT
>NM_001107811
NM_001107811.1	2203	T	wistar	gk	G	G
NM_001107811.1	3018	T	wistar	gk	A	A
NM_001107811.1	3252	G	wistar	gk	T	T
NM_001107811.1	3336	G	wistar	gk	C	C
NM_001107811.1	4660	C	wistar	gk	T	T
>NM_001037657
NM_001037657.1	2975	A	wistar	gk	G	G
>NM_001013988
NM_001013988.1	1266	C	wistar		T	NA
NM_001013988.1	1306	G	wistar		T	NA
NM_001013988.1	131	T	wistar		C	NA
NM_001013988.1	1609	A	wistar		G	NA
NM_001013988.1	525	G	wistar		T	NA
NM_001013988.1	527	T	wistar		C	NA
NM_001013988.1	550	C	wistar		T	NA
>NM_001107652
NM_001107652.1	1627	C		gk	NA	T
NM_001107652.1	1972	A	wistar	gk	G	G
NM_001107652.1	2821	A	wistar	gk	G	G
NM_001107652.1	2836	G	wistar	gk	A	A
NM_001107652.1	3134	A	wistar	gk	C	C
NM_001107652.1	3886	A		gk	NA	G
NM_001107652.1	4120	T	wistar	gk	G	G
NM_001107652.1	673	C	wistar		T	NA
>NM_001100751
NM_001100751.2	1645	T		gk	NA	C
NM_001100751.2	1899	C		gk	NA	T
>NM_175597
NM_175597.3	1946	A	wistar	gk	G	G
NM_175597.3	2285	T	wistar	gk	G	G
NM_175597.3	716	A	wistar	gk	G	G
>NM_053462
NM_053462.2	645	G	wistar	gk	A	A
>NM_012836
NM_012836.2	1218	A		gk	NA	G
NM_012836.2	1410	A	wistar	gk	G	G
NM_012836.2	1513	C		gk	NA	T
NM_012836.2	4189	C		gk	NA	T
>NM_001126269
NM_001126269.1	1099	G	wistar	gk	A	A
NM_001126269.1	159	T	wistar	gk	C	C
NM_001126269.1	165	C	wistar	gk	T	T
NM_001126269.1	990	A	wistar	gk	G	G
>NM_001191669
NM_001191669.1	2859	A	wistar	gk	G	G
NM_001191669.1	3156	C		gk	NA	G
NM_001191669.1	3171	A		gk	NA	G
NM_001191669.1	3816	G	wistar	gk	A	A
NM_001191669.1	4656	C		gk	NA	T
NM_001191669.1	543	T		gk	NA	G
>NM_033237
NM_033237.1	384	G		gk	NA	A
>NM_133555
NM_133555.1	2012	T	wistar	gk	G	G
>NM_001108700
NM_001108700.1	109	AC	wistar	gk	ACC	ACC
NM_001108700.1	1134	T	wistar		C	NA
NM_001108700.1	1148	TAAAA	wistar	gk	TAAA	TAAA
NM_001108700.1	152	A	wistar		G	NA
NM_001108700.1	389	G	wistar		A	NA
NM_001108700.1	548	C	wistar		T	NA
NM_001108700.1	674	C		gk	NA	T
NM_001108700.1	839	A	wistar		G	NA
NM_001108700.1	870	A	wistar	gk	G	G
>NM_001191799
NM_001191799.1	3378	T	wistar		C	NA
NM_001191799.1	3790	C	wistar		A	NA
NM_001191799.1	5966	A	wistar		G	NA
NM_001191799.1	6559	C	wistar		G	NA
NM_001191799.1	6630	T	wistar		G	NA
>NM_031730
NM_031730.2	1726	T		gk	NA	A
NM_031730.2	20	T	wistar		C	NA
NM_031730.2	205	A	wistar		G	NA
NM_031730.2	2645	A		gk	NA	G
NM_031730.2	3309	G	wistar		A	NA
NM_031730.2	334	ATTTTTTTTTT	wistar		ATTTTTTTTTTT	NA
>NM_001109935
NM_001109935.1	138	A	wistar	gk	G	G
>NM_001013434
NM_001013434.1	148	C		gk	NA	T
NM_001013434.1	1968	T	wistar	gk	C	C
>NM_001025711
NM_001025711.1	1287	A	wistar	gk	G	G
NM_001025711.1	1541	G	wistar	gk	A	A
NM_001025711.1	2126	C	wistar	gk	T	T
NM_001025711.1	2170	T	wistar	gk	C	C
>NM_031981
NM_031981.2	1092	A		gk	NA	C
>NM_012633
NM_012633.2	1381	GAG	wistar	gk	GAGAAG	GAGAAG
>NM_001107908
NM_001107908.1	1612	T		gk	NA	C
NM_001107908.1	1798	A		gk	NA	G
NM_001107908.1	2632	A		gk	NA	G
NM_001107908.1	3632	G		gk	NA	C
NM_001107908.1	376	G		gk	NA	C
NM_001107908.1	706	A		gk	NA	G
>NM_001191678
NM_001191678.1	2280	A	wistar	gk	G	G
NM_001191678.1	3075	C	wistar	gk	T	T
>NM_001127301
NM_001127301.1	2438	A		gk	NA	G
NM_001127301.1	2486	G		gk	NA	A
NM_001127301.1	272	A		gk	NA	G
>NM_001106127
NM_001106127.1	907	A		gk	NA	T
>NM_001146061
NM_001146061.1	1261	T		gk	NA	C
>NM_001100903
NM_001100903.1	5096	ATTTTTTTT	wistar	gk	ATTTTTTTTT	ATTTTTTTTT
NM_001100903.1	5230	T		gk	NA	C
NM_001100903.1	5614	G	wistar		A	NA
NM_001100903.1	6680	A	wistar	gk	G	G
>NM_001106826
NM_001106826.1	1823	A		gk	NA	C
>NM_053448
NM_053448.1	1239	G	wistar		A	NA
NM_053448.1	1317	C	wistar	gk	T	T
NM_053448.1	405	T	wistar		C	NA
NM_053448.1	794	N	wistar	gk	C	C
NM_053448.1	795	C	wistar	gk	G	G
NM_053448.1	945	C	wistar		T	NA
>NM_001134956
NM_001134956.1	1299	A		gk	NA	G
NM_001134956.1	2982	G		gk	NA	A
NM_001134956.1	5550	T		gk	NA	C
NM_001134956.1	5707	C		gk	NA	A
>NM_134334
NM_134334.2	581	C	wistar		T	NA
NM_134334.2	948	T	wistar		C	NA
>NM_001108546
NM_001108546.1	2016	TG	wistar	gk	TGG	TGG
>NM_001025111
NM_001025111.1	250	G		gk	NA	A
>NM_001134840
NM_001134840.1	4395	T	wistar	gk	C	C
NM_001134840.1	6921	A	wistar	gk	G	G
>NM_001105785
NM_001105785.1	520	GGCAAG	wistar	gk	GG	GG
>NM_001012459
NM_001012459.1	1817	T	wistar	gk	C	C
>NM_199097
NM_199097.1	497	G	wistar	gk	C	C
NM_199097.1	505	N	wistar	gk	C	C
NM_199097.1	576	A	wistar	gk	AG	AG
NM_199097.1	593	N	wistar	gk	T	T
NM_199097.1	705	C	wistar	gk	CA	CA
NM_199097.1	734	C	wistar	gk	CA	CA
NM_199097.1	789	A	wistar	gk	AG	AG
>NM_173838
NM_173838.1	1165	G	wistar	gk	A	A
NM_173838.1	396	C	wistar	gk	T	T
>NM_023090
NM_023090.1	1140	G	wistar	gk	T	T
NM_023090.1	1161	TC	wistar	gk	TCC	TCC
NM_023090.1	1176	ACCC	wistar	gk	ACC	ACC
NM_023090.1	1207	C	wistar	gk	G	G
NM_023090.1	1208	A	wistar	gk	C	C
NM_023090.1	1256	C	wistar	gk	A	A
NM_023090.1	1358	T	wistar	gk	C	C
NM_023090.1	1616	T	wistar	gk	C	C
NM_023090.1	1988	G	wistar	gk	T	T
NM_023090.1	1990	C	wistar	gk	A	A
NM_023090.1	1991	T	wistar	gk	G	G
NM_023090.1	2018	A	wistar	gk	T	T
NM_023090.1	2636	G	wistar	gk	C	C
NM_023090.1	2639	C	wistar	gk	A	A
NM_023090.1	2641	A	wistar	gk	T	T
NM_023090.1	512	A	wistar	gk	C	C
NM_023090.1	565	G	wistar	gk	T	T
>NM_001012083
NM_001012083.1	100	A	wistar	gk	G	G
NM_001012083.1	1100	G	wistar		A	NA
NM_001012083.1	1392	ATTTTTTT	wistar		ATTTTTT	NA
NM_001012083.1	1415	C	wistar		T	NA
NM_001012083.1	895	G	wistar		A	NA
>NM_001191072
NM_001191072.1	1310	A	wistar		C	NA
NM_001191072.1	548	T	wistar		C	NA
NM_001191072.1	557	C	wistar		T	NA
>NM_001044233
NM_001044233.2	627	C	wistar	gk	G	G
>NM_001017449
NM_001017449.1	620	G	wistar	gk	A	A
>NM_201990
NM_201990.1	2702	G		gk	NA	A
>NM_001033883
NM_001033883.1	1395	G	wistar	gk	A	A
NM_001033883.1	1545	T	wistar	gk	C	C
NM_001033883.1	1777	C	wistar		T	NA
NM_001033883.1	1778	A	wistar	gk	G	G
NM_001033883.1	1830	T	wistar	gk	G	G
NM_001033883.1	186	T	wistar	gk	C	C
NM_001033883.1	1921	C	wistar	gk	T	T
NM_001033883.1	2736	G	wistar		A	NA
NM_001033883.1	596	A	wistar	gk	C	C
NM_001033883.1	762	C	wistar		T	NA
NM_001033883.1	931	G	wistar	gk	A	A
NM_001033883.1	948	C	wistar	gk	T	T
>NM_001013061
NM_001013061.1	536	ATGAGTGA	wistar	gk	ATGAGTGAGTGA	ATGAGTGAGTGA
>NM_001107408
NM_001107408.1	1280	G		gk	NA	A
NM_001107408.1	537	T	wistar	gk	C	C
NM_001107408.1	813	A	wistar	gk	G	G
>NM_019270
NM_019270.3	264	G		gk	NA	A
NM_019270.3	297	T		gk	NA	C
>NM_001134748
NM_001134748.1	1063	C	wistar	gk	T	T
NM_001134748.1	1064	A	wistar	gk	G	G
NM_001134748.1	567	C		gk	NA	T
NM_001134748.1	721	T	wistar		A	NA
NM_001134748.1	947	ATTTTTTT	wistar	gk	ATTTTTT	ATTTTTT
>NM_001047919
NM_001047919.1	245	C	wistar	gk	T	T
NM_001047919.1	255	T	wistar	gk	C	C
NM_001047919.1	297	T	wistar	gk	C	C
>NM_024349
NM_024349.3	1079	TTCT		gk	NA	TT
NM_024349.3	1110	T	wistar		C	NA
NM_024349.3	1471	G		gk	NA	A
NM_024349.3	3	T	wistar	gk	C	C
NM_024349.3	4	G	wistar	gk	C	C
NM_024349.3	4	GC	wistar	gk	GCCC	GCCC
NM_024349.3	737	A	wistar	gk	G	G
NM_024349.3	868	T	wistar	gk	C	C
>NM_012886
NM_012886.2	1113	G		gk	NA	T
NM_012886.2	1634	C	wistar	gk	T	T
NM_012886.2	313	C	wistar	gk	G	G
NM_012886.2	540	A		gk	NA	G
NM_012886.2	936	T		gk	NA	C
>NM_139108
NM_139108.2	142	G	wistar	gk	C	C
NM_139108.2	865	C	wistar	gk	G	G
NM_139108.2	993	T	wistar	gk	G	G
>NM_031686
NM_031686.1	1408	T		gk	NA	C
NM_031686.1	2250	G	wistar	gk	C	C
NM_031686.1	2948	C	wistar	gk	G	G
NM_031686.1	3120	A	wistar	gk	T	T
NM_031686.1	3136	G		gk	NA	A
NM_031686.1	3152	C	wistar	gk	G	G
NM_031686.1	370	G	wistar	gk	T	T
NM_031686.1	3721	G	wistar	gk	A	A
NM_031686.1	3839	G	wistar	gk	A	A
NM_031686.1	3842	G	wistar	gk	A	A
NM_031686.1	3845	G	wistar	gk	A	A
NM_031686.1	4010	G		gk	NA	T
NM_031686.1	427	C	wistar	gk	T	T
NM_031686.1	481	C	wistar	gk	T	T
NM_031686.1	490	G	wistar	gk	T	T
NM_031686.1	5264	G		gk	NA	A
NM_031686.1	5269	A		gk	NA	G
NM_031686.1	5408	A	wistar	gk	G	G
NM_031686.1	661	C	wistar	gk	T	T
NM_031686.1	852	G	wistar	gk	A	A
>NM_032078
NM_032078.2	10063	A	wistar	gk	G	G
NM_032078.2	10621	A	wistar	gk	G	G
NM_032078.2	10791	C	wistar	gk	T	T
NM_032078.2	11654	G	wistar	gk	A	A
NM_032078.2	11919	G	wistar	gk	A	A
NM_032078.2	11969	C	wistar	gk	T	T
NM_032078.2	12587	G	wistar	gk	A	A
NM_032078.2	13050	G		gk	NA	A
NM_032078.2	3537	A	wistar	gk	G	G
NM_032078.2	4803	C	wistar	gk	T	T
NM_032078.2	9647	C	wistar	gk	T	T
NM_032078.2	9677	G	wistar	gk	A	A
>NM_001007728
NM_001007728.1	1019	T		gk	NA	C
NM_001007728.1	1201	C		gk	NA	T
NM_001007728.1	1332	A		gk	NA	T
NM_001007728.1	1335	G		gk	NA	C
NM_001007728.1	1341	C		gk	NA	A
NM_001007728.1	1580	A		gk	NA	G
NM_001007728.1	1686	T		gk	NA	A
NM_001007728.1	2133	A		gk	NA	G
NM_001007728.1	26	G	wistar		C	NA
>NM_001105995
NM_001105995.1	1071	A	wistar	gk	T	T
NM_001105995.1	1072	G	wistar	gk	T	T
NM_001105995.1	1313	C	wistar	gk	A	A
NM_001105995.1	2557	G	wistar		A	NA
NM_001105995.1	2774	C	wistar	gk	T	T
NM_001105995.1	2837	G		gk	NA	A
>NM_031504
NM_031504.3	2712	C		gk	NA	T
NM_031504.3	924	C		gk	NA	T
>NM_013040
NM_013040.2	4966	T	wistar	gk	A	A
NM_013040.2	5195	G	wistar	gk	T	T
NM_013040.2	5202	C	wistar	gk	T	T
NM_013040.2	5333	C	wistar	gk	T	T
NM_013040.2	5334	C	wistar	gk	T	T
NM_013040.2	5356	C	wistar	gk	A	A
NM_013040.2	5762	A	wistar	gk	T	T
NM_013040.2	5810	T	wistar	gk	C	C
NM_013040.2	5821	T	wistar	gk	C	C
NM_013040.2	5962	N	wistar	gk	C	C
NM_013040.2	6008	TCC	wistar	gk	TCCC	TCCC
NM_013040.2	6124	G	wistar	gk	T	T
NM_013040.2	6130	G	wistar	gk	C	C
NM_013040.2	6206	G	wistar	gk	A	A
NM_013040.2	6230	T	wistar	gk	G	G
NM_013040.2	6260	A	wistar	gk	T	T
>NM_001107770
NM_001107770.1	288	T	wistar	gk	A	A
>NM_031019
NM_031019.1	960	T	wistar	gk	C	C
NM_031019.1	961	T	wistar	gk	C	C
>NM_001013085
NM_001013085.1	1354	T	wistar	gk	C	C
NM_001013085.1	1395	T	wistar	gk	C	C
NM_001013085.1	412	C	wistar		T	NA
>NM_001101015
NM_001101015.1	864	T		gk	NA	C
>NM_001039016
NM_001039016.2	304	A	wistar	gk	G	G
>NM_001130536
NM_001130536.1	1111	A		gk	NA	G
NM_001130536.1	194	T		gk	NA	G
NM_001130536.1	2059	G		gk	NA	A
NM_001130536.1	2538	C		gk	NA	T
NM_001130536.1	2578	A		gk	NA	G
NM_001130536.1	2686	T		gk	NA	TC
NM_001130536.1	2690	C		gk	NA	T
NM_001130536.1	3506	T		gk	NA	C
NM_001130536.1	3615	T		gk	NA	A
NM_001130536.1	3688	T		gk	NA	C
NM_001130536.1	3734	C		gk	NA	T
NM_001130536.1	855	T		gk	NA	C
>NM_001106159
NM_001106159.2	1084	A		gk	NA	G
NM_001106159.2	1591	G		gk	NA	A
NM_001106159.2	1668	C		gk	NA	A
NM_001106159.2	1721	G		gk	NA	C
NM_001106159.2	1806	A		gk	NA	G
NM_001106159.2	2184	C		gk	NA	T
NM_001106159.2	858	C		gk	NA	T
NM_001106159.2	944	C		gk	NA	T
>NM_001007691
NM_001007691.1	1301	A	wistar	gk	T	T
NM_001007691.1	372	G	wistar		T	NA
NM_001007691.1	487	T	wistar		C	NA
NM_001007691.1	808	T	wistar		C	NA
>NM_001004200
NM_001004200.1	1336	G		gk	NA	A
NM_001004200.1	1407	T	wistar	gk	C	C
NM_001004200.1	1448	T	wistar		C	NA
NM_001004200.1	1482	GAAAAAAAAA	wistar	gk	GAAAAAAAAAA	GAAAAAAAAAA
NM_001004200.1	227	T	wistar		C	NA
>NM_022926
NM_022926.1	1812	C		gk	NA	T
NM_022926.1	387	T	wistar		C	NA
NM_022926.1	654	C	wistar		T	NA
>NM_001012347
NM_001012347.1	1192	CA	wistar		CAA	NA
NM_001012347.1	190	G	wistar		A	NA
>NM_001126273
NM_001126273.1	461	A		gk	NA	G
>NM_001105729
NM_001105729.3	1304	T		gk	NA	C
NM_001105729.3	661	G		gk	NA	T
>NM_001034998
NM_001034998.2	1032	C	wistar		T	NA
NM_001034998.2	2884	T	wistar		G	NA
NM_001034998.2	549	C	wistar		T	NA
>NM_181090
NM_181090.2	120	GAAAAAAAA	wistar	gk	GAAAAAAA	GAAAAAAA
NM_181090.2	3750	C		gk	NA	T
NM_181090.2	599	A	wistar	gk	G	G
NM_181090.2	636	C	wistar	gk	G	G
NM_181090.2	654	A	wistar	gk	G	G
>NM_001134710
NM_001134710.1	1237	C	wistar		T	NA
NM_001134710.1	1466	A	wistar	gk	G	G
NM_001134710.1	39	A		gk	NA	G
NM_001134710.1	442	C	wistar		T	NA
NM_001134710.1	743	G	wistar		A	NA
NM_001134710.1	785	G		gk	NA	A
>NM_031714
NM_031714.1	225	T	wistar	gk	A	A
NM_031714.1	529	A	wistar	gk	T	T
NM_031714.1	539	TG	wistar	gk	T	T
NM_031714.1	579	G	wistar	gk	A	A
NM_031714.1	709	T	wistar	gk	A	A
NM_031714.1	845	C	wistar	gk	A	A
>NM_001108798
NM_001108798.2	2080	A	wistar	gk	G	G
NM_001108798.2	4332	A	wistar	gk	G	G
NM_001108798.2	4477	C	wistar	gk	T	T
NM_001108798.2	6845	GTTTTTTTT	wistar	gk	GTTTTTTTTT	GTTTTTTTTT
>NM_053905
NM_053905.1	1194	AGGGG	wistar	gk	AGGG	AGGG
NM_053905.1	1203	AT	wistar	gk	ATT	ATT
NM_053905.1	1265	T	wistar	gk	G	G
NM_053905.1	1538	G		gk	NA	A
NM_053905.1	174	GTT	wistar	gk	GTTT	GTTT
NM_053905.1	1979	TGAGGAGGAGGAGGAGGAGGAGGAGGAG		gk	NA	TGAGGAGGAGGAGGAGGAGGAGGAG
NM_053905.1	2012	C	wistar	gk	T	T
NM_053905.1	288	C	wistar	gk	G	G
NM_053905.1	390	T	wistar	gk	C	C
NM_053905.1	876	T		gk	NA	C
>NM_001127485
NM_001127485.1	1517	C		gk	NA	T
NM_001127485.1	2762	T	wistar		C	NA
NM_001127485.1	2875	T	wistar		A	NA
>NM_153471
NM_153471.1	1161	T	wistar	gk	C	C
NM_153471.1	3008	C	wistar	gk	T	T
NM_153471.1	899	G	wistar		A	NA
>NM_178095
NM_178095.2	1049	C	wistar	gk	A	A
NM_178095.2	1132	C	wistar	gk	A	A
NM_178095.2	1144	C	wistar	gk	A	A
NM_178095.2	1145	T	wistar	gk	G	G
NM_178095.2	1189	T	wistar	gk	G	G
NM_178095.2	1480	G	wistar	gk	T	T
NM_178095.2	2047	N	wistar	gk	A	A
NM_178095.2	2202	T		gk	NA	C
NM_178095.2	2283	T		gk	NA	C
NM_178095.2	246	G		gk	NA	A
NM_178095.2	3264	A	wistar	gk	T	T
NM_178095.2	4334	A	wistar	gk	T	T
NM_178095.2	437	C	wistar	gk	T	T
NM_178095.2	440	A	wistar	gk	G	G
NM_178095.2	448	A	wistar	gk	G	G
NM_178095.2	493	C	wistar	gk	G	G
NM_178095.2	5010	G	wistar	gk	A	A
NM_178095.2	5016	T	wistar	gk	C	C
NM_178095.2	5121	T	wistar	gk	C	C
NM_178095.2	5814	T	wistar	gk	G	G
NM_178095.2	6694	A	wistar	gk	C	C
>NM_022531
NM_022531.1	1785	G		gk	NA	T
NM_022531.1	442	T	wistar	gk	A	A
>NM_013107
NM_013107.1	416	A	wistar		T	NA
NM_013107.1	588	G	wistar		A	NA
>NM_001106697
NM_001106697.1	241	G	wistar	gk	A	A
>NM_024156
NM_024156.2	2385	C	wistar		T	NA
NM_024156.2	2404	C		gk	NA	A
NM_024156.2	2405	C		gk	NA	G
NM_024156.2	35	G		gk	NA	C
NM_024156.2	833	T		gk	NA	C
>NM_022398
NM_022398.2	138	N	wistar	gk	G	G
NM_022398.2	162	G	wistar	gk	A	A
NM_022398.2	168	T	wistar	gk	C	C
NM_022398.2	412	C	wistar	gk	A	A
NM_022398.2	677	T	wistar	gk	G	G
NM_022398.2	764	A	wistar	gk	G	G
>NM_012757
NM_012757.2	1444	T	wistar		C	NA
NM_012757.2	910	A	wistar		G	NA
>NR_110709
NR_110709.1	352	T	wistar	gk	C	C
NR_110709.1	364	T	wistar	gk	C	C
NR_110709.1	366	T	wistar	gk	C	C
NR_110709.1	787	A	wistar	gk	G	G
NR_110709.1	886	A	wistar	gk	G	G
>NM_053528
NM_053528.1	1353	T	wistar	gk	C	C
NM_053528.1	1520	A	wistar	gk	C	C
NM_053528.1	2514	T	wistar	gk	C	C
NM_053528.1	818	A	wistar	gk	G	G
>NM_001106168
NM_001106168.2	2576	A	wistar		G	NA
NM_001106168.2	325	G	wistar		A	NA
NM_001106168.2	3478	AGGGGGG	wistar		AGGGGGGG	NA
NM_001106168.2	523	G	wistar	gk	A	A
>NM_012647
NM_012647.1	1587	A		gk	NA	G
NM_012647.1	1823	A	wistar	gk	G	G
NM_012647.1	1946	A	wistar	gk	G	G
NM_012647.1	2898	C	wistar	gk	T	T
NM_012647.1	2989	C	wistar	gk	G	G
NM_012647.1	3024	C	wistar	gk	G	G
NM_012647.1	3711	G		gk	NA	A
NM_012647.1	3855	T	wistar	gk	C	C
NM_012647.1	4866	G	wistar		A	NA
NM_012647.1	5397	T	wistar	gk	C	C
NM_012647.1	5460	T	wistar	gk	C	C
NM_012647.1	6268	TAAAAAAAAA	wistar	gk	TAAAAAAAAAA	TAAAAAAAAAA
NM_012647.1	7185	CATATATATATATAT	wistar	gk	CATATATATATAT	CATATATATATAT
NM_012647.1	775	A	wistar	gk	G	G
NM_012647.1	7750	G		gk	NA	A
NM_012647.1	816	G	wistar	gk	A	A
NM_012647.1	918	T		gk	NA	C
>NM_031820
NM_031820.1	1739	C	wistar	gk	A	A
NM_031820.1	1753	C	wistar	gk	G	G
NM_031820.1	196	C	wistar	gk	T	T
NM_031820.1	754	T	wistar	gk	C	C
NM_031820.1	760	G	wistar	gk	T	T
>NM_019279
NM_019279.1	1	A	wistar	gk	C	C
NM_019279.1	115	T	wistar	gk	C	C
NM_019279.1	3	C	wistar	gk	G	G
>NM_001080782
NM_001080782.1	1047	GCA	wistar	gk	GCACCA	GCACCA
NM_001080782.1	237	A	wistar	gk	T	T
NM_001080782.1	700	T	wistar	gk	C	C
>NM_001012033
NM_001012033.1	1246	GT		gk	NA	GTT
NM_001012033.1	1279	G		gk	NA	C
NM_001012033.1	1473	A	wistar	gk	G	G
NM_001012033.1	1476	G		gk	NA	A
>NM_001008839
NM_001008839.1	108	A		gk	NA	G
NM_001008839.1	127	G		gk	NA	A
NM_001008839.1	161	G		gk	NA	A
NM_001008839.1	192	A		gk	NA	G
NM_001008839.1	408	G		gk	NA	A
NM_001008839.1	414	T		gk	NA	G
NM_001008839.1	419	T		gk	NA	C
NM_001008839.1	42	G		gk	NA	A
NM_001008839.1	604	A		gk	NA	G
NM_001008839.1	798	A	wistar	gk	G	G
NM_001008839.1	971	C		gk	NA	G
>NM_001108141
NM_001108141.1	286	C	wistar	gk	T	T
NM_001108141.1	3574	C	wistar	gk	T	T
>NM_001105946
NM_001105946.1	588	ACCCCCC	wistar	gk	ACCCCCCC	ACCCCCCC
>NM_053939
NM_053939.1	1707	C	wistar	gk	T	T
>NM_001100978
NM_001100978.1	2551	C	wistar	gk	T	T
NM_001100978.1	3708	C	wistar	gk	T	T
NM_001100978.1	3843	A	wistar	gk	G	G
>NM_001108667
NM_001108667.1	2079	G	wistar	gk	A	A
>NM_001077826
NM_001077826.1	12	C		gk	NA	G
NM_001077826.1	589	GCCT	wistar	gk	GCCTCCT	GCCTCCT
>NM_001013990
NM_001013990.1	1100	T	wistar	gk	A	A
>NM_053427
NM_053427.1	2182	T		gk	NA	G
NM_053427.1	2491	T		gk	NA	C
NM_053427.1	3646	C		gk	NA	T
>NM_001197907
NM_001197907.1	3379	G		gk	NA	C
NM_001197907.1	4100	C		gk	NA	G
>NM_001025672
NM_001025672.1	1837	GTTTTTTTTT	wistar	gk	GTTTTTTTTTT	GTTTTTTTTTT
>NM_001006963
NM_001006963.1	1134	C		gk	NA	G
NM_001006963.1	1321	A		gk	NA	T
NM_001006963.1	537	C		gk	NA	T
>NM_031595
NM_031595.1	1186	A	wistar	gk	C	C
NM_031595.1	1542	T	wistar	gk	G	G
NM_031595.1	489	C	wistar	gk	A	A
>NM_021845
NM_021845.5	2388	T	wistar	gk	G	G
NM_021845.5	2391	A	wistar	gk	G	G
>NM_001173433
NM_001173433.1	1811	G	wistar	gk	A	A
NM_001173433.1	1961	C		gk	NA	T
>NM_001108470
NM_001108470.1	1414	G	wistar		A	NA
NM_001108470.1	1685	A	wistar		G	NA
NM_001108470.1	2315	A	wistar		G	NA
NM_001108470.1	3064	C	wistar		T	NA
NM_001108470.1	678	C	wistar		T	NA
NM_001108470.1	783	C	wistar		T	NA
>NM_001009698
NM_001009698.1	277	T	wistar		C	NA
>NM_001109404
NM_001109404.1	1071	G		gk	NA	A
NM_001109404.1	1292	C	wistar		T	NA
NM_001109404.1	1426	T	wistar		G	NA
NM_001109404.1	979	GCACACACACACACACACACACAC	wistar	gk	GCACACACACACACACACACACACACAC	GCACACACACACACACACACACACAC
>NM_053312
NM_053312.1	2346	G	wistar	gk	C	C
NM_053312.1	2558	TAAAAAAAAAAAAA	wistar	gk	TAAAAAAAAAAA	TAAAAAAAAAAA
NM_053312.1	498	A	wistar	gk	G	G
NM_053312.1	730	C	wistar	gk	T	T
>NM_001107268
NM_001107268.1	3246	T	wistar	gk	A	A
>NM_001106915
NM_001106915.1	2578	A	wistar	gk	C	C
NM_001106915.1	2694	T	wistar	gk	C	C
>NM_053682
NM_053682.2	1993	C	wistar	gk	T	T
NM_053682.2	2672	A	wistar		C	NA
NM_053682.2	384	C	wistar	gk	T	T
NM_053682.2	780	T	wistar	gk	C	C
>NM_199393
NM_199393.2	439	A	wistar	gk	G	G
>NM_145091
NM_145091.4	1893	A		gk	NA	G
>NM_001168642
NM_001168642.1	1385	G	wistar		A	NA
NM_001168642.1	371	CAGAAGAA	wistar	gk	CAGAA	CAGAA
>NM_001105988
NM_001105988.2	9529	C	wistar		T	NA
>NM_030847
NM_030847.1	84	TCCC	wistar	gk	TCCCC	TCCCC
>NM_001271439
NM_001271439.1	3001	C		gk	NA	T
>NM_022940
NM_022940.1	7184	G	wistar	gk	T	T
>NM_001105914
NM_001105914.1	186	A	wistar		G	NA
>NM_001014248
NM_001014248.1	460	T	wistar	gk	C	C
>NM_057156
NM_057156.1	191	T	wistar		C	NA
NM_057156.1	285	G	wistar		A	NA
NM_057156.1	489	A	wistar		G	NA
>NM_012977
NM_012977.1	1065	C		gk	NA	T
NM_012977.1	1076	A		gk	NA	T
NM_012977.1	1106	C		gk	NA	T
NM_012977.1	192	G		gk	NA	A
NM_012977.1	233	T		gk	NA	C
NM_012977.1	386	C		gk	NA	T
NM_012977.1	504	C		gk	NA	T
NM_012977.1	720	G		gk	NA	A
NM_012977.1	854	G		gk	NA	A
NM_012977.1	953	T		gk	NA	C
NM_012977.1	956	G		gk	NA	C
>NM_001108971
NM_001108971.1	213	T		gk	NA	C
NM_001108971.1	901	T		gk	NA	C
>NM_053484
NM_053484.2	2277	C	wistar	gk	T	T
NM_053484.2	2386	C	wistar	gk	T	T
NM_053484.2	2670	C	wistar	gk	T	T
NM_053484.2	315	C	wistar	gk	A	A
NM_053484.2	3701	C	wistar	gk	T	T
NM_053484.2	4016	TAAAAAAAAAAA	wistar	gk	TAAAAAAAAAAAA	TAAAAAAAAAAAA
NM_053484.2	4359	G	wistar	gk	T	T
NM_053484.2	4366	A	wistar	gk	AG	AG
NM_053484.2	4891	G	wistar	gk	T	T
NM_053484.2	6558	GGAAA	wistar	gk	G	G
>NM_001106066
NM_001106066.1	1200	T	wistar		C	NA
NM_001106066.1	1336	G	wistar		A	NA
NM_001106066.1	1827	C		gk	NA	T
NM_001106066.1	2037	T	wistar		C	NA
NM_001106066.1	989	G	wistar		A	NA
>NM_001107779
NM_001107779.1	1382	T	wistar		C	NA
NM_001107779.1	1728	C		gk	NA	T
NM_001107779.1	2156	C	wistar		T	NA
NM_001107779.1	2421	A	wistar		C	NA
NM_001107779.1	2576	C		gk	NA	G
>NM_001106775
NM_001106775.1	998	C	wistar	gk	T	T
>NM_012970
NM_012970.3	26	A	wistar	gk	T	C
NM_012970.3	339	CGGG	wistar	gk	CGGGG	CGGGG
NM_012970.3	403	AG	wistar	gk	AGG	AGG
NM_012970.3	413	TG	wistar	gk	TGG	TGG
NM_012970.3	977	T	wistar	gk	C	C
>NM_001011991
NM_001011991.1	2022	A	wistar	gk	G	G
NM_001011991.1	2201	T	wistar		C	NA
NM_001011991.1	747	G	wistar		A	NA
NM_001011991.1	751	T		gk	NA	C
>NM_031355
NM_031355.1	1111	G	wistar	gk	T	T
NM_031355.1	1249	T	wistar	gk	A	A
NM_031355.1	473	G	wistar	gk	C	C
NM_031355.1	64	T	wistar	gk	G	G
NM_031355.1	991	C	wistar	gk	A	A
NM_031355.1	992	A	wistar	gk	C	C
>NM_022509
NM_022509.1	176	C	wistar	gk	T	T
NM_022509.1	670	G	wistar	gk	A	A
NM_022509.1	674	G	wistar	gk	C	C
NM_022509.1	878	G	wistar	gk	A	A
NM_022509.1	881	G	wistar	gk	A	A
>NM_001007750
NM_001007750.1	650	G	wistar	gk	A	A
>NM_001106572
NM_001106572.1	896	C	wistar	gk	T	T
NM_001106572.1	985	TCCACCACCACCACCACCACCAC	wistar	gk	TCCACCACCACCACCACCAC	TCCACCACCACCACCACCAC
>NM_001105967
NM_001105967.2	1297	A	wistar		G	NA
NM_001105967.2	2019	G	wistar		A	NA
NM_001105967.2	2240	A	wistar		T	NA
NM_001105967.2	2398	G	wistar		A	NA
NM_001105967.2	2533	C	wistar		T	NA
>NM_013031
NM_013031.1	2081	A	wistar	gk	G	G
NM_013031.1	2082	G	wistar	gk	A	A
NM_013031.1	2087	GA	wistar	gk	GAA	GAA
>NM_001008827
NM_001008827.1	1051	G		gk	NA	A
NM_001008827.1	1295	G		gk	NA	T
NM_001008827.1	973	G		gk	NA	A
NM_001008827.1	988	G		gk	NA	A
NM_001008827.1	989	C		gk	NA	T
>NM_001037195
NM_001037195.1	293	C	wistar		T	NA
>NM_030846
NM_030846.2	1105	G		gk	NA	T
>NM_001191837
NM_001191837.2	3398	C		gk	NA	G
NM_001191837.2	5569	A	wistar		C	NA
>NM_001014155
NM_001014155.1	1301	T	wistar	gk	C	C
NM_001014155.1	1552	T		gk	NA	C
NM_001014155.1	2034	A		gk	NA	G
>NM_001106225
NM_001106225.1	1709	C	wistar		T	NA
NM_001106225.1	1736	T	wistar		C	NA
NM_001106225.1	24	G	wistar		C	NA
NM_001106225.1	2651	G	wistar		A	NA
>NM_001025720
NM_001025720.1	2552	G		gk	NA	A
NM_001025720.1	3055	C	wistar	gk	T	T
NM_001025720.1	3599	GCCCCC	wistar		GCC	NA
NM_001025720.1	49	G	wistar	gk	C	C
>NM_001033955
NM_001033955.1	227	G	wistar		A	NA
>NM_001037219
NM_001037219.2	2282	G	wistar	gk	T	T
>NM_001083911
NM_001083911.1	1517	C	wistar		G	NA
>NM_001004209
NM_001004209.1	1064	T	wistar	gk	C	C
NM_001004209.1	1218	A	wistar	gk	G	G
NM_001004209.1	444	T	wistar	gk	C	C
NM_001004209.1	516	A	wistar	gk	G	G
NM_001004209.1	902	G	wistar	gk	A	A
NM_001004209.1	988	G	wistar	gk	C	C
NM_001004209.1	99	T	wistar	gk	C	C
>NM_001107024
NM_001107024.1	1685	A	wistar		G	NA
NM_001107024.1	2646	G		gk	NA	A
NM_001107024.1	2648	T		gk	NA	G
NM_001107024.1	4958	AAG	wistar		AAGAG	NA
NM_001107024.1	6017	T		gk	NA	C
>NM_001025767
NM_001025767.1	1208	T	wistar	gk	C	C
NM_001025767.1	1499	G	wistar	gk	A	A
NM_001025767.1	1570	G	wistar	gk	A	A
NM_001025767.1	368	C	wistar	gk	G	G
NM_001025767.1	380	G	wistar	gk	A	A
>NM_001107187
NM_001107187.1	4018	C	wistar		A	NA
>NM_001108685
NM_001108685.2	1092	T	wistar	gk	C	C
>NM_001109252
NM_001109252.1	2039	G	wistar	gk	C	C
>NM_001014080
NM_001014080.1	3476	C		gk	NA	T
>NM_001107179
NM_001107179.1	1903	T		gk	NA	C
NM_001107179.1	1915	A		gk	NA	G
NM_001107179.1	1956	C	wistar	gk	T	T
NM_001107179.1	1958	A	wistar	gk	G	G
NM_001107179.1	3508	G		gk	NA	C
NM_001107179.1	540	C		gk	NA	T
NM_001107179.1	722	G		gk	NA	C
>NM_001107121
NM_001107121.1	1285	C	wistar		T	NA
NM_001107121.1	2468	T	wistar	gk	C	C
NM_001107121.1	4240	G	wistar	gk	T	T
NM_001107121.1	4473	C		gk	NA	A
>NM_001098727
NM_001098727.1	1669	T		gk	NA	G
NM_001098727.1	1918	A		gk	NA	G
NM_001098727.1	2184	T		gk	NA	A
>NM_053589
NM_053589.1	16	A	wistar	gk	G	G
NM_053589.1	678	ATTTT	wistar	gk	ATTT	ATTT
NM_053589.1	695	CTT	wistar	gk	CT	CT
>NM_001109051
NM_001109051.1	105	C		gk	NA	T
>NM_019363
NM_019363.3	132	G		gk	NA	A
NM_019363.3	1678	T	wistar	gk	C	C
NM_019363.3	1758	T	wistar	gk	C	C
NM_019363.3	1993	A	wistar	gk	G	G
NM_019363.3	2562	G	wistar	gk	A	A
NM_019363.3	2603	T		gk	NA	C
NM_019363.3	2782	C	wistar	gk	A	A
NM_019363.3	2871	T	wistar	gk	C	C
NM_019363.3	2934	A	wistar		G	NA
NM_019363.3	3738	G	wistar	gk	A	A
NM_019363.3	376	A		gk	NA	G
NM_019363.3	3874	C	wistar	gk	T	T
NM_019363.3	3992	G	wistar	gk	C	C
NM_019363.3	404	C	wistar	gk	G	G
NM_019363.3	407	G	wistar	gk	T	T
NM_019363.3	4105	G		gk	NA	A
>NM_031518
NM_031518.2	1145	A		gk	NA	G
NM_031518.2	1242	A		gk	NA	G
NM_031518.2	2163	A		gk	NA	G
NM_031518.2	3	T	wistar	gk	G	G
NM_031518.2	3	TA	wistar	gk	TAGATA	TAGATA
NM_031518.2	339	G	wistar		A	NA
>NM_001108745
NM_001108745.1	124	G	wistar		A	NA
NM_001108745.1	193	A	wistar		T	NA
NM_001108745.1	196	C	wistar		T	NA
NM_001108745.1	2648	GAGCAG	wistar	gk	GAG	GAG
NM_001108745.1	2681	A	wistar	gk	C	C
NM_001108745.1	4700	T	wistar	gk	C	C
>NM_057188
NM_057188.1	123	T	wistar	gk	C	C
NM_057188.1	1264	A	wistar	gk	G	G
NM_057188.1	1305	A	wistar	gk	T	T
NM_057188.1	738	A	wistar	gk	G	G
>NM_001135804
NM_001135804.1	2062	G	wistar		A	NA
NM_001135804.1	2733	G		gk	NA	T
>NM_001031660
NM_001031660.1	122	T		gk	NA	C
>NM_019371
NM_019371.1	1101	C	wistar	gk	T	T
NM_019371.1	1976	GAAAA	wistar	gk	GAAA	GAAA
NM_019371.1	1997	AGGG	wistar	gk	AGG	AGG
NM_019371.1	2149	G	wistar	gk	A	A
NM_019371.1	2296	A	wistar	gk	T	T
NM_019371.1	2303	T	wistar	gk	G	G
NM_019371.1	2310	G	wistar	gk	T	T
NM_019371.1	2463	T	wistar	gk	C	C
NM_019371.1	2642	C	wistar	gk	T	T
NM_019371.1	619	T	wistar	gk	C	C
>NM_001287108
NM_001287108.1	327	AAGAGAGAGAGAGAGAGAGA	wistar	gk	AAGAGAGAGAGAGAGAGA	AAGAGAGAGAGAGAGAGA
>NM_001135868
NM_001135868.1	2284	T		gk	NA	A
>NM_031522
NM_031522.3	1410	C	wistar	gk	T	T
NM_031522.3	179	G	wistar	gk	A	A
>NM_001107676
NM_001107676.1	1795	T		gk	NA	C
>NM_001106375
NM_001106375.2	440	C		gk	NA	T
NM_001106375.2	629	G		gk	NA	A
>NM_001044276
NM_001044276.1	193	T		gk	NA	C
>NM_139253
NM_139253.1	182	C		gk	NA	T
NM_139253.1	652	A		gk	NA	G
>NM_030872
NM_030872.1	1583	T		gk	NA	A
NM_030872.1	1588	TGG	wistar	gk	TG	TG
NM_030872.1	1784	G		gk	NA	T
NM_030872.1	1800	G		gk	NA	A
NM_030872.1	1990	G	wistar	gk	C	C
NM_030872.1	713	T		gk	NA	C
>NM_012776
NM_012776.1	1482	A	wistar	gk	G	G
NM_012776.1	164	A	wistar	gk	G	G
NM_012776.1	1924	A	wistar	gk	G	G
NM_012776.1	2293	TC	wistar	gk	TCCC	TCCC
NM_012776.1	2350	A	wistar	gk	T	T
NM_012776.1	2357	GCCCC	wistar	gk	GCCCCC	GCCCCC
NM_012776.1	2442	G	wistar	gk	C	C
NM_012776.1	358	A	wistar	gk	G	G
NM_012776.1	411	G	wistar	gk	A	A
NM_012776.1	635	A	wistar	gk	G	G
>NM_001108975
NM_001108975.1	1562	G	wistar		A	NA
NM_001108975.1	2999	C		gk	NA	T
NM_001108975.1	3048	G		gk	NA	A
NM_001108975.1	3703	A	wistar	gk	G	G
NM_001108975.1	3754	A	wistar	gk	G	G
NM_001108975.1	3764	A	wistar	gk	T	T
>NM_001007747
NM_001007747.1	1154	A	wistar	gk	G	G
NM_001007747.1	2583	A	wistar	gk	G	G
>NM_001109525
NM_001109525.1	523	G		gk	NA	A
NM_001109525.1	786	A		gk	NA	C
>NM_001037767
NM_001037767.2	1116	A	wistar	gk	G	G
>NM_001173436
NM_001173436.1	1947	C	wistar	gk	T	T
>NM_201415
NM_201415.1	221	C	wistar	gk	T	T
NM_201415.1	230	T	wistar		C	NA
NM_201415.1	413	G	wistar		A	NA
NM_201415.1	470	A	wistar	gk	G	G
>NM_001137561
NM_001137561.2	10	G	wistar		C	NA
NM_001137561.2	448	T	wistar	gk	C	C
NM_001137561.2	49	G	wistar	gk	A	A
>NM_001015015
NM_001015015.1	1371	C	wistar	gk	T	T
>NM_001107810
NM_001107810.1	3254	A	wistar	gk	AT	AT
NM_001107810.1	649	G	wistar		A	NA
>NM_139103
NM_139103.1	447	C	wistar		T	NA
NM_139103.1	452	A	wistar		G	NA
>NM_001035000
NM_001035000.1	1281	T	wistar	gk	C	C
NM_001035000.1	2013	C	wistar		T	NA
NM_001035000.1	2028	A	wistar		G	NA
>NM_057125
NM_057125.1	1018	T		gk	NA	C
NM_057125.1	1048	A		gk	NA	G
NM_057125.1	1476	C		gk	NA	T
NM_057125.1	2309	T		gk	NA	C
NM_057125.1	916	A		gk	NA	G
>NM_031328
NM_031328.1	605	G		gk	NA	A
NM_031328.1	875	T		gk	NA	C
>NM_139258
NM_139258.1	1426	T	wistar	gk	C	C
[truncated: 37,212 more rows]

## Sheet: Coding variants(same)
Gene	mRNA_ID	pos	ref	wistar	gk	wistar-variants	gk-variants	wistar_variants_type	gk_variants_type
Polr1a	NM_031772.1	4503	T	wistar	gk	C	C	wistar:Cys->Arg#missense	gk:Cys->Arg#missense
Polr1a	NM_031772.1	4739	C	wistar	gk	T	T	wistar:Asn->Asn#coding-synonymous	gk:Asn->Asn#coding-synonymous
Polr1a	NM_031772.1	2622	GCC	wistar	gk	GCCC	GCCC	wistar:frameshift	gk:frameshift
Polr1a	NM_031772.1	2630	GC	wistar	gk	G	G	wistar:frameshift	gk:frameshift
Ermp1	NM_184050.2	1319	T	wistar	gk	A	A	wistar:Asn->Lys#missense	gk:Asn->Lys#missense
Ermp1	NM_184050.2	1325	T	wistar	gk	G	G	wistar:Ser->Arg#missense	gk:Ser->Arg#missense
Snx2	NM_001106135.2	54	A	wistar	gk	G	G	wistar:Glu->Glu#coding-synonymous	gk:Glu->Glu#coding-synonymous
Snx2	NM_001106135.2	747	A	wistar	gk	G	G	wistar:Ala->Ala#coding-synonymous	gk:Ala->Ala#coding-synonymous
Parp9	NM_001103351.2	1923	C	wistar	gk	A	A	wistar:Ala->Glu#missense	gk:Ala->Glu#missense
Parp9	NM_001103351.2	2166	A	wistar	gk	G	G	wistar:Gln->Arg#missense	gk:Gln->Arg#missense
Parp9	NM_001103351.2	2589	G	wistar	gk	A	A	wistar:Ser->Asn#missense	gk:Ser->Asn#missense
Parp9	NM_001103351.2	2690	A	wistar	gk	G	G	wistar:Met->Val#missense	gk:Met->Val#missense
Parp9	NM_001103351.2	2698	C	wistar	gk	A	A	wistar:Ser->Ser#coding-synonymous	gk:Ser->Ser#coding-synonymous
Eno2	NM_139325.3	1317	T	wistar	gk	C	C	wistar:Leu->Leu#coding-synonymous	gk:Leu->Leu#coding-synonymous
Wdr12	NM_199410.2	1146	C	wistar	gk	T	T	wistar:His->His#coding-synonymous	gk:His->His#coding-synonymous
Naa35	NM_133324.1	1248	T	wistar	gk	C	C	wistar:Ala->Ala#coding-synonymous	gk:Ala->Ala#coding-synonymous
Naa35	NM_133324.1	1250	C	wistar	gk	T	T	wistar:Pro->Leu#missense	gk:Pro->Leu#missense
Naa35	NM_133324.1	1590	T	wistar	gk	G	G	wistar:Asp->Glu#missense	gk:Asp->Glu#missense
Naa35	NM_133324.1	569	C	wistar	gk	T	T	wistar:Ala->Val#missense	gk:Ala->Val#missense
Cth	NM_017074.1	690	C	wistar	gk	A	A	wistar:Thr->Asn#missense	gk:Thr->Asn#missense
Cth	NM_017074.1	87	C	wistar	gk	A	A	wistar:Pro->Gln#missense	gk:Pro->Gln#missense
Rock2	NM_013022.2	1675	C	wistar	gk	T	T	wistar:Leu->Leu#coding-synonymous	gk:Leu->Leu#coding-synonymous
Rock2	NM_013022.2	2310	C	wistar	gk	T	T	wistar:Leu->Leu#coding-synonymous	gk:Leu->Leu#coding-synonymous
Klhl25	NM_001039006.1	1811	G	wistar	gk	C	C	wistar:Ser->Thr#missense	gk:Ser->Thr#missense
Rhov	NM_138542.2	747	A	wistar	gk	G	G	wistar:Ser->Ser#coding-synonymous	gk:Ser->Ser#coding-synonymous
Tceb3	NM_017103.2	1424	T	wistar	gk	C	C	wistar:Val->Ala#missense	gk:Val->Ala#missense
Adgre1	NM_001007557.1	1651	G	wistar	gk	A	A	wistar:Glu->Glu#coding-synonymous	gk:Glu->Glu#coding-synonymous
Adgre1	NM_001007557.1	960	A	wistar	gk	T	T	wistar:Gln->Leu#missense	gk:Gln->Leu#missense
Slc39a14	NM_001107275.1	838	T	wistar	gk	C	C	wistar:Leu->Leu#coding-synonymous	gk:Leu->Leu#coding-synonymous
Tnr	NM_013045.1	1632	G	wistar	gk	A	A	wistar:Gly->Ser#missense	gk:Gly->Ser#missense
Tnr	NM_013045.1	2243	T	wistar	gk	C	C	wistar:Ala->Ala#coding-synonymous	gk:Ala->Ala#coding-synonymous
Tnr	NM_013045.1	2932	G	wistar	gk	C	C	wistar:Ser->Thr#missense	gk:Ser->Thr#missense
Tnr	NM_013045.1	2934	C	wistar	gk	G	G	wistar:Gln->Glu#missense	gk:Gln->Glu#missense
Tnr	NM_013045.1	2966	G	wistar	gk	C	C	wistar:Gly->Gly#coding-synonymous	gk:Gly->Gly#coding-synonymous
Tnr	NM_013045.1	3795	T	wistar	gk	A	A	wistar:Tyr->Ile#missense	gk:Tyr->Ile#missense
Tnr	NM_013045.1	3796	A	wistar	gk	T	T	wistar:Tyr->Ile#missense	gk:Tyr->Ile#missense
Tnr	NM_013045.1	1242	A	wistar	gk	ACGG	ACGG	wistar:3n-non-frameshifting	gk:3n-non-frameshifting
Tnr	NM_013045.1	2836	AC	wistar	gk	ACC	ACC	wistar:frameshift	gk:frameshift
Tnr	NM_013045.1	2861	TGG	wistar	gk	TGGG	TGGG	wistar:frameshift	gk:frameshift
Bbs7	NM_001012180.1	114	G	wistar	gk	C	C	wistar:Thr->Thr#coding-synonymous	gk:Thr->Thr#coding-synonymous
Bbs7	NM_001012180.1	293	A	wistar	gk	C	C	wistar:Gln->Pro#missense	gk:Gln->Pro#missense
Bbs7	NM_001012180.1	405	C	wistar	gk	T	T	wistar:Leu->Leu#coding-synonymous	gk:Leu->Leu#coding-synonymous
Dgka	NM_080787.1	1522	T	wistar	gk	C	C	wistar:Ser->Ser#coding-synonymous	gk:Ser->Ser#coding-synonymous
Zrsr1	NM_001017504.1	602	A	wistar	gk	C	C	wistar:Thr->Thr#coding-synonymous	gk:Thr->Thr#coding-synonymous
Zrsr1	NM_001017504.1	608	T	wistar	gk	C	C	wistar:Leu->Leu#coding-synonymous	gk:Leu->Leu#coding-synonymous
Zrsr1	NM_001017504.1	788	T	wistar	gk	C	C	wistar:Asn->Asn#coding-synonymous	gk:Asn->Asn#coding-synonymous
Ccp110	NM_001108501.1	2568	A	wistar	gk	T	T	wistar:Arg->Trp#missense	gk:Arg->Trp#missense
Zfp445	NM_001191802.1	774	AGGTG	wistar	gk	AG	AG	wistar:3n-non-frameshifting	gk:3n-non-frameshifting
Creld1	NM_001024783.1	950	C	wistar	gk	A	A	wistar:Ala->Asp#missense	gk:Ala->Asp#missense
Elmod1	NM_001191579.1	1021	A	wistar	gk	G	G	wistar:Thr->Thr#coding-synonymous	gk:Thr->Thr#coding-synonymous
Polr3e	NM_001108503.1	1506	C	wistar	gk	A	A	wistar:Pro->Gln#missense	gk:Pro->Gln#missense
Polr3e	NM_001108503.1	1507	A	wistar	gk	G	G	wistar:Pro->Gln#missense	gk:Pro->Gln#missense
Zc3h7b	NM_001130695.1	2048	G	wistar	gk	A	A	wistar:Glu->Glu#coding-synonymous	gk:Glu->Glu#coding-synonymous
Zc3h7b	NM_001130695.1	719	C	wistar	gk	A	A	wistar:Thr->Thr#coding-synonymous	gk:Thr->Thr#coding-synonymous
Lmo7	NM_001001515.1	2894	T	wistar	gk	A	A	wistar:Ile->Lys#missense	gk:Ile->Lys#missense
Lmo7	NM_001001515.1	3026	G	wistar	gk	T	T	wistar:Gly->Val#missense	gk:Gly->Val#missense
Lmo7	NM_001001515.1	3608	G	wistar	gk	A	A	wistar:Gly->Glu#missense	gk:Gly->Glu#missense
Ei24	NM_001025660.1	552	G	wistar	gk	C	C	wistar:Leu->Leu#coding-synonymous	gk:Leu->Leu#coding-synonymous
Ankrd6	NM_001134969.1	1084	A	wistar	gk	G	G	wistar:Pro->Pro#coding-synonymous	gk:Pro->Pro#coding-synonymous
Ankrd6	NM_001134969.1	1804	A	wistar	gk	G	G	wistar:Ala->Ala#coding-synonymous	gk:Ala->Ala#coding-synonymous
Ankrd6	NM_001134969.1	830	G	wistar	gk	A	A	wistar:Val->Ile#missense	gk:Val->Ile#missense
S1pr5	NM_021775.2	648	A	wistar	gk	C	C	wistar:Ile->Leu#missense	gk:Ile->Leu#missense
S1pr5	NM_021775.2	742	T	wistar	gk	C	C	wistar:Leu->Ser#missense	gk:Leu->Ser#missense
S1pr5	NM_021775.2	744	T	wistar	gk	C	C	wistar:Leu->Leu#coding-synonymous	gk:Leu->Leu#coding-synonymous
S1pr5	NM_021775.2	747	A	wistar	gk	C	C	wistar:Thr->Leu#missense	gk:Thr->Leu#missense
S1pr5	NM_021775.2	748	C	wistar	gk	T	T	wistar:Thr->Leu#missense	gk:Thr->Leu#missense
S1pr5	NM_021775.2	813	T	wistar	gk	C	C	wistar:Leu->Leu#coding-synonymous	gk:Leu->Leu#coding-synonymous
S1pr5	NM_021775.2	819	G	wistar	gk	C	C	wistar:Val->Leu#missense	gk:Val->Leu#missense
S1pr5	NM_021775.2	821	G	wistar	gk	C	C	wistar:Val->Leu#missense	gk:Val->Leu#missense
Dlg1	NM_012788.1	1051	C	wistar	gk	G	G	wistar:Val->Val#coding-synonymous	gk:Val->Val#coding-synonymous
Dlg1	NM_012788.1	1151	T	wistar	gk	C	C	wistar:Leu->Leu#coding-synonymous	gk:Leu->Leu#coding-synonymous
Dlg1	NM_012788.1	1153	G	wistar	gk	T	T	wistar:Leu->Leu#coding-synonymous	gk:Leu->Leu#coding-synonymous
Dlg1	NM_012788.1	1653	C	wistar	gk	T	T	wistar:Ala->Val#missense	gk:Ala->Val#missense
Dlg1	NM_012788.1	2135	A	wistar	gk	C	C	wistar:Thr->Gln#missense	gk:Thr->Gln#missense
Dlg1	NM_012788.1	2136	C	wistar	gk	A	A	wistar:Thr->Gln#missense	gk:Thr->Gln#missense
Dlg1	NM_012788.1	1402	TG	wistar	gk	TGG	TGG	wistar:frameshift	gk:frameshift
Dock11	NM_001191760.1	1420	A	wistar	gk	G	G	wistar:Thr->Ala#missense	gk:Thr->Ala#missense
Dock11	NM_001191760.1	1848	C	wistar	gk	T	T	wistar:Pro->Pro#coding-synonymous	gk:Pro->Pro#coding-synonymous
Dock11	NM_001191760.1	2247	T	wistar	gk	C	C	wistar:Ile->Ile#coding-synonymous	gk:Ile->Ile#coding-synonymous
Dock11	NM_001191760.1	5533	A	wistar	gk	G	G	wistar:Ile->Val#missense	gk:Ile->Val#missense
Vom2r52	NM_001099503.1	270	T	wistar	gk	A	A	wistar:Asp->Glu#missense	gk:Asp->Glu#missense
Vom2r52	NM_001099503.1	312	G	wistar	gk	A	A	wistar:Ser->Ser#coding-synonymous	gk:Ser->Ser#coding-synonymous
Vom2r52	NM_001099503.1	328	T	wistar	gk	C	C	wistar:Leu->Leu#coding-synonymous	gk:Leu->Leu#coding-synonymous
Vom2r52	NM_001099503.1	352	G	wistar	gk	A	A	wistar:Glu->Lys#missense	gk:Glu->Lys#missense
Vom2r52	NM_001099503.1	404	G	wistar	gk	C	C	wistar:Cys->Ser#missense	gk:Cys->Ser#missense
Fam185a	NM_001128188.1	318	A	wistar	gk	G	G	wistar:Thr->Ala#missense	gk:Thr->Ala#missense
Tmem266	NM_001109294.1	1474	G	wistar	gk	A	A	wistar:Ala->Ala#coding-synonymous	gk:Ala->Ala#coding-synonymous
Dap3	NM_001011950.2	1104	C	wistar	gk	A	A	wistar:Ala->Ala#coding-synonymous	gk:Ala->Ala#coding-synonymous
Dap3	NM_001011950.2	1175	G	wistar	gk	A	A	wistar:Arg->His#missense	gk:Arg->His#missense
Dap3	NM_001011950.2	1476	A	wistar	gk	G	G	wistar:Leu->Leu#coding-synonymous	gk:Leu->Leu#coding-synonymous
Hist1h2bo	NM_001106114.1	159	C	wistar	gk	A	A	wistar:Thr->Thr#coding-synonymous	gk:Thr->Thr#coding-synonymous
Hist1h2bo	NM_001106114.1	186	A	wistar	gk	C	C	wistar:Ile->Ile#coding-synonymous	gk:Ile->Ile#coding-synonymous
Hist1h2bo	NM_001106114.1	241	C	wistar	gk	T	T	wistar:Leu->Leu#coding-synonymous	gk:Leu->Leu#coding-synonymous
Psmb1	NM_053590.1	431	A	wistar	gk	G	G	wistar:Glu->Gly#missense	gk:Glu->Gly#missense
Psmb1	NM_053590.1	432	G	wistar	gk	A	A	wistar:Glu->Gly#missense	gk:Glu->Gly#missense
Pias2	NM_053337.1	1074	A	wistar	gk	G	G	wistar:Lys->Arg#missense	gk:Lys->Arg#missense
Tomm20	NM_152935.1	142	G	wistar	gk	C	C	wistar:Gly->Gly#coding-synonymous	gk:Gly->Gly#coding-synonymous
Tomm20	NM_152935.1	143	C	wistar	gk	G	G	wistar:Leu->Val#missense	gk:Leu->Val#missense
Tomm20	NM_152935.1	196	A	wistar	gk	G	G	wistar:Arg->Arg#coding-synonymous	gk:Arg->Arg#coding-synonymous
Tomm20	NM_152935.1	197	G	wistar	gk	A	A	wistar:Gly->Ser#missense	gk:Gly->Ser#missense
Kcnj2	NM_017296.1	837	G	wistar	gk	A	A	wistar:Leu->Leu#coding-synonymous	gk:Leu->Leu#coding-synonymous
Ank3	NM_001033984.1	4533	C	wistar	gk	A	A	wistar:Pro->Pro#coding-synonymous	gk:Pro->Pro#coding-synonymous
Ank3	NM_001033984.1	4534	A	wistar	gk	C	C	wistar:Ile->Leu#missense	gk:Ile->Leu#missense
Ank3	NM_001033984.1	4536	A	wistar	gk	C	C	wistar:Ile->Leu#missense	gk:Ile->Leu#missense
Ank3	NM_001033984.1	4779	A	wistar	gk	T	T	wistar:Val->Val#coding-synonymous	gk:Val->Val#coding-synonymous
Ank3	NM_001033984.1	4803	A	wistar	gk	T	T	wistar:Val->Val#coding-synonymous	gk:Val->Val#coding-synonymous
Ank3	NM_001033984.1	4837	G	wistar	gk	C	C	wistar:Val->Leu#missense	gk:Val->Leu#missense
Ank3	NM_001033984.1	4904	A	wistar	gk	G	G	wistar:Lys->Arg#missense	gk:Lys->Arg#missense
Ank3	NM_001033984.1	5405	A	wistar	gk	C	C	wistar:Asn->Thr#missense	gk:Asn->Thr#missense
Ank3	NM_001033984.1	5426	G	wistar	gk	C	C	wistar:Gly->Ala#missense	gk:Gly->Ala#missense
Ank3	NM_001033984.1	5483	G	wistar	gk	T	T	wistar:Gly->Val#missense	gk:Gly->Val#missense
Ank3	NM_001033984.1	5494	G	wistar	gk	C	C	wistar:Ala->Pro#missense	gk:Ala->Pro#missense
Ank3	NM_001033984.1	6602	T	wistar	gk	C	C	wistar:Leu->Pro#missense	gk:Leu->Pro#missense
Lrba	NM_001108555.1	6360	G	wistar	gk	A	A	wistar:Val->Val#coding-synonymous	gk:Val->Val#coding-synonymous
Lrba	NM_001108555.1	7473	C	wistar	gk	T	T	wistar:Cys->Cys#coding-synonymous	gk:Cys->Cys#coding-synonymous
Pank4	NM_133531.2	1255	A	wistar	gk	G	G	wistar:Arg->Arg#coding-synonymous	gk:Arg->Arg#coding-synonymous
Pank4	NM_133531.2	1938	T	wistar	gk	C	C	wistar:Ile->Thr#missense	gk:Ile->Thr#missense
Pank4	NM_133531.2	2093	C	wistar	gk	T	T	wistar:Pro->Ser#missense	gk:Pro->Ser#missense
Pank4	NM_133531.2	2302	C	wistar	gk	T	T	wistar:Phe->Phe#coding-synonymous	gk:Phe->Phe#coding-synonymous
Pank4	NM_133531.2	2305	G	wistar	gk	A	A	wistar:Lys->Lys#coding-synonymous	gk:Lys->Lys#coding-synonymous
Pank4	NM_133531.2	2308	C	wistar	gk	T	T	wistar:Tyr->Tyr#coding-synonymous	gk:Tyr->Tyr#coding-synonymous
Psme4	NM_001025140.2	1516	G	wistar	gk	A	A	wistar:Ala->Ala#coding-synonymous	gk:Ala->Ala#coding-synonymous
Psme4	NM_001025140.2	2173	G	wistar	gk	A	A	wistar:Pro->Pro#coding-synonymous	gk:Pro->Pro#coding-synonymous
Psme4	NM_001025140.2	3064	C	wistar	gk	T	T	wistar:Ile->Ile#coding-synonymous	gk:Ile->Ile#coding-synonymous
Psme4	NM_001025140.2	350	A	wistar	gk	G	G	wistar:Ile->Val#missense	gk:Ile->Val#missense
Slc2a13	NM_133611.2	1399	T	wistar	gk	C	C	wistar:Cys->Cys#coding-synonymous	gk:Cys->Cys#coding-synonymous
Hs3st1	NM_053391.1	21	T	wistar	gk	C	C	wistar:Gly->Gly#coding-synonymous	gk:Gly->Gly#coding-synonymous
Hs3st1	NM_053391.1	22	G	wistar	gk	A	A	wistar:Ala->Thr#missense	gk:Ala->Thr#missense
Hs3st1	NM_053391.1	670	T	wistar	gk	C	C	wistar:Phe->Leu#missense	gk:Phe->Leu#missense
Hs3st1	NM_053391.1	881	G	wistar	gk	A	A	wistar:Arg->His#missense	gk:Arg->His#missense
Hs3st1	NM_053391.1	98	G	wistar	gk	A	A	wistar:Gly->Glu#missense	gk:Gly->Glu#missense
Gstm4	NM_001024304.1	207	T	wistar	gk	C	C	wistar:Pro->Pro#coding-synonymous	gk:Pro->Pro#coding-synonymous
Gstm4	NM_001024304.1	233	G	wistar	gk	A	A	wistar:Ser->Asn#missense	gk:Ser->Asn#missense
Usp15	NM_145184.1	2056	G	wistar	gk	A	A	wistar:Arg->Gln#missense	gk:Arg->Gln#missense
Usp15	NM_145184.1	2689	G	wistar	gk	C	C	wistar:Ser->Thr#missense	gk:Ser->Thr#missense
Ada	NM_130399.2	475	A	wistar	gk	G	G	wistar:Val->Val#coding-synonymous	gk:Val->Val#coding-synonymous
Dnajc3	NM_022232.1	1039	A	wistar	gk	G	G	wistar:Thr->Ala#missense	gk:Thr->Ala#missense
Dnajc3	NM_022232.1	1500	G	wistar	gk	A	A	wistar:Lys->Lys#coding-synonymous	gk:Lys->Lys#coding-synonymous
Dnajc3	NM_022232.1	843	T	wistar	gk	C	C	wistar:Asp->Asp#coding-synonymous	gk:Asp->Asp#coding-synonymous
Dnajc3	NM_022232.1	934	G	wistar	gk	A	A	wistar:Val->Ile#missense	gk:Val->Ile#missense
Macrod1	NM_139337.1	492	T	wistar	gk	C	C	wistar:Ala->Ala#coding-synonymous	gk:Ala->Ala#coding-synonymous
Galnt1	NM_024373.1	486	G	wistar	gk	A	A	wistar:Ala->Ala#coding-synonymous	gk:Ala->Ala#coding-synonymous
Hmgcs2	NM_173094.2	1258	A	wistar	gk	C	C	wistar:Ala->Ala#coding-synonymous	gk:Ala->Ala#coding-synonymous
Nomo1	NM_001108484.1	2324	G	wistar	gk	C	C	wistar:Cys->Ser#missense	gk:Cys->Ser#missense
Rogdi	NM_001024864.1	502	G	wistar	gk	A	A	wistar:Glu->Glu#coding-synonymous	gk:Glu->Glu#coding-synonymous
LOC498265	NM_001017493.1	2769	T	wistar	gk	G	G	wistar:Gly->Gly#coding-synonymous	gk:Gly->Gly#coding-synonymous
Plekhh2	NM_001191770.1	1129	C	wistar	gk	G	G	wistar:Gln->Glu#missense	gk:Gln->Glu#missense
Stxbp3	NM_053637.2	1084	C	wistar	gk	G	G	wistar:Thr->Thr#coding-synonymous	gk:Thr->Thr#coding-synonymous
Ctnnd2	NM_001271502.1	2872	A	wistar	gk	G	G	wistar:Thr->Ala#missense	gk:Thr->Ala#missense
Ctnnd2	NM_001271502.1	768	A	wistar	gk	G	G	wistar:Gln->Gln#coding-synonymous	gk:Gln->Gln#coding-synonymous
Sfxn4	NM_001108527.1	988	T	wistar	gk	C	C	wistar:Met->Thr#missense	gk:Met->Thr#missense
Lin7a	NM_053514.1	477	G	wistar	gk	A	A	wistar:Val->Val#coding-synonymous	gk:Val->Val#coding-synonymous
Lin7a	NM_053514.1	77	C	wistar	gk	T	T	wistar:Pro->Leu#missense	gk:Pro->Leu#missense
Igfbp2	NM_013122.2	449	A	wistar	gk	G	G	wistar:Gln->Gln#coding-synonymous	gk:Gln->Gln#coding-synonymous
Pcgf1	NM_001007000.1	339	T	wistar	gk	A	A	wistar:Asp->Glu#missense	gk:Asp->Glu#missense
Vom2r47	NM_001099506.1	2259	G	wistar	gk	A	A	wistar:Val->Val#coding-synonymous	gk:Val->Val#coding-synonymous
Parm1	NM_173114.1	221	G	wistar	gk	A	A	wistar:Ala->Ala#coding-synonymous	gk:Ala->Ala#coding-synonymous
Parm1	NM_173114.1	229	T	wistar	gk	G	G	wistar:Met->Arg#missense	gk:Met->Arg#missense
Parm1	NM_173114.1	431	A	wistar	gk	G	G	wistar:Glu->Glu#coding-synonymous	gk:Glu->Glu#coding-synonymous
Parm1	NM_173114.1	731	G	wistar	gk	A	A	wistar:Ala->Ala#coding-synonymous	gk:Ala->Ala#coding-synonymous
Abca17	NM_001031637.1	4758	G	wistar	gk	A	A	wistar:Pro->Pro#coding-synonymous	gk:Pro->Pro#coding-synonymous
Abca17	NM_001031637.1	4775	G	wistar	gk	A	A	wistar:Arg->Lys#missense	gk:Arg->Lys#missense
Zdhhc17	NM_001039340.1	1401	T	wistar	gk	G	G	wistar:Cys->Gly#missense	gk:Cys->Gly#missense
Impa1	NM_032057.1	237	G	wistar	gk	A	A	wistar:Lys->Lys#coding-synonymous	gk:Lys->Lys#coding-synonymous
Impa1	NM_032057.1	304	T	wistar	gk	G	G	wistar:Ser->Ala#missense	gk:Ser->Ala#missense
Rgs12	NM_019339.1	3188	G	wistar	gk	A	A	wistar:Gly->Glu#missense	gk:Gly->Glu#missense
D2hgdh	NM_001106926.1	417	A	wistar	gk	G	G	wistar:Thr->Ala#missense	gk:Thr->Ala#missense
D2hgdh	NM_001106926.1	1861	AC	wistar	gk	A	A	wistar:frameshift	gk:frameshift
Drc3	NM_001013857.1	845	A	wistar	gk	G	G	wistar:Ala->Ala#coding-synonymous	gk:Ala->Ala#coding-synonymous
Rims1	NM_052829.1	1201	C	wistar	gk	G	G	wistar:His->Asp#missense	gk:His->Asp#missense
Rims1	NM_052829.1	1771	G	wistar	gk	C	C	wistar:Ala->Pro#missense	gk:Ala->Pro#missense
Rims1	NM_052829.1	1773	G	wistar	gk	C	C	wistar:Ala->Pro#missense	gk:Ala->Pro#missense
Rims1	NM_052829.1	3886	G	wistar	gk	A	A	wistar:Val->Met#missense	gk:Val->Met#missense
Rims1	NM_052829.1	4257	A	wistar	gk	G	G	wistar:Val->Val#coding-synonymous	gk:Val->Val#coding-synonymous
Glud1	NM_012570.2	1310	C	wistar	gk	T	T	wistar:Ile->Ile#coding-synonymous	gk:Ile->Ile#coding-synonymous
Glud1	NM_012570.2	1820	T	wistar	gk	C	C	wistar:Tyr->Tyr#coding-synonymous	gk:Tyr->Tyr#coding-synonymous
Glud1	NM_012570.2	932	C	wistar	gk	T	T	wistar:Cys->Cys#coding-synonymous	gk:Cys->Cys#coding-synonymous
Pfkp	NM_206847.1	1289	A	wistar	gk	G	G	wistar:Ala->Ala#coding-synonymous	gk:Ala->Ala#coding-synonymous
Pfkp	NM_206847.1	1430	G	wistar	gk	A	A	wistar:Thr->Thr#coding-synonymous	gk:Thr->Thr#coding-synonymous
Pfkp	NM_206847.1	1601	G	wistar	gk	A	A	wistar:Ala->Ala#coding-synonymous	gk:Ala->Ala#coding-synonymous
Slc7a1	NM_013111.3	1125	T	wistar	gk	C	C	wistar:Ile->Ile#coding-synonymous	gk:Ile->Ile#coding-synonymous
Slc7a1	NM_013111.3	2069	C	wistar	gk	T	T	wistar:Ala->Val#missense	gk:Ala->Val#missense
Slc7a1	NM_013111.3	308	C	wistar	gk	T	T	wistar:Thr->Met#missense	gk:Thr->Met#missense
Epn2	NM_001305628.1	2018	T	wistar	gk	C	C	wistar:Phe->Phe#coding-synonymous	gk:Phe->Phe#coding-synonymous
Syde2	NM_001305229.1	277	G	wistar	gk	C	C	wistar:Arg->Pro#missense	gk:Arg->Pro#missense
Syde2	NM_001305229.1	675	A	wistar	gk	C	C	wistar:Ile->Leu#missense	gk:Ile->Leu#missense
Syde2	NM_001305229.1	700	G	wistar	gk	C	C	wistar:Arg->Pro#missense	gk:Arg->Pro#missense
Syde2	NM_001305229.1	724	T	wistar	gk	A	A	wistar:Val->Asp#missense	gk:Val->Asp#missense
Syde2	NM_001305229.1	754	T	wistar	gk	G	G	wistar:Leu->Arg#missense	gk:Leu->Arg#missense
Syde2	NM_001305229.1	1308	ACAG	wistar	gk	ACAGCAG	ACAGCAG	wistar:3n-non-frameshifting	gk:3n-non-frameshifting
Dnajc25	NM_001025021.1	569	T	wistar	gk	G	G	wistar:Ser->Ala#missense	gk:Ser->Ala#missense
Gmfg	NM_181091.2	218	C	wistar	gk	T	T	wistar:Tyr->Tyr#coding-synonymous	gk:Tyr->Tyr#coding-synonymous
Gmfg	NM_181091.2	394	A	wistar	gk	C	C	wistar:Asn->Thr#missense	gk:Asn->Thr#missense
Dlgap1	NM_022946.3	941	A	wistar	gk	G	G	wistar:Ser->Ser#coding-synonymous	gk:Ser->Ser#coding-synonymous
Ythdf2	NM_001047099.1	1868	T	wistar	gk	TG	TG	wistar:frameshift	gk:frameshift
Otp	NM_001100523.1	539	T	wistar	gk	C	C	wistar:Phe->Phe#coding-synonymous	gk:Phe->Phe#coding-synonymous
Etaa1	NM_001109094.1	1172	T	wistar	gk	C	C	wistar:Val->Ala#missense	gk:Val->Ala#missense
Etaa1	NM_001109094.1	1185	G	wistar	gk	A	A	wistar:Lys->Lys#coding-synonymous	gk:Lys->Lys#coding-synonymous
Etaa1	NM_001109094.1	1766	G	wistar	gk	A	A	wistar:Cys->Tyr#missense	gk:Cys->Tyr#missense
Etaa1	NM_001109094.1	2325	T	wistar	gk	G	G	wistar:Phe->Leu#missense	gk:Phe->Leu#missense
Etaa1	NM_001109094.1	2615	G	wistar	gk	A	A	wistar:Arg->Gln#missense	gk:Arg->Gln#missense
Etaa1	NM_001109094.1	859	A	wistar	gk	G	G	wistar:Ile->Val#missense	gk:Ile->Val#missense
Fzr1	NM_001108074.2	1097	A	wistar	gk	G	G	wistar:Gln->Gln#coding-synonymous	gk:Gln->Gln#coding-synonymous
Zfp703	NM_001109425.1	1052	G	wistar	gk	A	A	wistar:Lys->Lys#coding-synonymous	gk:Lys->Lys#coding-synonymous
Zfp703	NM_001109425.1	626	C	wistar	gk	T	T	wistar:Ala->Ala#coding-synonymous	gk:Ala->Ala#coding-synonymous
Zfp703	NM_001109425.1	733	G	wistar	gk	A	A	wistar:Ser->Asn#missense	gk:Ser->Asn#missense
Igfbp7	NM_001013048.1	152	T	wistar	gk	C	C	wistar:Phe->Leu#missense	gk:Phe->Leu#missense
Igfbp7	NM_001013048.1	583	T	wistar	gk	C	C	wistar:Pro->Pro#coding-synonymous	gk:Pro->Pro#coding-synonymous
Styxl1	NM_001037788.1	199	GATCA	wistar	gk	GATCATCA	GATCATCA	wistar:3n-non-frameshifting	gk:3n-non-frameshifting
Pigw	NM_194461.1	262	C	wistar	gk	G	G	wistar:Leu->Val#missense	gk:Leu->Val#missense
Dpp7	NM_031973.1	1334	A	wistar	gk	G	G	wistar:Gly->Gly#coding-synonymous	gk:Gly->Gly#coding-synonymous
Eci1	NM_017306.4	329	C	wistar	gk	T	T	wistar:Tyr->Tyr#coding-synonymous	gk:Tyr->Tyr#coding-synonymous
Eci1	NM_017306.4	474	C	wistar	gk	T	T	wistar:Pro->Ser#missense	gk:Pro->Ser#missense
Eci1	NM_017306.4	86	G	wistar	gk	T	T	wistar:Arg->Arg#coding-synonymous	gk:Arg->Arg#coding-synonymous
Srp72	NM_001170601.1	1225	G	wistar	gk	A	A	wistar:Glu->Glu#coding-synonymous	gk:Glu->Glu#coding-synonymous
Srp72	NM_001170601.1	1636	T	wistar	gk	A	A	wistar:Thr->Thr#coding-synonymous	gk:Thr->Thr#coding-synonymous
Srp72	NM_001170601.1	88	G	wistar	gk	A	A	wistar:Gly->Gly#coding-synonymous	gk:Gly->Gly#coding-synonymous
Pitrm1	NM_001107363.1	1042	A	wistar	gk	T	T	wistar:Ala->Ala#coding-synonymous	gk:Ala->Ala#coding-synonymous
Pitrm1	NM_001107363.1	1327	A	wistar	gk	G	G	wistar:Leu->Leu#coding-synonymous	gk:Leu->Leu#coding-synonymous
Pitrm1	NM_001107363.1	1620	C	wistar	gk	G	G	wistar:Thr->Ser#missense	gk:Thr->Ser#missense
Camlg	NM_053334.1	118	G	wistar	gk	A	A	wistar:Ala->Thr#missense	gk:Ala->Thr#missense
Camlg	NM_053334.1	237	GGAAGAA	wistar	gk	GGAAGAAGAA	GGAAGAAGAA	wistar:3n-non-frameshifting	gk:3n-non-frameshifting
LOC689064	NM_001111269.1	211	C	wistar	gk	T	T	wistar:Pro->Pro#coding-synonymous	gk:Pro->Pro#coding-synonymous
LOC689064	NM_001111269.1	212	C	wistar	gk	A	A	wistar:Gln->Lys#missense	gk:Gln->Lys#missense
LOC689064	NM_001111269.1	244	T	wistar	gk	C	C	wistar:Asn->Asn#coding-synonymous	gk:Asn->Asn#coding-synonymous
Gpr155	NM_001107811.1	2203	T	wistar	gk	G	G	wistar:Arg->Arg#coding-synonymous	gk:Arg->Arg#coding-synonymous
Rbm12	NM_001037657.1	2975	A	wistar	gk	G	G	wistar:Ser->Gly#missense	gk:Ser->Gly#missense
Snx18	NM_001107652.1	1972	A	wistar	gk	G	G	wistar:Thr->Thr#coding-synonymous	gk:Thr->Thr#coding-synonymous
Ssx2ip	NM_175597.3	1946	A	wistar	gk	G	G	wistar:Val->Val#coding-synonymous	gk:Val->Val#coding-synonymous
Ssx2ip	NM_175597.3	716	A	wistar	gk	G	G	wistar:Gln->Gln#coding-synonymous	gk:Gln->Gln#coding-synonymous
Nfs1	NM_053462.2	645	G	wistar	gk	A	A	wistar:Glu->Glu#coding-synonymous	gk:Glu->Glu#coding-synonymous
Cpd	NM_012836.2	1410	A	wistar	gk	G	G	wistar:Ile->Met#missense	gk:Ile->Met#missense
Slc25a17	NM_001126269.1	159	T	wistar	gk	C	C	wistar:Ala->Ala#coding-synonymous	gk:Ala->Ala#coding-synonymous
Slc25a17	NM_001126269.1	165	C	wistar	gk	T	T	wistar:Ala->Ala#coding-synonymous	gk:Ala->Ala#coding-synonymous
Slc25a17	NM_001126269.1	990	A	wistar	gk	G	G	wistar:Lys->Lys#coding-synonymous	gk:Lys->Lys#coding-synonymous
Thsd7b	NM_001191669.1	2859	A	wistar	gk	G	G	wistar:Val->Val#coding-synonymous	gk:Val->Val#coding-synonymous
Thsd7b	NM_001191669.1	3816	G	wistar	gk	A	A	wistar:Arg->Arg#coding-synonymous	gk:Arg->Arg#coding-synonymous
Csf2rb	NM_133555.1	2012	T	wistar	gk	G	G	wistar:Val->Gly#missense	gk:Val->Gly#missense
Gpatch11	NM_001108700.1	870	A	wistar	gk	G	G	wistar:Lys->Glu#missense	gk:Lys->Glu#missense
Prph	NM_012633.2	1381	GAG	wistar	gk	GAGAAG	GAGAAG	wistar:3n-non-frameshifting	gk:3n-non-frameshifting
Limch1	NM_001191678.1	2280	A	wistar	gk	G	G	wistar:Ala->Ala#coding-synonymous	gk:Ala->Ala#coding-synonymous
Limch1	NM_001191678.1	3075	C	wistar	gk	T	T	wistar:Gly->Gly#coding-synonymous	gk:Gly->Gly#coding-synonymous
Hdac3	NM_053448.1	1317	C	wistar	gk	T	T	wistar:Ser->Ser#coding-synonymous	gk:Ser->Ser#coding-synonymous
Hdac3	NM_053448.1	794	N	wistar	gk	C	C	wistar:->Thr#missense	gk:->Thr#missense
Hdac3	NM_053448.1	795	C	wistar	gk	G	G	wistar:->Thr#missense	gk:->Thr#missense
Cnot1	NM_001134840.1	4395	T	wistar	gk	C	C	wistar:Asn->Asn#coding-synonymous	gk:Asn->Asn#coding-synonymous
Cnot1	NM_001134840.1	6921	A	wistar	gk	G	G	wistar:Glu->Glu#coding-synonymous	gk:Glu->Glu#coding-synonymous
Nt5m	NM_001105785.1	520	GGCAAG	wistar	gk	GG	GG	wistar:frameshift	gk:frameshift
Adi1	NM_199097.1	497	G	wistar	gk	C	C	wistar:Ala->Pro#missense	gk:Ala->Pro#missense
Adi1	NM_199097.1	505	N	wistar	gk	C	C	wistar:->Asp#missense	gk:->Asp#missense
Fzd5	NM_173838.1	1165	G	wistar	gk	A	A	wistar:Val->Ile#missense	gk:Val->Ile#missense
Fzd5	NM_173838.1	396	C	wistar	gk	T	T	wistar:Ser->Ser#coding-synonymous	gk:Ser->Ser#coding-synonymous
Epas1	NM_023090.1	1140	G	wistar	gk	T	T	wistar:Val->Phe#missense	gk:Val->Phe#missense
Epas1	NM_023090.1	1207	C	wistar	gk	G	G	wistar:Thr->Ser#missense	gk:Thr->Ser#missense
Epas1	NM_023090.1	1208	A	wistar	gk	C	C	wistar:Thr->Ser#missense	gk:Thr->Ser#missense
Epas1	NM_023090.1	1256	C	wistar	gk	A	A	wistar:Asn->Lys#missense	gk:Asn->Lys#missense
Epas1	NM_023090.1	1358	T	wistar	gk	C	C	wistar:Thr->Thr#coding-synonymous	gk:Thr->Thr#coding-synonymous
Epas1	NM_023090.1	1616	T	wistar	gk	C	C	wistar:Asp->Asp#coding-synonymous	gk:Asp->Asp#coding-synonymous
Epas1	NM_023090.1	1988	G	wistar	gk	T	T	wistar:Thr->Thr#coding-synonymous	gk:Thr->Thr#coding-synonymous
Epas1	NM_023090.1	1990	C	wistar	gk	A	A	wistar:Pro->Gln#missense	gk:Pro->Gln#missense
Epas1	NM_023090.1	1991	T	wistar	gk	G	G	wistar:Pro->Gln#missense	gk:Pro->Gln#missense
Epas1	NM_023090.1	2018	A	wistar	gk	T	T	wistar:Leu->Phe#missense	gk:Leu->Phe#missense
Epas1	NM_023090.1	2636	G	wistar	gk	C	C	wistar:Val->Val#coding-synonymous	gk:Val->Val#coding-synonymous
Epas1	NM_023090.1	2639	C	wistar	gk	A	A	wistar:Pro->Pro#coding-synonymous	gk:Pro->Pro#coding-synonymous
Epas1	NM_023090.1	2641	A	wistar	gk	T	T	wistar:Glu->Val#missense	gk:Glu->Val#missense
Epas1	NM_023090.1	512	A	wistar	gk	C	C	wistar:Arg->Arg#coding-synonymous	gk:Arg->Arg#coding-synonymous
Epas1	NM_023090.1	565	G	wistar	gk	T	T	wistar:Arg->Met#missense	gk:Arg->Met#missense
Epas1	NM_023090.1	1161	TC	wistar	gk	TCC	TCC	wistar:frameshift	gk:frameshift
Epas1	NM_023090.1	1176	ACCC	wistar	gk	ACC	ACC	wistar:frameshift	gk:frameshift
Clec2l	NM_001044233.2	627	C	wistar	gk	G	G	wistar:Ala->Ala#coding-synonymous	gk:Ala->Ala#coding-synonymous
Dph5	NM_001017449.1	620	G	wistar	gk	A	A	wistar:Thr->Thr#coding-synonymous	gk:Thr->Thr#coding-synonymous
Cxcl12	NM_001033883.1	186	T	wistar	gk	C	C	wistar:Phe->Phe#coding-synonymous	gk:Phe->Phe#coding-synonymous
Aprt	NM_001013061.1	536	ATGAGTGA	wistar	gk	ATGAGTGAGTGA	ATGAGTGAGTGA	wistar:frameshift	gk:frameshift
Gins3	NM_001107408.1	537	T	wistar	gk	C	C	wistar:Val->Val#coding-synonymous	gk:Val->Val#coding-synonymous
LOC367117	NM_001047919.1	245	C	wistar	gk	T	T	wistar:Thr->Ile#missense	gk:Thr->Ile#missense
LOC367117	NM_001047919.1	255	T	wistar	gk	C	C	wistar:Leu->Leu#coding-synonymous	gk:Leu->Leu#coding-synonymous
LOC367117	NM_001047919.1	297	T	wistar	gk	C	C	wistar:His->His#coding-synonymous	gk:His->His#coding-synonymous
Timp3	NM_012886.2	313	C	wistar	gk	G	G	wistar:Leu->Val#missense	gk:Leu->Val#missense
Commd5	NM_139108.2	142	G	wistar	gk	C	C	wistar:Ala->Pro#missense	gk:Ala->Pro#missense
Scn7a	NM_031686.1	2250	G	wistar	gk	C	C	wistar:Gly->Ala#missense	gk:Gly->Ala#missense
Scn7a	NM_031686.1	2948	C	wistar	gk	G	G	wistar:His->Asp#missense	gk:His->Asp#missense
Scn7a	NM_031686.1	3120	A	wistar	gk	T	T	wistar:Lys->Ile#missense	gk:Lys->Ile#missense
Scn7a	NM_031686.1	3152	C	wistar	gk	G	G	wistar:Pro->Ala#missense	gk:Pro->Ala#missense
Scn7a	NM_031686.1	370	G	wistar	gk	T	T	wistar:Leu->Phe#missense	gk:Leu->Phe#missense
Scn7a	NM_031686.1	3721	G	wistar	gk	A	A	wistar:Lys->Lys#coding-synonymous	gk:Lys->Lys#coding-synonymous
Scn7a	NM_031686.1	3839	G	wistar	gk	A	A	wistar:Val->Ile#missense	gk:Val->Ile#missense
Scn7a	NM_031686.1	3842	G	wistar	gk	A	A	wistar:Val->Ile#missense	gk:Val->Ile#missense
Scn7a	NM_031686.1	3845	G	wistar	gk	A	A	wistar:Val->Ile#missense	gk:Val->Ile#missense
Scn7a	NM_031686.1	427	C	wistar	gk	T	T	wistar:Asn->Asn#coding-synonymous	gk:Asn->Asn#coding-synonymous
Scn7a	NM_031686.1	481	C	wistar	gk	T	T	wistar:Phe->Phe#coding-synonymous	gk:Phe->Phe#coding-synonymous
Scn7a	NM_031686.1	490	G	wistar	gk	T	T	wistar:Leu->Leu#coding-synonymous	gk:Leu->Leu#coding-synonymous
Scn7a	NM_031686.1	661	C	wistar	gk	T	T	wistar:Ile->Ile#coding-synonymous	gk:Ile->Ile#coding-synonymous
Scn7a	NM_031686.1	852	G	wistar	gk	A	A	wistar:Ser->Asn#missense	gk:Ser->Asn#missense
Klhl8	NM_001105995.1	1071	A	wistar	gk	T	T	wistar:Pro->Pro#coding-synonymous	gk:Pro->Pro#coding-synonymous
Klhl8	NM_001105995.1	1072	G	wistar	gk	T	T	wistar:Val->Leu#missense	gk:Val->Leu#missense
Klhl8	NM_001105995.1	1313	C	wistar	gk	A	A	wistar:Thr->Lys#missense	gk:Thr->Lys#missense
Sppl2a	NM_001107770.1	288	T	wistar	gk	A	A	wistar:Ser->Thr#missense	gk:Ser->Thr#missense
Zdhhc9	NM_001039016.2	304	A	wistar	gk	G	G	wistar:Ile->Val#missense	gk:Ile->Val#missense
Slc38a2	NM_181090.2	599	A	wistar	gk	G	G	wistar:Ser->Gly#missense	gk:Ser->Gly#missense
Slc38a2	NM_181090.2	636	C	wistar	gk	G	G	wistar:Thr->Ser#missense	gk:Thr->Ser#missense
Slc38a2	NM_181090.2	654	A	wistar	gk	G	G	wistar:Asn->Ser#missense	gk:Asn->Ser#missense
Rida	NM_031714.1	225	T	wistar	gk	A	A	wistar:Asn->Lys#missense	gk:Asn->Lys#missense
Raph1	NM_001108798.2	2080	A	wistar	gk	G	G	wistar:Pro->Pro#coding-synonymous	gk:Pro->Pro#coding-synonymous
Lmnb1	NM_053905.1	1265	T	wistar	gk	G	G	wistar:Asp->Glu#missense	gk:Asp->Glu#missense
Lmnb1	NM_053905.1	2012	C	wistar	gk	T	T	wistar:Ile->Ile#coding-synonymous	gk:Ile->Ile#coding-synonymous
Lmnb1	NM_053905.1	390	T	wistar	gk	C	C	wistar:Phe->Leu#missense	gk:Phe->Leu#missense
Lmnb1	NM_053905.1	1194	AGGGG	wistar	gk	AGGG	AGGG	wistar:frameshift	gk:frameshift
Lmnb1	NM_053905.1	1203	AT	wistar	gk	ATT	ATT	wistar:frameshift	gk:frameshift
Rnf40	NM_153471.1	1161	T	wistar	gk	C	C	wistar:Leu->Leu#coding-synonymous	gk:Leu->Leu#coding-synonymous
Rnf40	NM_153471.1	3008	C	wistar	gk	T	T	wistar:Cys->Cys#coding-synonymous	gk:Cys->Cys#coding-synonymous
Abca1	NM_178095.2	1049	C	wistar	gk	A	A	wistar:Pro->His#missense	gk:Pro->His#missense
Abca1	NM_178095.2	1132	C	wistar	gk	A	A	wistar:Pro->Thr#missense	gk:Pro->Thr#missense
Abca1	NM_178095.2	1144	C	wistar	gk	A	A	wistar:Leu->Ser#missense	gk:Leu->Ser#missense
Abca1	NM_178095.2	1145	T	wistar	gk	G	G	wistar:Leu->Ser#missense	gk:Leu->Ser#missense
Abca1	NM_178095.2	1189	T	wistar	gk	G	G	wistar:Tyr->Asp#missense	gk:Tyr->Asp#missense
Abca1	NM_178095.2	1480	G	wistar	gk	T	T	wistar:Asp->Tyr#missense	gk:Asp->Tyr#missense
Abca1	NM_178095.2	2047	N	wistar	gk	A	A	wistar:->Thr#missense	gk:->Thr#missense
Abca1	NM_178095.2	3264	A	wistar	gk	T	T	wistar:Thr->Thr#coding-synonymous	gk:Thr->Thr#coding-synonymous
Abca1	NM_178095.2	4334	A	wistar	gk	T	T	wistar:Asn->Ile#missense	gk:Asn->Ile#missense
Abca1	NM_178095.2	437	C	wistar	gk	T	T	wistar:Pro->Leu#missense	gk:Pro->Leu#missense
Abca1	NM_178095.2	440	A	wistar	gk	G	G	wistar:Glu->Gly#missense	gk:Glu->Gly#missense
Abca1	NM_178095.2	448	A	wistar	gk	G	G	wistar:Lys->Glu#missense	gk:Lys->Glu#missense
Abca1	NM_178095.2	493	C	wistar	gk	G	G	wistar:Pro->Ala#missense	gk:Pro->Ala#missense
Abca1	NM_178095.2	5010	G	wistar	gk	A	A	wistar:Val->Val#coding-synonymous	gk:Val->Val#coding-synonymous
Abca1	NM_178095.2	5016	T	wistar	gk	C	C	wistar:Ser->Ser#coding-synonymous	gk:Ser->Ser#coding-synonymous
Abca1	NM_178095.2	5121	T	wistar	gk	C	C	wistar:Tyr->Tyr#coding-synonymous	gk:Tyr->Tyr#coding-synonymous
Abca1	NM_178095.2	5814	T	wistar	gk	G	G	wistar:Thr->Thr#coding-synonymous	gk:Thr->Thr#coding-synonymous
Des	NM_022531.1	442	T	wistar	gk	A	A	wistar:Phe->Ile#missense	gk:Phe->Ile#missense
Slc25a11	NM_022398.2	138	N	wistar	gk	G	G	wistar:->Lys#missense	gk:->Lys#missense
Slc25a11	NM_022398.2	162	G	wistar	gk	A	A	wistar:Glu->Glu#coding-synonymous	gk:Glu->Glu#coding-synonymous
Slc25a11	NM_022398.2	168	T	wistar	gk	C	C	wistar:Ala->Ala#coding-synonymous	gk:Ala->Ala#coding-synonymous
Slc25a11	NM_022398.2	412	C	wistar	gk	A	A	wistar:Pro->Thr#missense	gk:Pro->Thr#missense
Slc25a11	NM_022398.2	677	T	wistar	gk	G	G	wistar:Ile->Ser#missense	gk:Ile->Ser#missense
Slc25a11	NM_022398.2	764	A	wistar	gk	G	G	wistar:Glu->Gly#missense	gk:Glu->Gly#missense
Polg	NM_053528.1	1353	T	wistar	gk	C	C	wistar:Asp->Asp#coding-synonymous	gk:Asp->Asp#coding-synonymous
Polg	NM_053528.1	1520	A	wistar	gk	C	C	wistar:Asp->Ala#missense	gk:Asp->Ala#missense
Polg	NM_053528.1	2514	T	wistar	gk	C	C	wistar:Thr->Thr#coding-synonymous	gk:Thr->Thr#coding-synonymous
Polg	NM_053528.1	818	A	wistar	gk	G	G	wistar:His->Arg#missense	gk:His->Arg#missense
Scn2a	NM_012647.1	1823	A	wistar	gk	G	G	wistar:Gln->Arg#missense	gk:Gln->Arg#missense
Scn2a	NM_012647.1	1946	A	wistar	gk	G	G	wistar:Asn->Ser#missense	gk:Asn->Ser#missense
Scn2a	NM_012647.1	2898	C	wistar	gk	T	T	wistar:Ala->Ala#coding-synonymous	gk:Ala->Ala#coding-synonymous
Scn2a	NM_012647.1	2989	C	wistar	gk	G	G	wistar:His->Asp#missense	gk:His->Asp#missense
Scn2a	NM_012647.1	3024	C	wistar	gk	G	G	wistar:Val->Val#coding-synonymous	gk:Val->Val#coding-synonymous
Scn2a	NM_012647.1	3855	T	wistar	gk	C	C	wistar:Val->Val#coding-synonymous	gk:Val->Val#coding-synonymous
Scn2a	NM_012647.1	5397	T	wistar	gk	C	C	wistar:Pro->Pro#coding-synonymous	gk:Pro->Pro#coding-synonymous
Scn2a	NM_012647.1	5460	T	wistar	gk	C	C	wistar:Ser->Ser#coding-synonymous	gk:Ser->Ser#coding-synonymous
Scn2a	NM_012647.1	775	A	wistar	gk	G	G	wistar:Asn->Asp#missense	gk:Asn->Asp#missense
Scn2a	NM_012647.1	816	G	wistar	gk	A	A	wistar:Ala->Ala#coding-synonymous	gk:Ala->Ala#coding-synonymous
Dvl1	NM_031820.1	1739	C	wistar	gk	A	A	wistar:Arg->Arg#coding-synonymous	gk:Arg->Arg#coding-synonymous
Dvl1	NM_031820.1	1753	C	wistar	gk	G	G	wistar:Arg->Arg#coding-synonymous	gk:Arg->Arg#coding-synonymous
Dvl1	NM_031820.1	196	C	wistar	gk	T	T	wistar:Asp->Asp#coding-synonymous	gk:Asp->Asp#coding-synonymous
Dvl1	NM_031820.1	754	T	wistar	gk	C	C	wistar:Thr->Thr#coding-synonymous	gk:Thr->Thr#coding-synonymous
Dvl1	NM_031820.1	760	G	wistar	gk	T	T	wistar:Thr->Thr#coding-synonymous	gk:Thr->Thr#coding-synonymous
Pcsk1n	NM_019279.1	115	T	wistar	gk	C	C	wistar:Leu->Leu#coding-synonymous	gk:Leu->Leu#coding-synonymous
Tctn2	NM_001080782.1	237	A	wistar	gk	T	T	wistar:Ser->Ser#coding-synonymous	gk:Ser->Ser#coding-synonymous
Tctn2	NM_001080782.1	700	T	wistar	gk	C	C	wistar:Tyr->His#missense	gk:Tyr->His#missense
Tctn2	NM_001080782.1	1047	GCA	wistar	gk	GCACCA	GCACCA	wistar:3n-non-frameshifting	gk:3n-non-frameshifting
RT1-CE16	NM_001008839.1	798	A	wistar	gk	G	G	wistar:Gln->Gln#coding-synonymous	gk:Gln->Gln#coding-synonymous
Dscaml1	NM_001108141.1	286	C	wistar	gk	T	T	wistar:Ser->Ser#coding-synonymous	gk:Ser->Ser#coding-synonymous
Dscaml1	NM_001108141.1	3574	C	wistar	gk	T	T	wistar:Asn->Asn#coding-synonymous	gk:Asn->Asn#coding-synonymous
RGD1564093	NM_001105946.1	588	ACCCCCC	wistar	gk	ACCCCCCC	ACCCCCCC	wistar:frameshift	gk:frameshift
Pcdha10	NM_053939.1	1707	C	wistar	gk	T	T	wistar:Asp->Asp#coding-synonymous	gk:Asp->Asp#coding-synonymous
Shisa4	NM_001077826.1	589	GCCT	wistar	gk	GCCTCCT	GCCTCCT	wistar:3n-non-frameshifting	gk:3n-non-frameshifting
Psmc3	NM_031595.1	1186	A	wistar	gk	C	C	wistar:Met->Leu#missense	gk:Met->Leu#missense
Psmc3	NM_031595.1	1542	T	wistar	gk	G	G	wistar:Leu->Leu#coding-synonymous	gk:Leu->Leu#coding-synonymous
Psmc3	NM_031595.1	489	C	wistar	gk	A	A	wistar:Asn->Lys#missense	gk:Asn->Lys#missense
Gnas	NM_021845.5	2388	T	wistar	gk	G	G	wistar:Leu->Leu#coding-synonymous	gk:Leu->Leu#coding-synonymous
Gnas	NM_021845.5	2391	A	wistar	gk	G	G	wistar:Leu->Leu#coding-synonymous	gk:Leu->Leu#coding-synonymous
Tle1	NM_001173433.1	1811	G	wistar	gk	A	A	wistar:Lys->Lys#coding-synonymous	gk:Lys->Lys#coding-synonymous
Dbt	NM_053312.1	498	A	wistar	gk	G	G	wistar:Glu->Glu#coding-synonymous	gk:Glu->Glu#coding-synonymous
Dbt	NM_053312.1	730	C	wistar	gk	T	T	wistar:Pro->Ser#missense	gk:Pro->Ser#missense
Yme1l1	NM_053682.2	1993	C	wistar	gk	T	T	wistar:Thr->Thr#coding-synonymous	gk:Thr->Thr#coding-synonymous
Yme1l1	NM_053682.2	384	C	wistar	gk	T	T	wistar:Thr->Ile#missense	gk:Thr->Ile#missense
Yme1l1	NM_053682.2	780	T	wistar	gk	C	C	wistar:Val->Ala#missense	gk:Val->Ala#missense
Zfp40	NM_001168642.1	371	CAGAAGAA	wistar	gk	CAGAA	CAGAA	wistar:3n-non-frameshifting	gk:3n-non-frameshifting
Pdzd2	NM_022940.1	7184	G	wistar	gk	T	T	wistar:Arg->Leu#missense	gk:Arg->Leu#missense
Cacul1	NM_001014248.1	460	T	wistar	gk	C	C	wistar:His->His#coding-synonymous	gk:His->His#coding-synonymous
Gas7	NM_053484.2	315	C	wistar	gk	A	A	wistar:Gly->Gly#coding-synonymous	gk:Gly->Gly#coding-synonymous
Nup37	NM_001106775.1	998	C	wistar	gk	T	T	wistar:Arg->Arg#coding-synonymous	gk:Arg->Arg#coding-synonymous
Kcna2	NM_012970.3	977	T	wistar	gk	C	C	wistar:Tyr->Tyr#coding-synonymous	gk:Tyr->Tyr#coding-synonymous
Vdac3	NM_031355.1	473	G	wistar	gk	C	C	wistar:Lys->Asn#missense	gk:Lys->Asn#missense
Smn1	NM_022509.1	176	C	wistar	gk	T	T	wistar:Ala->Ala#coding-synonymous	gk:Ala->Ala#coding-synonymous
Smn1	NM_022509.1	670	G	wistar	gk	A	A	wistar:Ser->Asn#missense	gk:Ser->Asn#missense
Smn1	NM_022509.1	674	G	wistar	gk	C	C	wistar:Gly->Gly#coding-synonymous	gk:Gly->Gly#coding-synonymous
Smn1	NM_022509.1	878	G	wistar	gk	A	A	wistar:Lys->Lys#coding-synonymous	gk:Lys->Lys#coding-synonymous
Smn1	NM_022509.1	881	G	wistar	gk	A	A	wistar:Glu->Glu#coding-synonymous	gk:Glu->Glu#coding-synonymous
Chpt1	NM_001007750.1	650	G	wistar	gk	A	A	wistar:Val->Val#coding-synonymous	gk:Val->Val#coding-synonymous
Olfml2a	NM_001106572.1	896	C	wistar	gk	T	T	wistar:Thr->Ile#missense	gk:Thr->Ile#missense
Olfml2a	NM_001106572.1	985	TCCACCACCACCACCACCACCAC	wistar	gk	TCCACCACCACCACCACCAC	TCCACCACCACCACCACCAC	wistar:3n-non-frameshifting	gk:3n-non-frameshifting
Taf1c	NM_001014155.1	1301	T	wistar	gk	C	C	wistar:Leu->Leu#coding-synonymous	gk:Leu->Leu#coding-synonymous
Hsd17b11	NM_001004209.1	444	T	wistar	gk	C	C	wistar:Phe->Phe#coding-synonymous	gk:Phe->Phe#coding-synonymous
Hsd17b11	NM_001004209.1	516	A	wistar	gk	G	G	wistar:Ala->Ala#coding-synonymous	gk:Ala->Ala#coding-synonymous
Hsd17b11	NM_001004209.1	902	G	wistar	gk	A	A	wistar:Arg->His#missense	gk:Arg->His#missense
Hsd17b11	NM_001004209.1	99	T	wistar	gk	C	C	wistar:Ile->Ile#coding-synonymous	gk:Ile->Ile#coding-synonymous
Blnk	NM_001025767.1	1208	T	wistar	gk	C	C	wistar:Asp->Asp#coding-synonymous	gk:Asp->Asp#coding-synonymous
Blnk	NM_001025767.1	368	C	wistar	gk	G	G	wistar:Pro->Pro#coding-synonymous	gk:Pro->Pro#coding-synonymous
Blnk	NM_001025767.1	380	G	wistar	gk	A	A	wistar:Thr->Thr#coding-synonymous	gk:Thr->Thr#coding-synonymous
Srsf4	NM_001108685.2	1092	T	wistar	gk	C	C	wistar:Leu->Leu#coding-synonymous	gk:Leu->Leu#coding-synonymous
Tatdn2	NM_001109252.1	2039	G	wistar	gk	C	C	wistar:Pro->Pro#coding-synonymous	gk:Pro->Pro#coding-synonymous
Lmod1	NM_001107179.1	1956	C	wistar	gk	T	T	wistar:Ala->Val#missense	gk:Ala->Val#missense
Lmod1	NM_001107179.1	1958	A	wistar	gk	G	G	wistar:Lys->Glu#missense	gk:Lys->Glu#missense
Zfp316	NM_001107121.1	2468	T	wistar	gk	C	C	wistar:Leu->Leu#coding-synonymous	gk:Leu->Leu#coding-synonymous
Rab14	NM_053589.1	16	A	wistar	gk	G	G	wistar:Thr->Ala#missense	gk:Thr->Ala#missense
Aox1	NM_019363.3	1678	T	wistar	gk	C	C	wistar:Leu->Leu#coding-synonymous	gk:Leu->Leu#coding-synonymous
Aox1	NM_019363.3	1758	T	wistar	gk	C	C	wistar:Asp->Asp#coding-synonymous	gk:Asp->Asp#coding-synonymous
Aox1	NM_019363.3	1993	A	wistar	gk	G	G	wistar:Thr->Ala#missense	gk:Thr->Ala#missense
Aox1	NM_019363.3	2562	G	wistar	gk	A	A	wistar:Leu->Leu#coding-synonymous	gk:Leu->Leu#coding-synonymous
Aox1	NM_019363.3	2782	C	wistar	gk	A	A	wistar:His->Asn#missense	gk:His->Asn#missense
Aox1	NM_019363.3	2871	T	wistar	gk	C	C	wistar:Ser->Ser#coding-synonymous	gk:Ser->Ser#coding-synonymous
Aox1	NM_019363.3	3738	G	wistar	gk	A	A	wistar:Gln->Gln#coding-synonymous	gk:Gln->Gln#coding-synonymous
Aox1	NM_019363.3	3874	C	wistar	gk	T	T	wistar:Leu->Phe#missense	gk:Leu->Phe#missense
Aox1	NM_019363.3	3992	G	wistar	gk	C	C	wistar:Arg->Thr#missense	gk:Arg->Thr#missense
Aox1	NM_019363.3	404	C	wistar	gk	G	G	wistar:Ala->Gly#missense	gk:Ala->Gly#missense
Aox1	NM_019363.3	407	G	wistar	gk	T	T	wistar:Arg->Met#missense	gk:Arg->Met#missense
Ppfia2	NM_001108745.1	2681	A	wistar	gk	C	C	wistar:Arg->Ser#missense	gk:Arg->Ser#missense
Ppfia2	NM_001108745.1	2648	GAGCAG	wistar	gk	GAG	GAG	wistar:3n-non-frameshifting	gk:3n-non-frameshifting
Gmpr	NM_057188.1	123	T	wistar	gk	C	C	wistar:Leu->Leu#coding-synonymous	gk:Leu->Leu#coding-synonymous
Gmpr	NM_057188.1	738	A	wistar	gk	G	G	wistar:Ser->Gly#missense	gk:Ser->Gly#missense
Egln3	NM_019371.1	1101	C	wistar	gk	T	T	wistar:Ser->Phe#missense	gk:Ser->Phe#missense
Egln3	NM_019371.1	619	T	wistar	gk	C	C	wistar:Gly->Gly#coding-synonymous	gk:Gly->Gly#coding-synonymous
Neu1	NM_031522.3	1410	C	wistar	gk	T	T	wistar:Leu->Leu#coding-synonymous	gk:Leu->Leu#coding-synonymous
Adrbk1	NM_012776.1	1482	A	wistar	gk	G	G	wistar:Ile->Val#missense	gk:Ile->Val#missense
Adrbk1	NM_012776.1	164	A	wistar	gk	G	G	wistar:Val->Val#coding-synonymous	gk:Val->Val#coding-synonymous
Adrbk1	NM_012776.1	1924	A	wistar	gk	G	G	wistar:Asp->Gly#missense	gk:Asp->Gly#missense
Adrbk1	NM_012776.1	358	A	wistar	gk	G	G	wistar:Tyr->Cys#missense	gk:Tyr->Cys#missense
Adrbk1	NM_012776.1	411	G	wistar	gk	A	A	wistar:Glu->Lys#missense	gk:Glu->Lys#missense
Adrbk1	NM_012776.1	635	A	wistar	gk	G	G	wistar:Lys->Lys#coding-synonymous	gk:Lys->Lys#coding-synonymous
Pomgnt1	NM_001007747.1	1154	A	wistar	gk	G	G	wistar:Thr->Thr#coding-synonymous	gk:Thr->Thr#coding-synonymous
Rpl17	NM_201415.1	221	C	wistar	gk	T	T	wistar:Asn->Asn#coding-synonymous	gk:Asn->Asn#coding-synonymous
Rpl17	NM_201415.1	470	A	wistar	gk	G	G	wistar:Glu->Glu#coding-synonymous	gk:Glu->Glu#coding-synonymous
Usp1	NM_001015015.1	1371	C	wistar	gk	T	T	wistar:Thr->Thr#coding-synonymous	gk:Thr->Thr#coding-synonymous
Hdac10	NM_001035000.1	1281	T	wistar	gk	C	C	wistar:Ile->Thr#missense	gk:Ile->Thr#missense
Scamp4	NM_031725.1	752	A	wistar	gk	G	G	wistar:Ser->Gly#missense	gk:Ser->Gly#missense
Rai1	NM_001271207.1	5183	T	wistar	gk	C	C	wistar:Leu->Pro#missense	gk:Leu->Pro#missense
Acsl6	NM_130739.1	1811	G	wistar	gk	C	C	wistar:Asp->His#missense	gk:Asp->His#missense
Pycard	NM_172322.1	376	A	wistar	gk	G	G	wistar:Lys->Glu#missense	gk:Lys->Glu#missense
Fan1	NM_001191633.1	2188	T	wistar	gk	C	C	wistar:Trp->Arg#missense	gk:Trp->Arg#missense
Fan1	NM_001191633.1	2480	G	wistar	gk	A	A	wistar:Arg->Gln#missense	gk:Arg->Gln#missense
Zfp879	NM_001134600.1	389	C	wistar	gk	T	T	wistar:Ser->Phe#missense	gk:Ser->Phe#missense
Zfp879	NM_001134600.1	508	A	wistar	gk	G	G	wistar:Lys->Glu#missense	gk:Lys->Glu#missense
Zfp879	NM_001134600.1	647	T	wistar	gk	C	C	wistar:Phe->Ser#missense	gk:Phe->Ser#missense
Trim41	NM_001134737.1	1778	T	wistar	gk	C	C	wistar:Val->Ala#missense	gk:Val->Ala#missense
Sorl1	NM_053519.1	6183	G	wistar	gk	A	A	wistar:Glu->Glu#coding-synonymous	gk:Glu->Glu#coding-synonymous
Mad1l1	NM_001109387.1	960	T	wistar	gk	C	C	wistar:Asp->Asp#coding-synonymous	gk:Asp->Asp#coding-synonymous
Trim16	NM_001135033.2	1604	A	wistar	gk	G	G	wistar:Pro->Pro#coding-synonymous	gk:Pro->Pro#coding-synonymous
Trim16	NM_001135033.2	212	G	wistar	gk	A	A	wistar:Gly->Gly#coding-synonymous	gk:Gly->Gly#coding-synonymous
Trim16	NM_001135033.2	671	G	wistar	gk	A	A	wistar:Lys->Lys#coding-synonymous	gk:Lys->Lys#coding-synonymous
Trim16	NM_001135033.2	713	T	wistar	gk	C	C	wistar:Asp->Asp#coding-synonymous	gk:Asp->Asp#coding-synonymous
Snx3	NM_001044283.1	644	C	wistar	gk	T	T	wistar:Asp->Asp#coding-synonymous	gk:Asp->Asp#coding-synonymous
Tsku	NM_001009965.2	586	G	wistar	gk	A	A	wistar:Ser->Ser#coding-synonymous	gk:Ser->Ser#coding-synonymous
Unc13b	NM_022862.1	690	A	wistar	gk	G	G	wistar:Arg->Gly#missense	gk:Arg->Gly#missense
Unc13b	NM_022862.1	693	A	wistar	gk	G	G	wistar:Asn->Asp#missense	gk:Asn->Asp#missense
Prkacb	NM_001077645.1	954	G	wistar	gk	T	T	wistar:Thr->Thr#coding-synonymous	gk:Thr->Thr#coding-synonymous
Magi1	NM_001030045.1	1396	G	wistar	gk	A	A	wistar:Glu->Lys#missense	gk:Glu->Lys#missense
Magi1	NM_001030045.1	1875	C	wistar	gk	T	T	wistar:Asn->Asn#coding-synonymous	gk:Asn->Asn#coding-synonymous
Magi1	NM_001030045.1	2407	G	wistar	gk	A	A	wistar:Asp->Asn#missense	gk:Asp->Asn#missense
Magi1	NM_001030045.1	3057	C	wistar	gk	T	T	wistar:Pro->Pro#coding-synonymous	gk:Pro->Pro#coding-synonymous
Magi1	NM_001030045.1	336	A	wistar	gk	G	G	wistar:Leu->Leu#coding-synonymous	gk:Leu->Leu#coding-synonymous
Magi1	NM_001030045.1	3430	A	wistar	gk	G	G	wistar:Thr->Ala#missense	gk:Thr->Ala#missense
Magi1	NM_001030045.1	366	G	wistar	gk	A	A	wistar:Lys->Lys#coding-synonymous	gk:Lys->Lys#coding-synonymous
Magi1	NM_001030045.1	375	A	wistar	gk	G	G	wistar:Pro->Pro#coding-synonymous	gk:Pro->Pro#coding-synonymous
Magi1	NM_001030045.1	423	T	wistar	gk	C	C	wistar:Ala->Ala#coding-synonymous	gk:Ala->Ala#coding-synonymous
Magi1	NM_001030045.1	630	G	wistar	gk	T	T	wistar:Leu->Leu#coding-synonymous	gk:Leu->Leu#coding-synonymous
Magi1	NM_001030045.1	645	A	wistar	gk	G	G	wistar:Lys->Lys#coding-synonymous	gk:Lys->Lys#coding-synonymous
Magi1	NM_001030045.1	967	G	wistar	gk	A	A	wistar:Ala->Thr#missense	gk:Ala->Thr#missense
Lrrk2	NM_001191789.1	2499	T	wistar	gk	C	C	wistar:Asn->Asn#coding-synonymous	gk:Asn->Asn#coding-synonymous
Lrrk2	NM_001191789.1	3219	T	wistar	gk	A	A	wistar:Val->Val#coding-synonymous	gk:Val->Val#coding-synonymous
Lrrk2	NM_001191789.1	3732	A	wistar	gk	G	G	wistar:Ser->Ser#coding-synonymous	gk:Ser->Ser#coding-synonymous
Lrrk2	NM_001191789.1	3832	C	wistar	gk	T	T	wistar:Leu->Leu#coding-synonymous	gk:Leu->Leu#coding-synonymous
Lrrk2	NM_001191789.1	5388	G	wistar	gk	A	A	wistar:Glu->Glu#coding-synonymous	gk:Glu->Glu#coding-synonymous
Lrrk2	NM_001191789.1	5419	T	wistar	gk	C	C	wistar:Leu->Leu#coding-synonymous	gk:Leu->Leu#coding-synonymous
Lrrk2	NM_001191789.1	5454	C	wistar	gk	T	T	wistar:Gly->Gly#coding-synonymous	gk:Gly->Gly#coding-synonymous
Lrrk2	NM_001191789.1	5667	C	wistar	gk	T	T	wistar:Phe->Phe#coding-synonymous	gk:Phe->Phe#coding-synonymous
Lrrk2	NM_001191789.1	5937	T	wistar	gk	C	C	wistar:Asp->Asp#coding-synonymous	gk:Asp->Asp#coding-synonymous
Lrrk2	NM_001191789.1	6000	A	wistar	gk	G	G	wistar:Leu->Leu#coding-synonymous	gk:Leu->Leu#coding-synonymous
Lrrk2	NM_001191789.1	7389	C	wistar	gk	A	A	wistar:Gly->Gly#coding-synonymous	gk:Gly->Gly#coding-synonymous
Lrrk2	NM_001191789.1	7391	A	wistar	gk	G	G	wistar:Asn->Ser#missense	gk:Asn->Ser#missense
Tbp	NM_001004198.1	436	ACAGCAGCAGCAGCAGCAGCAGCAGCAACAGCAGCAGCA	wistar	gk	ACAGCAGCAGCAGCAGCAGCAGCAACAGCAGCAGCA	ACAGCAGCAGCAGCAGCAGCAGCAACAGCAGCAGCA	wistar:3n-non-frameshifting	gk:3n-non-frameshifting
Dnai1	NM_001024342.1	1019	C	wistar	gk	T	T	wistar:Val->Val#coding-synonymous	gk:Val->Val#coding-synonymous
Tmed9	NM_001009703.1	145	G	wistar	gk	A	A	wistar:Lys->Lys#coding-synonymous	gk:Lys->Lys#coding-synonymous
Tp53inp1	NM_181084.2	275	G	wistar	gk	A	A	wistar:Glu->Glu#coding-synonymous	gk:Glu->Glu#coding-synonymous
Tp53inp1	NM_181084.2	769	G	wistar	gk	A	A	wistar:Cys->Tyr#missense	gk:Cys->Tyr#missense
Tp53inp1	NM_181084.2	794	G	wistar	gk	T	T	wistar:Arg->Ser#missense	gk:Arg->Ser#missense
Tp53inp1	NM_181084.2	795	T	wistar	gk	G	G	wistar:Cys->Gly#missense	gk:Cys->Gly#missense
Tp53inp1	NM_181084.2	802	C	wistar	gk	T	T	wistar:Ala->Val#missense	gk:Ala->Val#missense
Gmps	NM_001024754.1	230	T	wistar	gk	C	C	wistar:Pro->Pro#coding-synonymous	gk:Pro->Pro#coding-synonymous
Xk	NM_001012227.1	1080	C	wistar	gk	T	T	wistar:Asn->Asn#coding-synonymous	gk:Asn->Asn#coding-synonymous
Xk	NM_001012227.1	1083	C	wistar	gk	T	T	wistar:Ser->Ser#coding-synonymous	gk:Ser->Ser#coding-synonymous
Xk	NM_001012227.1	1103	T	wistar	gk	A	A	wistar:Phe->Tyr#missense	gk:Phe->Tyr#missense
Xk	NM_001012227.1	607	T	wistar	gk	TGCG	TGCG	wistar:3n-non-frameshifting	gk:3n-non-frameshifting
Wrb	NM_199373.1	318	A	wistar	gk	G	G	wistar:Thr->Thr#coding-synonymous	gk:Thr->Thr#coding-synonymous
Olfml2b	NM_001107195.1	676	T	wistar	gk	C	C	wistar:Cys->Cys#coding-synonymous	gk:Cys->Cys#coding-synonymous
Ptpn2	NM_053990.1	582	G	wistar	gk	A	A	wistar:Pro->Pro#coding-synonymous	gk:Pro->Pro#coding-synonymous
Ptpn2	NM_053990.1	690	T	wistar	gk	C	C	wistar:Arg->Arg#coding-synonymous	gk:Arg->Arg#coding-synonymous
Ptpn2	NM_053990.1	807	T	wistar	gk	G	G	wistar:Thr->Thr#coding-synonymous	gk:Thr->Thr#coding-synonymous
Btbd1	NM_001011932.1	1307	C	wistar	gk	T	T	wistar:Ile->Ile#coding-synonymous	gk:Ile->Ile#coding-synonymous
Btbd1	NM_001011932.1	632	C	wistar	gk	T	T	wistar:Phe->Phe#coding-synonymous	gk:Phe->Phe#coding-synonymous
Eif2a	NM_001109339.1	918	A	wistar	gk	C	C	wistar:Ala->Ala#coding-synonymous	gk:Ala->Ala#coding-synonymous
Tsc2	NM_012680.3	1487	C	wistar	gk	G	G	wistar:Val->Val#coding-synonymous	gk:Val->Val#coding-synonymous
Tsc2	NM_012680.3	2878	A	wistar	gk	G	G	wistar:Lys->Ser#missense	gk:Lys->Ser#missense
Tsc2	NM_012680.3	2879	G	wistar	gk	T	T	wistar:Lys->Ser#missense	gk:Lys->Ser#missense
Tsc2	NM_012680.3	4624	G	wistar	gk	T	T	wistar:Cys->Phe#missense	gk:Cys->Phe#missense
Tsc2	NM_012680.3	5273	G	wistar	gk	C	C	wistar:Arg->Ser#missense	gk:Arg->Ser#missense
Cbr3	NM_001107110.1	253	A	wistar	gk	C	C	wistar:Lys->Gln#missense	gk:Lys->Gln#missense
Cbr3	NM_001107110.1	381	T	wistar	gk	C	C	wistar:Asn->Asn#coding-synonymous	gk:Asn->Asn#coding-synonymous
Pus7	NM_001170589.1	391	C	wistar	gk	T	T	wistar:Ser->Ser#coding-synonymous	gk:Ser->Ser#coding-synonymous
Atp1a3	NM_012506.1	2866	T	wistar	gk	G	G	wistar:Phe->Cys#missense	gk:Phe->Cys#missense
Egfem1	NM_001107663.1	1111	A	wistar	gk	C	C	wistar:Thr->Pro#missense	gk:Thr->Pro#missense
Tfcp2	NM_001134714.1	1463	C	wistar	gk	T	T	wistar:Phe->Phe#coding-synonymous	gk:Phe->Phe#coding-synonymous
Tspan12	NM_001015026.1	1245	T	wistar	gk	A	A	wistar:Ser->Ser#coding-synonymous	gk:Ser->Ser#coding-synonymous
Ubb	NM_138895.2	357	T	wistar	gk	G	G	wistar:Val->Gly#missense	gk:Val->Gly#missense
Ubb	NM_138895.2	745	G	wistar	gk	A	A	wistar:Lys->Lys#coding-synonymous	gk:Lys->Lys#coding-synonymous
Hmgb1	NM_012963.2	663	G	wistar	gk	A	A	wistar:Glu->Glu#coding-synonymous	gk:Glu->Glu#coding-synonymous
Cnn3	NM_019359.1	396	T	wistar	gk	C	C	wistar:Gly->Gly#coding-synonymous	gk:Gly->Gly#coding-synonymous
Cnn3	NM_019359.1	846	T	wistar	gk	C	C	wistar:Ser->Ser#coding-synonymous	gk:Ser->Ser#coding-synonymous
Nol4	NM_001107401.1	3178	A	wistar	gk	G	G	wistar:Ser->Ser#coding-synonymous	gk:Ser->Ser#coding-synonymous
Rnf6	NM_001107118.1	751	T	wistar	gk	C	C	wistar:Arg->Arg#coding-synonymous	gk:Arg->Arg#coding-synonymous
Rnf6	NM_001107118.1	889	T	wistar	gk	C	C	wistar:Arg->Arg#coding-synonymous	gk:Arg->Arg#coding-synonymous
Ier5	NM_001025137.2	1003	T	wistar	gk	G	G	wistar:Tyr->Glu#missense	gk:Tyr->Glu#missense
Ier5	NM_001025137.2	1005	T	wistar	gk	G	G	wistar:Tyr->Glu#missense	gk:Tyr->Glu#missense
Ier5	NM_001025137.2	1008	T	wistar	gk	G	G	wistar:Asp->Glu#missense	gk:Asp->Glu#missense
Ier5	NM_001025137.2	1026	C	wistar	gk	G	G	wistar:Pro->Pro#coding-synonymous	gk:Pro->Pro#coding-synonymous
Ipo13	NM_053778.1	2287	A	wistar	gk	C	C	wistar:Glu->Asp#missense	gk:Glu->Asp#missense
Ipo13	NM_053778.1	2421	A	wistar	gk	T	T	wistar:Asn->Ile#missense	gk:Asn->Ile#missense
Ipo13	NM_053778.1	2450	A	wistar	gk	C	C	wistar:Thr->Pro#missense	gk:Thr->Pro#missense
Ipo13	NM_053778.1	2494	A	wistar	gk	T	T	wistar:Lys->Asn#missense	gk:Lys->Asn#missense
Ipo13	NM_053778.1	2518	A	wistar	gk	C	C	wistar:Val->Val#coding-synonymous	gk:Val->Val#coding-synonymous
Ipo13	NM_053778.1	3496	AGG	wistar	gk	AGGG	AGGG	wistar:frameshift	gk:frameshift
Ipo13	NM_053778.1	915	A	wistar	gk	AG	AG	wistar:frameshift	gk:frameshift
Ipo13	NM_053778.1	918	CTTT	wistar	gk	CTT	CTT	wistar:frameshift	gk:frameshift
Chmp4bl1	NM_001276456.1	134	T	wistar	gk	G	G	wistar:Trp->Gly#missense	gk:Trp->Gly#missense
Chmp4bl1	NM_001276456.1	156	A	wistar	gk	G	G	wistar:Asp->Gly#missense	gk:Asp->Gly#missense
Chmp4bl1	NM_001276456.1	530	C	wistar	gk	G	G	wistar:Gln->Glu#missense	gk:Gln->Glu#missense
Chmp4bl1	NM_001276456.1	534	C	wistar	gk	T	T	wistar:Thr->Ile#missense	gk:Thr->Ile#missense
Chmp4bl1	NM_001276456.1	581	A	wistar	gk	G	G	wistar:Lys->Glu#missense	gk:Lys->Glu#missense
Atg4c	NM_001107948.1	1097	C	wistar	gk	T	T	wistar:Phe->Phe#coding-synonymous	gk:Phe->Phe#coding-synonymous
Ptp4a2	NM_053475.1	476	G	wistar	gk	A	A	wistar:Ala->Thr#missense	gk:Ala->Thr#missense
Ptp4a2	NM_053475.1	685	A	wistar	gk	G	G	wistar:Glu->Glu#coding-synonymous	gk:Glu->Glu#coding-synonymous
Ptp4a2	NM_053475.1	879	C	wistar	gk	T	T	wistar:Ser->Phe#missense	gk:Ser->Phe#missense
Tom1l2	NM_001108277.1	483	C	wistar	gk	T	T	wistar:Asp->Asp#coding-synonymous	gk:Asp->Asp#coding-synonymous
Far1	NM_001011933.1	525	A	wistar	gk	G	G	wistar:Ala->Ala#coding-synonymous	gk:Ala->Ala#coding-synonymous
Sytl5	NM_178333.1	1590	G	wistar	gk	T	T	wistar:Leu->Leu#coding-synonymous	gk:Leu->Leu#coding-synonymous
Prdm4	NM_133312.1	1137	A	wistar	gk	C	C	wistar:Ala->Ala#coding-synonymous	gk:Ala->Ala#coding-synonymous
Prdm4	NM_133312.1	913	T	wistar	gk	C	C	wistar:Phe->Leu#missense	gk:Phe->Leu#missense
Paqr9	NM_001271152.1	237	T	wistar	gk	C	C	wistar:Leu->Pro#missense	gk:Leu->Pro#missense
Paqr9	NM_001271152.1	628	C	wistar	gk	T	T	wistar:Phe->Phe#coding-synonymous	gk:Phe->Phe#coding-synonymous
LOC500034	NM_001109221.2	855	C	wistar	gk	T	T	wistar:Ala->Ala#coding-synonymous	gk:Ala->Ala#coding-synonymous
Rab11fip4	NM_001107023.1	333	T	wistar	gk	C	C	wistar:Ser->Ser#coding-synonymous	gk:Ser->Ser#coding-synonymous
Rab11fip4	NM_001107023.1	660	C	wistar	gk	T	T	wistar:His->His#coding-synonymous	gk:His->His#coding-synonymous
Rab11fip4	NM_001107023.1	832	C	wistar	gk	A	A	wistar:Arg->Arg#coding-synonymous	gk:Arg->Arg#coding-synonymous
Dgat1	NM_053437.1	1235	T	wistar	gk	C	C	wistar:Phe->Phe#coding-synonymous	gk:Phe->Phe#coding-synonymous
Dgat1	NM_053437.1	1294	G	wistar	gk	T	T	wistar:Trp->Leu#missense	gk:Trp->Leu#missense
Dgat1	NM_053437.1	1304	T	wistar	gk	C	C	wistar:Ala->Ala#coding-synonymous	gk:Ala->Ala#coding-synonymous
Dgat1	NM_053437.1	1310	T	wistar	gk	C	C	wistar:Phe->Phe#coding-synonymous	gk:Phe->Phe#coding-synonymous
Dgat1	NM_053437.1	1352	T	wistar	gk	C	C	wistar:Leu->Leu#coding-synonymous	gk:Leu->Leu#coding-synonymous
Dgat1	NM_053437.1	1367	A	wistar	gk	C	C	wistar:Ala->Ala#coding-synonymous	gk:Ala->Ala#coding-synonymous
Dgat1	NM_053437.1	1529	A	wistar	gk	C	C	wistar:Ala->Ala#coding-synonymous	gk:Ala->Ala#coding-synonymous
Dgat1	NM_053437.1	373	C	wistar	gk	T	T	wistar:Ser->Phe#missense	gk:Ser->Phe#missense
Dgat1	NM_053437.1	688	C	wistar	gk	T	T	wistar:Ser->Phe#missense	gk:Ser->Phe#missense
Dgat1	NM_053437.1	689	T	wistar	gk	C	C	wistar:Ser->Phe#missense	gk:Ser->Phe#missense
Lix1l	NM_001024303.1	606	G	wistar	gk	A	A	wistar:Glu->Glu#coding-synonymous	gk:Glu->Glu#coding-synonymous
Lix1l	NM_001024303.1	365	GAGCAG	wistar	gk	GAG	GAG	wistar:3n-non-frameshifting	gk:3n-non-frameshifting
Fam220a	NM_001017485.1	682	G	wistar	gk	C	C	wistar:Val->Leu#missense	gk:Val->Leu#missense
Herc2	NM_001107520.1	10125	G	wistar	gk	T	T	wistar:Pro->Pro#coding-synonymous	gk:Pro->Pro#coding-synonymous
Herc2	NM_001107520.1	10725	C	wistar	gk	T	T	wistar:Ser->Ser#coding-synonymous	gk:Ser->Ser#coding-synonymous
Herc2	NM_001107520.1	10736	T	wistar	gk	C	C	wistar:Ile->Thr#missense	gk:Ile->Thr#missense
Herc2	NM_001107520.1	11571	T	wistar	gk	C	C	wistar:Asp->Asp#coding-synonymous	gk:Asp->Asp#coding-synonymous
Herc2	NM_001107520.1	12741	T	wistar	gk	G	G	wistar:Leu->Leu#coding-synonymous	gk:Leu->Leu#coding-synonymous
Herc2	NM_001107520.1	2392	C	wistar	gk	T	T	wistar:Pro->Ser#missense	gk:Pro->Ser#missense
Herc2	NM_001107520.1	6606	C	wistar	gk	T	T	wistar:Gly->Gly#coding-synonymous	gk:Gly->Gly#coding-synonymous
Herc2	NM_001107520.1	8001	T	wistar	gk	G	G	wistar:Gly->Gly#coding-synonymous	gk:Gly->Gly#coding-synonymous
Scn9a	NM_133289.1	2589	C	wistar	gk	T	T	wistar:Gly->Gly#coding-synonymous	gk:Gly->Gly#coding-synonymous
Scn9a	NM_133289.1	2640	C	wistar	gk	T	T	wistar:Ala->Ala#coding-synonymous	gk:Ala->Ala#coding-synonymous
Scn9a	NM_133289.1	4782	T	wistar	gk	G	G	wistar:Ala->Ala#coding-synonymous	gk:Ala->Ala#coding-synonymous
Scn9a	NM_133289.1	4786	A	wistar	gk	C	C	wistar:Met->Leu#missense	gk:Met->Leu#missense
Scn9a	NM_133289.1	4998	C	wistar	gk	T	T	wistar:Tyr->Tyr#coding-synonymous	gk:Tyr->Tyr#coding-synonymous
Scn9a	NM_133289.1	5007	G	wistar	gk	A	A	wistar:Lys->Lys#coding-synonymous	gk:Lys->Lys#coding-synonymous
Scn9a	NM_133289.1	5020	A	wistar	gk	G	G	wistar:Asn->Asp#missense	gk:Asn->Asp#missense
Arrdc2	NM_001107303.1	431	A	wistar	gk	C	C	wistar:Ala->Ala#coding-synonymous	gk:Ala->Ala#coding-synonymous
Arrdc2	NM_001107303.1	634	T	wistar	gk	C	C	wistar:Val->Ala#missense	gk:Val->Ala#missense
Arrdc2	NM_001107303.1	833	GGCAAG	wistar	gk	GG	GG	wistar:frameshift	gk:frameshift
Scyl2	NM_001191780.1	2186	TCAGCAG	wistar	gk	TCAG	TCAG	wistar:3n-non-frameshifting	gk:3n-non-frameshifting
Kalrn	NM_032062.2	238	A	wistar	gk	T	T	wistar:Asn->Tyr#missense	gk:Asn->Tyr#missense
Kalrn	NM_032062.2	6907	AAGCAG	wistar	gk	AAG	AAG	wistar:3n-non-frameshifting	gk:3n-non-frameshifting
Ext2	NM_001107751.1	1089	A	wistar	gk	G	G	wistar:Ile->Val#missense	gk:Ile->Val#missense
Ext2	NM_001107751.1	719	A	wistar	gk	G	G	wistar:Gln->Gln#coding-synonymous	gk:Gln->Gln#coding-synonymous
Adrbk2	NM_012897.2	1322	A	wistar	gk	G	G	wistar:Tyr->Cys#missense	gk:Tyr->Cys#missense
Adrbk2	NM_012897.2	1537	A	wistar	gk	G	G	wistar:Met->Val#missense	gk:Met->Val#missense
Adrbk2	NM_012897.2	70	A	wistar	gk	G	G	wistar:Thr->Ala#missense	gk:Thr->Ala#missense
Pcdh18	NM_001100524.1	1421	C	wistar	gk	T	T	wistar:Ser->Ser#coding-synonymous	gk:Ser->Ser#coding-synonymous
Pcdh18	NM_001100524.1	1753	A	wistar	gk	G	G	wistar:Asn->Ser#missense	gk:Asn->Ser#missense
Pcdh18	NM_001100524.1	2446	T	wistar	gk	C	C	wistar:Met->Thr#missense	gk:Met->Thr#missense
Pcdh18	NM_001100524.1	3410	C	wistar	gk	G	G	wistar:Ser->Ser#coding-synonymous	gk:Ser->Ser#coding-synonymous
Pcdh18	NM_001100524.1	3737	G	wistar	gk	A	A	wistar:Leu->Leu#coding-synonymous	gk:Leu->Leu#coding-synonymous
Pcdh18	NM_001100524.1	482	T	wistar	gk	C	C	wistar:Phe->Phe#coding-synonymous	gk:Phe->Phe#coding-synonymous
Pcdh18	NM_001100524.1	2907	GAGCAG	wistar	gk	GAG	GAG	wistar:3n-non-frameshifting	gk:3n-non-frameshifting
Gabrg1	NM_080586.1	453	T	wistar	gk	C	C	wistar:Thr->Thr#coding-synonymous	gk:Thr->Thr#coding-synonymous
Gabrg1	NM_080586.1	459	C	wistar	gk	T	T	wistar:Phe->Phe#coding-synonymous	gk:Phe->Phe#coding-synonymous
Gabrg1	NM_080586.1	780	G	wistar	gk	A	A	wistar:Val->Val#coding-synonymous	gk:Val->Val#coding-synonymous
Unc5a	NM_022206.1	1063	T	wistar	gk	G	G	wistar:Cys->Gly#missense	gk:Cys->Gly#missense
Unc5a	NM_022206.1	1140	A	wistar	gk	C	C	wistar:Gly->Gly#coding-synonymous	gk:Gly->Gly#coding-synonymous
Unc5a	NM_022206.1	1315	T	wistar	gk	C	C	wistar:Ser->Pro#missense	gk:Ser->Pro#missense
Ttf2	NM_001106454.3	3295	G	wistar	gk	A	A	wistar:Met->Ile#missense	gk:Met->Ile#missense
Pcdh20	NM_001107280.1	1398	T	wistar	gk	C	C	wistar:Tyr->Tyr#coding-synonymous	gk:Tyr->Tyr#coding-synonymous
Pcdh20	NM_001107280.1	1438	T	wistar	gk	C	C	wistar:Leu->Leu#coding-synonymous	gk:Leu->Leu#coding-synonymous
Zfp629	NM_001107551.2	330	C	wistar	gk	T	T	wistar:Pro->Pro#coding-synonymous	gk:Pro->Pro#coding-synonymous
C2cd2l	NM_001011996.1	1742	TAG	wistar	gk	TAGCAG	TAGCAG	wistar:3n-non-frameshifting	gk:3n-non-frameshifting
Vps45	NM_172072.2	1212	A	wistar	gk	G	G	wistar:Leu->Leu#coding-synonymous	gk:Leu->Leu#coding-synonymous
Vps45	NM_172072.2	714	C	wistar	gk	T	T	wistar:Asp->Asp#coding-synonymous	gk:Asp->Asp#coding-synonymous
Ago4	NM_001106686.1	2116	T	wistar	gk	C	C	wistar:Arg->Arg#coding-synonymous	gk:Arg->Arg#coding-synonymous
Ago4	NM_001106686.1	2131	C	wistar	gk	T	T	wistar:Arg->Arg#coding-synonymous	gk:Arg->Arg#coding-synonymous
LOC361990	NM_001014175.1	390	T	wistar	gk	C	C	wistar:Trp->Arg#missense	gk:Trp->Arg#missense
LOC361990	NM_001014175.1	495	CAGA	wistar	gk	CAGAAGA	CAGAAGA	wistar:3n-non-frameshifting	gk:3n-non-frameshifting
Clic2	NM_001009651.1	469	T	wistar	gk	C	C	wistar:Ile->Ile#coding-synonymous	gk:Ile->Ile#coding-synonymous
Npas1	NM_001107479.1	768	G	wistar	gk	C	C	wistar:Thr->Thr#coding-synonymous	gk:Thr->Thr#coding-synonymous
Ssbp4	NM_001014236.1	516	A	wistar	gk	G	G	wistar:Ile->Met#missense	gk:Ile->Met#missense
Ssbp4	NM_001014236.1	904	T	wistar	gk	C	C	wistar:Ser->Pro#missense	gk:Ser->Pro#missense
Cirbp	NM_031147.2	530	T	wistar	gk	C	C	wistar:Trp->Arg#missense	gk:Trp->Arg#missense
Phf1	NM_212538.1	317	A	wistar	gk	G	G	wistar:Glu->Glu#coding-synonymous	gk:Glu->Glu#coding-synonymous
Usp24	NM_001271206.1	4578	T	wistar	gk	C	C	wistar:Leu->Leu#coding-synonymous	gk:Leu->Leu#coding-synonymous
Nr2c2	NM_017323.1	1637	T	wistar	gk	C	C	wistar:Gly->Gly#coding-synonymous	gk:Gly->Gly#coding-synonymous
Nr2c2	NM_017323.1	1638	C	wistar	gk	T	T	wistar:His->Tyr#missense	gk:His->Tyr#missense
Nr2c2	NM_017323.1	1910	A	wistar	gk	C	C	wistar:Leu->Leu#coding-synonymous	gk:Leu->Leu#coding-synonymous
Nr2c2	NM_017323.1	222	C	wistar	gk	G	G	wistar:Arg->Ala#missense	gk:Arg->Ala#missense
Nr2c2	NM_017323.1	223	G	wistar	gk	C	C	wistar:Arg->Ala#missense	gk:Arg->Ala#missense
Nr2c2	NM_017323.1	273	C	wistar	gk	A	A	wistar:Leu->Ile#missense	gk:Leu->Ile#missense
Aldh5a1	NM_022851.1	1510	C	wistar	gk	G	G	wistar:Ser->Ser#coding-synonymous	gk:Ser->Ser#coding-synonymous
Cyp2d3	NM_173093.1	1285	T	wistar	gk	C	C	wistar:Thr->Thr#coding-synonymous	gk:Thr->Thr#coding-synonymous
Cyp2d3	NM_173093.1	1306	A	wistar	gk	C	C	wistar:Arg->Arg#coding-synonymous	gk:Arg->Arg#coding-synonymous
Wiz	NM_001108064.1	2522	A	wistar	gk	G	G	wistar:Asp->Gly#missense	gk:Asp->Gly#missense
Wiz	NM_001108064.1	2523	C	wistar	gk	G	G	wistar:Asp->Gly#missense	gk:Asp->Gly#missense
Hspb11	NM_001131002.1	235	G	wistar	gk	A	A	wistar:Thr->Thr#coding-synonymous	gk:Thr->Thr#coding-synonymous
Tbcd	NM_001271364.1	1559	C	wistar	gk	T	T	wistar:Asn->Asn#coding-synonymous	gk:Asn->Asn#coding-synonymous
Tbcd	NM_001271364.1	2256	G	wistar	gk	C	C	wistar:Val->Leu#missense	gk:Val->Leu#missense
Tbcd	NM_001271364.1	734	C	wistar	gk	T	T	wistar:Asp->Asp#coding-synonymous	gk:Asp->Asp#coding-synonymous
Etv6	NM_001037353.1	1172	T	wistar	gk	C	C	wistar:Asn->Asn#coding-synonymous	gk:Asn->Asn#coding-synonymous
Ctsz	NM_183330.1	1000	A	wistar	gk	G	G	wistar:Stop_codon->Stop_codon#coding-synonymous	gk:Stop_codon->Stop_codon#coding-synonymous
Ctsz	NM_183330.1	274	G	wistar	gk	C	C	wistar:Pro->Pro#coding-synonymous	gk:Pro->Pro#coding-synonymous
Ctsz	NM_183330.1	280	T	wistar	gk	C	C	wistar:Asn->Asn#coding-synonymous	gk:Asn->Asn#coding-synonymous
Ctsz	NM_183330.1	999	G	wistar	gk	A	A	wistar:Stop_codon->Stop_codon#coding-synonymous	gk:Stop_codon->Stop_codon#coding-synonymous
Ighmbp2	NM_031586.1	819	T	wistar	gk	C	C	wistar:Ser->Ser#coding-synonymous	gk:Ser->Ser#coding-synonymous
Mus81	NM_001025645.1	1320	T	wistar	gk	C	C	wistar:Gly->Gly#coding-synonymous	gk:Gly->Gly#coding-synonymous
Mical3	NM_001191085.1	2823	G	wistar	gk	A	A	wistar:Arg->His#missense	gk:Arg->His#missense
Mrpl3	NM_001106852.1	1113	C	wistar	gk	T	T	wistar:Leu->Phe#missense	gk:Leu->Phe#missense
Anapc10	NM_001108445.1	607	C	wistar	gk	T	T	wistar:Asn->Asn#coding-synonymous	gk:Asn->Asn#coding-synonymous
LOC498750	NM_001017510.3	727	GTAAA	wistar	gk	GTAAATAAA	GTAAATAAA	wistar:frameshift	gk:frameshift
Ctsa	NM_001011959.2	1513	T	wistar	gk	C	C	wistar:Phe->Phe#coding-synonymous	gk:Phe->Phe#coding-synonymous
Ctsa	NM_001011959.2	1534	T	wistar	gk	C	C	wistar:Ile->Ile#coding-synonymous	gk:Ile->Ile#coding-synonymous
Nme7	NM_138532.1	1153	T	wistar	gk	C	C	wistar:Gly->Gly#coding-synonymous	gk:Gly->Gly#coding-synonymous
Nme7	NM_138532.1	1157	C	wistar	gk	G	G	wistar:Leu->Val#missense	gk:Leu->Val#missense
Nme7	NM_138532.1	1165	T	wistar	gk	G	G	wistar:Asp->Glu#missense	gk:Asp->Glu#missense
Nme7	NM_138532.1	1283	A	wistar	gk	C	C	wistar:Arg->Arg#coding-synonymous	gk:Arg->Arg#coding-synonymous
Nme7	NM_138532.1	1314	A	wistar	gk	T	T	wistar:Asn->Ile#missense	gk:Asn->Ile#missense
Nme7	NM_138532.1	974	A	wistar	gk	G	G	wistar:Thr->Ala#missense	gk:Thr->Ala#missense
Prmt3	NM_053557.1	1113	C	wistar	gk	A	A	wistar:Ala->Ala#coding-synonymous	gk:Ala->Ala#coding-synonymous
Prmt3	NM_053557.1	258	A	wistar	gk	G	G	wistar:Glu->Glu#coding-synonymous	gk:Glu->Glu#coding-synonymous
Ache	NM_172009.1	1032	C	wistar	gk	G	G	wistar:Asp->Glu#missense	gk:Asp->Glu#missense
Ache	NM_172009.1	1035	T	wistar	gk	C	C	wistar:Ala->Ala#coding-synonymous	gk:Ala->Ala#coding-synonymous
Ache	NM_172009.1	1525	C	wistar	gk	A	A	wistar:Gln->Lys#missense	gk:Gln->Lys#missense
Ache	NM_172009.1	1554	G	wistar	gk	A	A	wistar:Gly->Gly#coding-synonymous	gk:Gly->Gly#coding-synonymous
Ache	NM_172009.1	18	T	wistar	gk	C	C	wistar:Tyr->Tyr#coding-synonymous	gk:Tyr->Tyr#coding-synonymous
Ache	NM_172009.1	255	C	wistar	gk	G	G	wistar:Arg->Arg#coding-synonymous	gk:Arg->Arg#coding-synonymous
Ache	NM_172009.1	591	A	wistar	gk	C	C	wistar:Glu->Asp#missense	gk:Glu->Asp#missense
Ache	NM_172009.1	792	T	wistar	gk	C	C	wistar:Asn->Asn#coding-synonymous	gk:Asn->Asn#coding-synonymous
Ech1	NM_022594.1	500	A	wistar	gk	G	G	wistar:Thr->Ala#missense	gk:Thr->Ala#missense
Cask	NM_022184.1	1690	C	wistar	gk	G	G	wistar:His->Asp#missense	gk:His->Asp#missense
Cask	NM_022184.1	2088	A	wistar	gk	C	C	wistar:Ser->Ser#coding-synonymous	gk:Ser->Ser#coding-synonymous
Cask	NM_022184.1	2857	C	wistar	gk	G	G	wistar:Pro->Ala#missense	gk:Pro->Ala#missense
Actr2	NM_001009268.1	958	T	wistar	gk	C	C	wistar:Tyr->Tyr#coding-synonymous	gk:Tyr->Tyr#coding-synonymous
Taf6	NM_001044225.1	1958	G	wistar	gk	A	A	wistar:Cys->Tyr#missense	gk:Cys->Tyr#missense
Sbno2	NM_001108068.1	1443	T	wistar	gk	C	C	wistar:Arg->Arg#coding-synonymous	gk:Arg->Arg#coding-synonymous
Sbno2	NM_001108068.1	1521	T	wistar	gk	C	C	wistar:Asn->Asn#coding-synonymous	gk:Asn->Asn#coding-synonymous
Sbno2	NM_001108068.1	4056	A	wistar	gk	G	G	wistar:Pro->Pro#coding-synonymous	gk:Pro->Pro#coding-synonymous
Nr2f1	NM_031130.1	1129	C	wistar	gk	T	T	wistar:Leu->Leu#coding-synonymous	gk:Leu->Leu#coding-synonymous
Nr2f1	NM_031130.1	1134	A	wistar	gk	C	C	wistar:Ala->Ala#coding-synonymous	gk:Ala->Ala#coding-synonymous
Nr2f1	NM_031130.1	1218	C	wistar	gk	G	G	wistar:Leu->Leu#coding-synonymous	gk:Leu->Leu#coding-synonymous
Nr2f1	NM_031130.1	666	A	wistar	gk	G	G	wistar:Ala->Ala#coding-synonymous	gk:Ala->Ala#coding-synonymous
Nr2f1	NM_031130.1	690	C	wistar	gk	G	G	wistar:Pro->Pro#coding-synonymous	gk:Pro->Pro#coding-synonymous
Nr2f1	NM_031130.1	696	A	wistar	gk	G	G	wistar:Ser->Ser#coding-synonymous	gk:Ser->Ser#coding-synonymous
Nr2f1	NM_031130.1	1284	GGC	wistar	gk	GGCGC	GGCGC	wistar:frameshift	gk:frameshift
Gmeb2	NM_031803.1	1503	C	wistar	gk	G	G	wistar:Thr->Ser#missense	gk:Thr->Ser#missense
Gmeb2	NM_031803.1	1504	G	wistar	gk	C	C	wistar:Thr->Ser#missense	gk:Thr->Ser#missense
Nfkb1	NM_001276711.1	1032	T	wistar	gk	G	G	wistar:Thr->Thr#coding-synonymous	gk:Thr->Thr#coding-synonymous
Nfkb1	NM_001276711.1	1701	C	wistar	gk	T	T	wistar:Asp->Asp#coding-synonymous	gk:Asp->Asp#coding-synonymous
Nfkb1	NM_001276711.1	2460	C	wistar	gk	T	T	wistar:Leu->Leu#coding-synonymous	gk:Leu->Leu#coding-synonymous
Nfkb1	NM_001276711.1	2496	C	wistar	gk	T	T	wistar:Tyr->Tyr#coding-synonymous	gk:Tyr->Tyr#coding-synonymous
Nfkb1	NM_001276711.1	2830	G	wistar	gk	A	A	wistar:Asp->Asn#missense	gk:Asp->Asn#missense
Nfkb1	NM_001276711.1	3249	T	wistar	gk	A	A	wistar:Asp->Glu#missense	gk:Asp->Glu#missense
Nfkb1	NM_001276711.1	463	ACAG	wistar	gk	ACAGCAG	ACAGCAG	wistar:3n-non-frameshifting	gk:3n-non-frameshifting
Synrg	NM_053419.1	871	A	wistar	gk	G	G	wistar:Met->Val#missense	gk:Met->Val#missense
Golim4	NM_001191567.1	1082	C	wistar	gk	T	T	wistar:Ala->Val#missense	gk:Ala->Val#missense
Golim4	NM_001191567.1	1119	C	wistar	gk	G	G	wistar:His->Gln#missense	gk:His->Gln#missense
Golim4	NM_001191567.1	1450	A	wistar	gk	G	G	wistar:Arg->Gly#missense	gk:Arg->Gly#missense
Golim4	NM_001191567.1	1821	AG	wistar	gk	AGGTG	AGGTG	wistar:3n-non-frameshifting	gk:3n-non-frameshifting
Commd8	NM_001106004.2	192	A	wistar	gk	G	G	wistar:Thr->Thr#coding-synonymous	gk:Thr->Thr#coding-synonymous
Commd8	NM_001106004.2	93	C	wistar	gk	T	T	wistar:Ile->Ile#coding-synonymous	gk:Ile->Ile#coding-synonymous
Dimt1	NM_001106408.2	818	C	wistar	gk	T	T	wistar:Ala->Val#missense	gk:Ala->Val#missense
P3h3	NM_001106620.2	44	T	wistar	gk	C	C	wistar:Tyr->Tyr#coding-synonymous	gk:Tyr->Tyr#coding-synonymous
Fubp3	NM_001039337.1	845	G	wistar	gk	A	A	wistar:Gly->Asp#missense	gk:Gly->Asp#missense
Fubp3	NM_001039337.1	847	A	wistar	gk	G	G	wistar:Thr->Ala#missense	gk:Thr->Ala#missense
Letm1	NM_001005884.1	1258	T	wistar	gk	C	C	wistar:Ser->Ser#coding-synonymous	gk:Ser->Ser#coding-synonymous
Adam1a	NM_020078.1	1394	T	wistar	gk	C	C	wistar:Arg->Arg#coding-synonymous	gk:Arg->Arg#coding-synonymous
Adam1a	NM_020078.1	1441	C	wistar	gk	T	T	wistar:Thr->Met#missense	gk:Thr->Met#missense
Adam1a	NM_020078.1	1964	T	wistar	gk	C	C	wistar:Asn->Asn#coding-synonymous	gk:Asn->Asn#coding-synonymous
Adam1a	NM_020078.1	531	G	wistar	gk	T	T	wistar:Val->Leu#missense	gk:Val->Leu#missense
Nup160	NM_001107744.1	1403	T	wistar	gk	C	C	wistar:Ala->Ala#coding-synonymous	gk:Ala->Ala#coding-synonymous
Nup160	NM_001107744.1	1760	C	wistar	gk	T	T	wistar:Ala->Ala#coding-synonymous	gk:Ala->Ala#coding-synonymous
Abcd4	NM_001013100.3	1311	G	wistar	gk	A	A	wistar:Thr->Thr#coding-synonymous	gk:Thr->Thr#coding-synonymous
Abcd4	NM_001013100.3	399	A	wistar	gk	G	G	wistar:Thr->Thr#coding-synonymous	gk:Thr->Thr#coding-synonymous
Abcd4	NM_001013100.3	750	T	wistar	gk	C	C	wistar:Ala->Ala#coding-synonymous	gk:Ala->Ala#coding-synonymous
Ccdc127	NM_198766.1	849	TAAAAAA	wistar	gk	TAAAAAAA	TAAAAAAA	wistar:frameshift	gk:frameshift
Diras2	NM_001169578.1	389	G	wistar	gk	A	A	wistar:Val->Val#coding-synonymous	gk:Val->Val#coding-synonymous
Sestd1	NM_001134514.2	940	T	wistar	gk	C	C	wistar:Leu->Leu#coding-synonymous	gk:Leu->Leu#coding-synonymous
Zfp386	NM_019620.2	1024	G	wistar	gk	T	T	wistar:Gly->Cys#missense	gk:Gly->Cys#missense
Hhip	NM_001191817.1	585	T	wistar	gk	C	C	wistar:Tyr->Tyr#coding-synonymous	gk:Tyr->Tyr#coding-synonymous
Hhip	NM_001191817.1	900	C	wistar	gk	T	T	wistar:Tyr->Tyr#coding-synonymous	gk:Tyr->Tyr#coding-synonymous
Ncoa5	NM_001106543.1	1403	C	wistar	gk	T	T	wistar:Ala->Val#missense	gk:Ala->Val#missense
Cdh7	NM_001012737.1	1236	G	wistar	gk	A	A	wistar:Arg->Arg#coding-synonymous	gk:Arg->Arg#coding-synonymous
Cdh7	NM_001012737.1	1455	C	wistar	gk	G	G	wistar:Asp->Glu#missense	gk:Asp->Glu#missense
Cdh7	NM_001012737.1	1592	C	wistar	gk	T	T	wistar:Ser->Phe#missense	gk:Ser->Phe#missense
Cdh7	NM_001012737.1	2236	G	wistar	gk	A	A	wistar:Gly->Ser#missense	gk:Gly->Ser#missense
Cdh7	NM_001012737.1	242	T	wistar	gk	C	C	wistar:Phe->Ser#missense	gk:Phe->Ser#missense
Cdh7	NM_001012737.1	795	G	wistar	gk	A	A	wistar:Arg->Arg#coding-synonymous	gk:Arg->Arg#coding-synonymous
Cdh7	NM_001012737.1	812	G	wistar	gk	T	T	wistar:Gly->Val#missense	gk:Gly->Val#missense
Vav3	NM_001191714.1	1041	T	wistar	gk	C	C	wistar:Asp->Asp#coding-synonymous	gk:Asp->Asp#coding-synonymous
Vav3	NM_001191714.1	1593	A	wistar	gk	G	G	wistar:Gln->Gln#coding-synonymous	gk:Gln->Gln#coding-synonymous
Elmo1	NM_001108415.1	1991	C	wistar	gk	T	T	wistar:Ser->Ser#coding-synonymous	gk:Ser->Ser#coding-synonymous
Mapkap1	NM_001011964.1	1501	A	wistar	gk	C	C	wistar:Arg->Arg#coding-synonymous	gk:Arg->Arg#coding-synonymous
RT1-A3	NM_001008830.1	751	T	wistar	gk	C	C	wistar:Phe->Leu#missense	gk:Phe->Leu#missense
Pcdh9	NM_001191688.1	1294	G	wistar	gk	A	A	wistar:Glu->Glu#coding-synonymous	gk:Glu->Glu#coding-synonymous
Pcdh9	NM_001191688.1	2107	T	wistar	gk	C	C	wistar:Ser->Ser#coding-synonymous	gk:Ser->Ser#coding-synonymous
Rnpepl1	NM_001271177.1	484	G	wistar	gk	C	C	wistar:Val->Leu#missense	gk:Val->Leu#missense
Ddx18	NM_001006996.1	1584	C	wistar	gk	G	G	wistar:Val->Val#coding-synonymous	gk:Val->Val#coding-synonymous
Ddx18	NM_001006996.1	1633	T	wistar	gk	C	C	wistar:Leu->Leu#coding-synonymous	gk:Leu->Leu#coding-synonymous
Ddx18	NM_001006996.1	1959	T	wistar	gk	C	C	wistar:Gly->Gly#coding-synonymous	gk:Gly->Gly#coding-synonymous
Zcchc4	NM_001108360.1	1260	C	wistar	gk	A	A	wistar:Arg->Arg#coding-synonymous	gk:Arg->Arg#coding-synonymous
Mcrs1	NM_001013106.1	1057	G	wistar	gk	A	A	wistar:Glu->Lys#missense	gk:Glu->Lys#missense
Tnrc6b	NM_138845.2	2667	T	wistar	gk	C	C	wistar:Gly->Gly#coding-synonymous	gk:Gly->Gly#coding-synonymous
Akap1	NM_053665.1	2445	G	wistar	gk	A	A	wistar:Ala->Ala#coding-synonymous	gk:Ala->Ala#coding-synonymous
Akap1	NM_053665.1	256	T	wistar	gk	A	A	wistar:Ser->Thr#missense	gk:Ser->Thr#missense
Akap1	NM_053665.1	363	C	wistar	gk	A	A	wistar:Ser->Arg#missense	gk:Ser->Arg#missense
Pex5	NM_001170584.1	1112	G	wistar	gk	A	A	wistar:Gln->Gln#coding-synonymous	gk:Gln->Gln#coding-synonymous
Pex5	NM_001170584.1	1409	C	wistar	gk	T	T	wistar:Tyr->Tyr#coding-synonymous	gk:Tyr->Tyr#coding-synonymous
Pex5	NM_001170584.1	1931	A	wistar	gk	G	G	wistar:Ala->Ala#coding-synonymous	gk:Ala->Ala#coding-synonymous
Pex5	NM_001170584.1	530	T	wistar	gk	C	C	wistar:Gly->Gly#coding-synonymous	gk:Gly->Gly#coding-synonymous
Pex5	NM_001170584.1	575	T	wistar	gk	C	C	wistar:Leu->Leu#coding-synonymous	gk:Leu->Leu#coding-synonymous
Spon1	NM_172067.1	1096	T	wistar	gk	G	G	wistar:Ser->Ala#missense	gk:Ser->Ala#missense
Tmprss5	NM_153311.1	1015	T	wistar	gk	G	G	wistar:Arg->Arg#coding-synonymous	gk:Arg->Arg#coding-synonymous
Tmprss5	NM_153311.1	804	G	wistar	gk	C	C	wistar:Gly->Ala#missense	gk:Gly->Ala#missense
Pebp1	NM_017236.1	596	T	wistar	gk	C	C	wistar:His->His#coding-synonymous	gk:His->His#coding-synonymous
Pmvk	NM_001008352.1	498	C	wistar	gk	T	T	wistar:Asp->Asp#coding-synonymous	gk:Asp->Asp#coding-synonymous
Celf1	NM_001025421.1	910	TCAGCAG	wistar	gk	TCAG	TCAG	wistar:3n-non-frameshifting	gk:3n-non-frameshifting
Fbln5	NM_019153.3	510	T	wistar	gk	C	C	wistar:Ala->Ala#coding-synonymous	gk:Ala->Ala#coding-synonymous
Slain2	NM_001107214.1	1072	T	wistar	gk	C	C	wistar:Thr->Thr#coding-synonymous	gk:Thr->Thr#coding-synonymous
Ywhae	NM_031603.1	308	C	wistar	gk	A	A	wistar:Thr->Lys#missense	gk:Thr->Lys#missense
Ywhae	NM_031603.1	449	C	wistar	gk	T	T	wistar:Ser->Phe#missense	gk:Ser->Phe#missense
Ywhae	NM_031603.1	457	T	wistar	gk	A	A	wistar:Tyr->Lys#missense	gk:Tyr->Lys#missense
Ywhae	NM_031603.1	459	C	wistar	gk	A	A	wistar:Tyr->Lys#missense	gk:Tyr->Lys#missense
Hdgfrp2	NM_133548.1	10	G	wistar	gk	A	A	wistar:Pro->Pro#coding-synonymous	gk:Pro->Pro#coding-synonymous
Hdgfrp2	NM_133548.1	1039	G	wistar	gk	A	A	wistar:Arg->Arg#coding-synonymous	gk:Arg->Arg#coding-synonymous
Hdgfrp2	NM_133548.1	773	G	wistar	gk	T	T	wistar:Ala->Ser#missense	gk:Ala->Ser#missense
Plpp5	NM_001109411.1	403	C	wistar	gk	T	T	wistar:Asp->Asp#coding-synonymous	gk:Asp->Asp#coding-synonymous
Lrrc66	NM_001008763.1	1635	A	wistar	gk	G	G	wistar:Ala->Ala#coding-synonymous	gk:Ala->Ala#coding-synonymous
Lrrc66	NM_001008763.1	1905	A	wistar	gk	G	G	wistar:Gln->Gln#coding-synonymous	gk:Gln->Gln#coding-synonymous
Lrrc66	NM_001008763.1	1987	A	wistar	gk	G	G	wistar:Ser->Gly#missense	gk:Ser->Gly#missense
Lrrc66	NM_001008763.1	321	C	wistar	gk	A	A	wistar:Asp->Glu#missense	gk:Asp->Glu#missense
Lrrc66	NM_001008763.1	817	C	wistar	gk	T	T	wistar:Pro->Ser#missense	gk:Pro->Ser#missense
Glcci1	NM_001177442.1	397	A	wistar	gk	G	G	wistar:Ser->Ser#coding-synonymous	gk:Ser->Ser#coding-synonymous
Glcci1	NM_001177442.1	695	GAG	wistar	gk	GAGCAG	GAGCAG	wistar:3n-non-frameshifting	gk:3n-non-frameshifting
Pvrl2	NM_001012064.1	332	T	wistar	gk	C	C	wistar:Pro->Pro#coding-synonymous	gk:Pro->Pro#coding-synonymous
Adamts9	NM_001107877.1	2761	A	wistar	gk	G	G	wistar:Ser->Ser#coding-synonymous	gk:Ser->Ser#coding-synonymous
Adamts9	NM_001107877.1	5302	C	wistar	gk	T	T	wistar:Cys->Cys#coding-synonymous	gk:Cys->Cys#coding-synonymous
Abcb1b	NM_012623.2	1478	G	wistar	gk	A	A	wistar:Thr->Thr#coding-synonymous	gk:Thr->Thr#coding-synonymous
Abcb1b	NM_012623.2	1562	C	wistar	gk	T	T	wistar:Asp->Asp#coding-synonymous	gk:Asp->Asp#coding-synonymous
Abcb1b	NM_012623.2	1590	A	wistar	gk	G	G	wistar:Asn->Asp#missense	gk:Asn->Asp#missense
Abcb1b	NM_012623.2	1805	G	wistar	gk	T	T	wistar:Val->Val#coding-synonymous	gk:Val->Val#coding-synonymous
Abcb1b	NM_012623.2	2747	T	wistar	gk	C	C	wistar:Val->Val#coding-synonymous	gk:Val->Val#coding-synonymous
Abcb1b	NM_012623.2	2831	A	wistar	gk	G	G	wistar:Ala->Ala#coding-synonymous	gk:Ala->Ala#coding-synonymous
Abcb1b	NM_012623.2	2849	C	wistar	gk	T	T	wistar:Thr->Thr#coding-synonymous	gk:Thr->Thr#coding-synonymous
Abcb1b	NM_012623.2	2853	G	wistar	gk	T	T	wistar:Ala->Ser#missense	gk:Ala->Ser#missense
Abcb1b	NM_012623.2	2873	T	wistar	gk	G	G	wistar:Ile->Met#missense	gk:Ile->Met#missense
Abcb1b	NM_012623.2	3332	A	wistar	gk	G	G	wistar:Lys->Lys#coding-synonymous	gk:Lys->Lys#coding-synonymous
Abcb1b	NM_012623.2	3341	C	wistar	gk	T	T	wistar:Asn->Asn#coding-synonymous	gk:Asn->Asn#coding-synonymous
Abcb1b	NM_012623.2	3408	A	wistar	gk	G	G	wistar:Thr->Ala#missense	gk:Thr->Ala#missense
Abcb1b	NM_012623.2	3419	C	wistar	gk	T	T	wistar:Ile->Ile#coding-synonymous	gk:Ile->Ile#coding-synonymous
Abcb1b	NM_012623.2	3466	G	wistar	gk	A	A	wistar:Arg->Lys#missense	gk:Arg->Lys#missense
Abcb1b	NM_012623.2	3470	C	wistar	gk	A	A	wistar:Ala->Ala#coding-synonymous	gk:Ala->Ala#coding-synonymous
Abcb1b	NM_012623.2	3475	G	wistar	gk	A	A	wistar:Arg->Lys#missense	gk:Arg->Lys#missense
Abcb1b	NM_012623.2	525	A	wistar	gk	C	C	wistar:Asn->His#missense	gk:Asn->His#missense
Abcb1b	NM_012623.2	532	C	wistar	gk	T	T	wistar:Ala->Val#missense	gk:Ala->Val#missense
Heatr5b	NM_001191064.1	3527	C	wistar	gk	A	A	wistar:Pro->Thr#missense	gk:Pro->Thr#missense
Heatr5b	NM_001191064.1	604	A	wistar	gk	C	C	wistar:Arg->Arg#coding-synonymous	gk:Arg->Arg#coding-synonymous
Tmem184b	NM_001173370.1	585	G	wistar	gk	A	A	wistar:Ala->Thr#missense	gk:Ala->Thr#missense
Ctbs	NM_031023.1	210	A	wistar	gk	G	G	wistar:Gly->Gly#coding-synonymous	gk:Gly->Gly#coding-synonymous
Ogfod3	NM_001013976.1	811	C	wistar	gk	T	T	wistar:His->His#coding-synonymous	gk:His->His#coding-synonymous
Cap1	NM_022383.2	788	T	wistar	gk	C	C	wistar:Pro->Pro#coding-synonymous	gk:Pro->Pro#coding-synonymous
Adamts10	NM_001271445.1	1116	A	wistar	gk	C	C	wistar:Ser->Ser#coding-synonymous	gk:Ser->Ser#coding-synonymous
Adamts10	NM_001271445.1	1302	T	wistar	gk	C	C	wistar:Ile->Ile#coding-synonymous	gk:Ile->Ile#coding-synonymous
Adamts10	NM_001271445.1	1359	C	wistar	gk	T	T	wistar:Asn->Asn#coding-synonymous	gk:Asn->Asn#coding-synonymous
Cep104	NM_145082.2	1593	T	wistar	gk	C	C	wistar:Cys->Cys#coding-synonymous	gk:Cys->Cys#coding-synonymous
Cep104	NM_145082.2	1658	G	wistar	gk	A	A	wistar:Gly->Glu#missense	gk:Gly->Glu#missense
Cep104	NM_145082.2	1660	T	wistar	gk	G	G	wistar:Phe->Asp#missense	gk:Phe->Asp#missense
Cep104	NM_145082.2	1661	T	wistar	gk	A	A	wistar:Phe->Asp#missense	gk:Phe->Asp#missense
Cep104	NM_145082.2	1663	G	wistar	gk	T	T	wistar:Val->Leu#missense	gk:Val->Leu#missense
Cep104	NM_145082.2	2283	C	wistar	gk	A	A	wistar:Gly->Gly#coding-synonymous	gk:Gly->Gly#coding-synonymous
Tcp1	NM_012670.1	155	C	wistar	gk	T	T	wistar:Ala->Ala#coding-synonymous	gk:Ala->Ala#coding-synonymous
Naf1	NM_001024772.1	1377	T	wistar	gk	A	A	wistar:Pro->Pro#coding-synonymous	gk:Pro->Pro#coding-synonymous
Naf1	NM_001024772.1	492	A	wistar	gk	G	G	wistar:Thr->Thr#coding-synonymous	gk:Thr->Thr#coding-synonymous
Ak3	NM_013218.1	120	T	wistar	gk	C	C	wistar:Thr->Thr#coding-synonymous	gk:Thr->Thr#coding-synonymous
Ak3	NM_013218.1	122	G	wistar	gk	T	T	wistar:Gly->Val#missense	gk:Gly->Val#missense
Ak3	NM_013218.1	212	C	wistar	gk	G	G	wistar:Ala->Gly#missense	gk:Ala->Gly#missense
Ak3	NM_013218.1	227	G	wistar	gk	C	C	wistar:Ser->Thr#missense	gk:Ser->Thr#missense
Ak3	NM_013218.1	228	C	wistar	gk	T	T	wistar:Ser->Thr#missense	gk:Ser->Thr#missense
Ak3	NM_013218.1	263	A	wistar	gk	T	T	wistar:Asp->Val#missense	gk:Asp->Val#missense
Ak3	NM_013218.1	576	A	wistar	gk	G	G	wistar:Lys->Lys#coding-synonymous	gk:Lys->Lys#coding-synonymous
Ak3	NM_013218.1	667	A	wistar	gk	T	T	wistar:Arg->Trp#missense	gk:Arg->Trp#missense
Acaa1b	NM_001040019.1	1117	A	wistar	gk	G	G	wistar:Glu->Glu#coding-synonymous	gk:Glu->Glu#coding-synonymous
Acaa1b	NM_001040019.1	156	A	wistar	gk	G	G	wistar:Gln->Arg#missense	gk:Gln->Arg#missense
Acaa1b	NM_001040019.1	178	C	wistar	gk	G	G	wistar:Ala->Ala#coding-synonymous	gk:Ala->Ala#coding-synonymous
Acaa1b	NM_001040019.1	250	T	wistar	gk	C	C	wistar:Asp->Asp#coding-synonymous	gk:Asp->Asp#coding-synonymous
Acaa1b	NM_001040019.1	258	C	wistar	gk	T	T	wistar:Pro->Leu#missense	gk:Pro->Leu#missense
Acaa1b	NM_001040019.1	485	A	wistar	gk	T	T	wistar:Thr->Ser#missense	gk:Thr->Ser#missense
Acaa1b	NM_001040019.1	494	G	wistar	gk	A	A	wistar:Glu->Asn#missense	gk:Glu->Asn#missense
Acaa1b	NM_001040019.1	496	G	wistar	gk	C	C	wistar:Glu->Asn#missense	gk:Glu->Asn#missense
Acaa1b	NM_001040019.1	502	C	wistar	gk	G	G	wistar:Gly->Gly#coding-synonymous	gk:Gly->Gly#coding-synonymous
Acaa1b	NM_001040019.1	622	G	wistar	gk	A	A	wistar:Gln->Gln#coding-synonymous	gk:Gln->Gln#coding-synonymous
Acaa1b	NM_001040019.1	661	C	wistar	gk	T	T	wistar:Ser->Ser#coding-synonymous	gk:Ser->Ser#coding-synonymous
Acaa1b	NM_001040019.1	697	G	wistar	gk	A	A	wistar:Val->Val#coding-synonymous	gk:Val->Val#coding-synonymous
Mfsd12	NM_001108730.1	756	A	wistar	gk	G	G	wistar:Gln->Arg#missense	gk:Gln->Arg#missense
Adpgk	NM_001100723.1	974	TCAGCAG	wistar	gk	TCAG	TCAG	wistar:3n-non-frameshifting	gk:3n-non-frameshifting
Ces1d	NM_133295.3	1057	A	wistar	gk	G	G	wistar:Thr->Ala#missense	gk:Thr->Ala#missense
Ces1d	NM_133295.3	969	T	wistar	gk	C	C	wistar:Asp->Asp#coding-synonymous	gk:Asp->Asp#coding-synonymous
Jmjd8	NM_001014116.1	246	T	wistar	gk	C	C	wistar:Phe->Leu#missense	gk:Phe->Leu#missense
Pcca	NM_019330.1	612	C	wistar	gk	G	G	wistar:Leu->Val#missense	gk:Leu->Val#missense
Pcca	NM_019330.1	711	C	wistar	gk	G	G	wistar:Pro->Ala#missense	gk:Pro->Ala#missense
Pcca	NM_019330.1	713	G	wistar	gk	T	T	wistar:Pro->Ala#missense	gk:Pro->Ala#missense
Pcca	NM_019330.1	985	G	wistar	gk	T	T	wistar:Trp->Leu#missense	gk:Trp->Leu#missense
Pcca	NM_019330.1	987	C	wistar	gk	G	G	wistar:Pro->Ala#missense	gk:Pro->Ala#missense
Pcca	NM_019330.1	989	A	wistar	gk	T	T	wistar:Pro->Ala#missense	gk:Pro->Ala#missense
Pcca	NM_019330.1	995	G	wistar	gk	C	C	wistar:Ala->Ala#coding-synonymous	gk:Ala->Ala#coding-synonymous
Ppp4r4	NM_001134632.1	2367	C	wistar	gk	A	A	wistar:Pro->Thr#missense	gk:Pro->Thr#missense
Fer	NM_001106928.1	1453	T	wistar	gk	A	A	wistar:Ile->Asn#missense	gk:Ile->Asn#missense
Med13	NM_001107035.1	2867	T	wistar	gk	C	C	wistar:Ile->Thr#missense	gk:Ile->Thr#missense
Tap2	NM_032056.3	1326	T	wistar	gk	C	C	wistar:Leu->Leu#coding-synonymous	gk:Leu->Leu#coding-synonymous
Tap2	NM_032056.3	2195	A	wistar	gk	G	G	wistar:Glu->Glu#coding-synonymous	gk:Glu->Glu#coding-synonymous
Tap2	NM_032056.3	548	T	wistar	gk	C	C	wistar:Ile->Ile#coding-synonymous	gk:Ile->Ile#coding-synonymous
Tap2	NM_032056.3	758	T	wistar	gk	G	G	wistar:Leu->Leu#coding-synonymous	gk:Leu->Leu#coding-synonymous
Tap2	NM_032056.3	794	C	wistar	gk	T	T	wistar:Arg->Arg#coding-synonymous	gk:Arg->Arg#coding-synonymous
Tap2	NM_032056.3	881	C	wistar	gk	T	T	wistar:Leu->Leu#coding-synonymous	gk:Leu->Leu#coding-synonymous
Ik	NM_001005537.1	1352	A	wistar	gk	C	C	wistar:Ile->Ile#coding-synonymous	gk:Ile->Ile#coding-synonymous
Ahcyl2	NM_001173510.2	1473	T	wistar	gk	C	C	wistar:Thr->Thr#coding-synonymous	gk:Thr->Thr#coding-synonymous
LOC306079	NM_001047879.1	504	T	wistar	gk	C	C	wistar:Ile->Ile#coding-synonymous	gk:Ile->Ile#coding-synonymous
LOC306079	NM_001047879.1	552	T	wistar	gk	C	C	wistar:Thr->Thr#coding-synonymous	gk:Thr->Thr#coding-synonymous
LOC306079	NM_001047879.1	553	A	wistar	gk	C	C	wistar:Arg->Arg#coding-synonymous	gk:Arg->Arg#coding-synonymous
LOC306079	NM_001047879.1	564	G	wistar	gk	A	A	wistar:Arg->Arg#coding-synonymous	gk:Arg->Arg#coding-synonymous
LOC306079	NM_001047879.1	749	A	wistar	gk	G	G	wistar:Gln->Arg#missense	gk:Gln->Arg#missense
LOC306079	NM_001047879.1	776	C	wistar	gk	T	T	wistar:Thr->Met#missense	gk:Thr->Met#missense
LOC306079	NM_001047879.1	844	G	wistar	gk	A	A	wistar:Glu->Lys#missense	gk:Glu->Lys#missense
LOC306079	NM_001047879.1	849	C	wistar	gk	T	T	wistar:Ala->Ala#coding-synonymous	gk:Ala->Ala#coding-synonymous
LOC306079	NM_001047879.1	879	A	wistar	gk	T	T	wistar:Ala->Ala#coding-synonymous	gk:Ala->Ala#coding-synonymous
LOC306079	NM_001047879.1	881	T	wistar	gk	C	C	wistar:Val->Ala#missense	gk:Val->Ala#missense
Ier3	NM_212505.2	406	T	wistar	gk	C	C	wistar:Val->Ala#missense	gk:Val->Ala#missense
Fbxo32	NM_133521.1	593	C	wistar	gk	T	T	wistar:Thr->Ile#missense	gk:Thr->Ile#missense
Evc2	NM_001106012.1	752	C	wistar	gk	T	T	wistar:Arg->Trp#missense	gk:Arg->Trp#missense
Lypla1	NM_013006.1	545	A	wistar	gk	G	G	wistar:Asn->Ser#missense	gk:Asn->Ser#missense
Atp6ap1l	NM_001191843.1	135	A	wistar	gk	G	G	wistar:Ala->Ala#coding-synonymous	gk:Ala->Ala#coding-synonymous
Atp6ap1l	NM_001191843.1	210	A	wistar	gk	G	G	wistar:Thr->Thr#coding-synonymous	gk:Thr->Thr#coding-synonymous
Atp6ap1l	NM_001191843.1	518	T	wistar	gk	A	A	wistar:Ile->Asn#missense	gk:Ile->Asn#missense
Atp6ap1l	NM_001191843.1	940	C	wistar	gk	T	T	wistar:Leu->Leu#coding-synonymous	gk:Leu->Leu#coding-synonymous
Atp6ap1l	NM_001191843.1	951	C	wistar	gk	G	G	wistar:Leu->Leu#coding-synonymous	gk:Leu->Leu#coding-synonymous
Atp6ap1l	NM_001191843.1	956	T	wistar	gk	C	C	wistar:Ile->Thr#missense	gk:Ile->Thr#missense
Fam58b	NM_001025412.1	308	G	wistar	gk	C	C	wistar:Ser->Ser#coding-synonymous	gk:Ser->Ser#coding-synonymous
Pms1	NM_001009535.1	2364	T	wistar	gk	A	A	wistar:Asp->Glu#missense	gk:Asp->Glu#missense
Pms1	NM_001009535.1	2452	C	wistar	gk	G	G	wistar:Arg->Gly#missense	gk:Arg->Gly#missense
Fhod3	NM_001271332.2	4138	T	wistar	gk	C	C	wistar:Leu->Leu#coding-synonymous	gk:Leu->Leu#coding-synonymous
Fhod3	NM_001271332.2	4377	A	wistar	gk	G	G	wistar:Gly->Gly#coding-synonymous	gk:Gly->Gly#coding-synonymous
Fhod3	NM_001271332.2	4473	T	wistar	gk	C	C	wistar:His->His#coding-synonymous	gk:His->His#coding-synonymous
Fhod3	NM_001271332.2	753	G	wistar	gk	T	T	wistar:Pro->Pro#coding-synonymous	gk:Pro->Pro#coding-synonymous
Kcnj4	NM_053870.2	1432	A	wistar	gk	G	G	wistar:Glu->Glu#coding-synonymous	gk:Glu->Glu#coding-synonymous
Pop1	NM_001130550.1	2128	A	wistar	gk	G	G	wistar:Val->Val#coding-synonymous	gk:Val->Val#coding-synonymous
Ogfod1	NM_001107411.2	1112	C	wistar	gk	T	T	wistar:Ser->Leu#missense	gk:Ser->Leu#missense
Ogfod1	NM_001107411.2	1270	C	wistar	gk	G	G	wistar:Pro->Ala#missense	gk:Pro->Ala#missense
Zfp382	NM_144749.1	1315	C	wistar	gk	A	A	wistar:Ala->Asp#missense	gk:Ala->Asp#missense
Zfp382	NM_144749.1	1528	A	wistar	gk	G	G	wistar:Asn->Ser#missense	gk:Asn->Ser#missense
Zfp382	NM_144749.1	1886	A	wistar	gk	G	G	wistar:Gly->Gly#coding-synonymous	gk:Gly->Gly#coding-synonymous
Zfp382	NM_144749.1	804	T	wistar	gk	C	C	wistar:Leu->Leu#coding-synonymous	gk:Leu->Leu#coding-synonymous
Plekhh1	NM_001108036.2	2768	T	wistar	gk	C	C	wistar:Ser->Ser#coding-synonymous	gk:Ser->Ser#coding-synonymous
Plekhh1	NM_001108036.2	782	A	wistar	gk	G	G	wistar:Gln->Gln#coding-synonymous	gk:Gln->Gln#coding-synonymous
Plekhh1	NM_001108036.2	909	C	wistar	gk	A	A	wistar:His->Asn#missense	gk:His->Asn#missense
Ctnnal1	NM_001106649.1	1470	G	wistar	gk	A	A	wistar:Arg->Gln#missense	gk:Arg->Gln#missense
Ctnnal1	NM_001106649.1	1567	C	wistar	gk	A	A	wistar:Thr->Thr#coding-synonymous	gk:Thr->Thr#coding-synonymous
Fasn	NM_017332.1	3769	C	wistar	gk	T	T	wistar:Leu->Leu#coding-synonymous	gk:Leu->Leu#coding-synonymous
Fasn	NM_017332.1	6398	T	wistar	gk	C	C	wistar:Val->Ala#missense	gk:Val->Ala#missense
Fasn	NM_017332.1	6967	C	wistar	gk	T	T	wistar:His->Tyr#missense	gk:His->Tyr#missense
Syngr1	NM_019166.2	240	A	wistar	gk	C	C	wistar:Arg->Arg#coding-synonymous	gk:Arg->Arg#coding-synonymous
Ankhd1	NM_001204053.1	4551	AGGTG	wistar	gk	AG	AG	wistar:3n-non-frameshifting	gk:3n-non-frameshifting
Gin1	NM_001025012.1	1077	C	wistar	gk	G	G	wistar:Leu->Leu#coding-synonymous	gk:Leu->Leu#coding-synonymous
Opcml	NM_053848.1	523	G	wistar	gk	C	C	wistar:Leu->Leu#coding-synonymous	gk:Leu->Leu#coding-synonymous
Opcml	NM_053848.1	913	G	wistar	gk	A	A	wistar:Glu->Glu#coding-synonymous	gk:Glu->Glu#coding-synonymous
Opcml	NM_053848.1	914	A	wistar	gk	G	G	wistar:Ile->Gly#missense	gk:Ile->Gly#missense
Opcml	NM_053848.1	915	T	wistar	gk	G	G	wistar:Ile->Gly#missense	gk:Ile->Gly#missense
Opcml	NM_053848.1	929	T	wistar	gk	C	C	wistar:Leu->Leu#coding-synonymous	gk:Leu->Leu#coding-synonymous
Opcml	NM_053848.1	991	GGAAG	wistar	gk	GG	GG	wistar:3n-non-frameshifting	gk:3n-non-frameshifting
Fkbpl	NM_001002818.2	731	T	wistar	gk	C	C	wistar:Pro->Pro#coding-synonymous	gk:Pro->Pro#coding-synonymous
Cacna1a	NM_012918.3	1515	G	wistar	gk	C	C	wistar:Trp->Cys#missense	gk:Trp->Cys#missense
Cacna1a	NM_012918.3	1516	C	wistar	gk	G	G	wistar:Leu->Val#missense	gk:Leu->Val#missense
Cacna1a	NM_012918.3	2036	A	wistar	gk	G	G	wistar:Glu->Gly#missense	gk:Glu->Gly#missense
Cacna1a	NM_012918.3	2136	A	wistar	gk	G	G	wistar:Leu->Leu#coding-synonymous	gk:Leu->Leu#coding-synonymous
Cacna1a	NM_012918.3	5628	G	wistar	gk	A	A	wistar:Lys->Lys#coding-synonymous	gk:Lys->Lys#coding-synonymous
Cacna1a	NM_012918.3	7041	A	wistar	gk	G	G	wistar:Pro->Pro#coding-synonymous	gk:Pro->Pro#coding-synonymous
Cacna1a	NM_012918.3	963	C	wistar	gk	A	A	wistar:Gly->Gly#coding-synonymous	gk:Gly->Gly#coding-synonymous
Phf2	NM_001107342.1	1823	T	wistar	gk	C	C	wistar:Tyr->Tyr#coding-synonymous	gk:Tyr->Tyr#coding-synonymous
Patj	NM_080398.1	3952	T	wistar	gk	C	C	wistar:Asp->Asp#coding-synonymous	gk:Asp->Asp#coding-synonymous
Patj	NM_080398.1	4138	C	wistar	gk	T	T	wistar:Pro->Pro#coding-synonymous	gk:Pro->Pro#coding-synonymous
Patj	NM_080398.1	5603	T	wistar	gk	C	C	wistar:Leu->Leu#coding-synonymous	gk:Leu->Leu#coding-synonymous
Szrd1	NM_001114599.2	401	T	wistar	gk	C	C	wistar:Asp->Asp#coding-synonymous	gk:Asp->Asp#coding-synonymous
Fxyd6	NM_022005.2	418	A	wistar	gk	G	G	wistar:Asn->Ser#missense	gk:Asn->Ser#missense
Papd7	NM_001107333.1	1641	AAGCA	wistar	gk	AAGCAGCA	AAGCAGCA	wistar:3n-non-frameshifting	gk:3n-non-frameshifting
Tmem17	NM_001010961.1	557	T	wistar	gk	C	C	wistar:Val->Val#coding-synonymous	gk:Val->Val#coding-synonymous
Lztr1	NM_001108326.2	1211	A	wistar	gk	T	T	wistar:Ala->Ala#coding-synonymous	gk:Ala->Ala#coding-synonymous
Mto1	NM_001106841.1	795	A	wistar	gk	G	G	wistar:Gly->Gly#coding-synonymous	gk:Gly->Gly#coding-synonymous
Myo1e	NM_173101.1	3511	C	wistar	gk	T	T	wistar:Asp->Asp#coding-synonymous	gk:Asp->Asp#coding-synonymous
Pkd1	NM_001257352.1	1751	A	wistar	gk	G	G	wistar:Gln->Arg#missense	gk:Gln->Arg#missense
Pkd1	NM_001257352.1	4653	A	wistar	gk	G	G	wistar:Thr->Thr#coding-synonymous	gk:Thr->Thr#coding-synonymous
Krt8	NM_199370.1	1140	C	wistar	gk	G	G	wistar:Val->Val#coding-synonymous	gk:Val->Val#coding-synonymous
Ralgapa1	NM_020083.3	4227	A	wistar	gk	C	C	wistar:Ile->Leu#missense	gk:Ile->Leu#missense
Cyp4f1	NM_019623.2	203	T	wistar	gk	C	C	wistar:Phe->Leu#missense	gk:Phe->Leu#missense
Ppara	NM_013196.1	1217	C	wistar	gk	T	T	wistar:Ser->Ser#coding-synonymous	gk:Ser->Ser#coding-synonymous
Scd2	NM_031841.1	1094	T	wistar	gk	C	C	wistar:Thr->Thr#coding-synonymous	gk:Thr->Thr#coding-synonymous
Klhl23	NM_001134504.1	1017	T	wistar	gk	C	C	wistar:Ile->Ile#coding-synonymous	gk:Ile->Ile#coding-synonymous
Klhl23	NM_001134504.1	1104	A	wistar	gk	G	G	wistar:Arg->Arg#coding-synonymous	gk:Arg->Arg#coding-synonymous
Klhl23	NM_001134504.1	1311	C	wistar	gk	A	A	wistar:Pro->Pro#coding-synonymous	gk:Pro->Pro#coding-synonymous
Aph1b	NM_001047090.1	401	C	wistar	gk	T	T	wistar:Leu->Leu#coding-synonymous	gk:Leu->Leu#coding-synonymous
Aph1b	NM_001047090.1	430	G	wistar	gk	A	A	wistar:Ser->Asn#missense	gk:Ser->Asn#missense
Aph1b	NM_001047090.1	431	C	wistar	gk	T	T	wistar:Ser->Asn#missense	gk:Ser->Asn#missense
Aph1b	NM_001047090.1	470	T	wistar	gk	C	C	wistar:Pro->Pro#coding-synonymous	gk:Pro->Pro#coding-synonymous
Sh3bp1	NM_001171981.1	1155	T	wistar	gk	G	G	wistar:His->Gln#missense	gk:His->Gln#missense
Sh3bp1	NM_001171981.1	1379	T	wistar	gk	C	C	wistar:Val->Ala#missense	gk:Val->Ala#missense
Sh3bp1	NM_001171981.1	1407	T	wistar	gk	C	C	wistar:Phe->Phe#coding-synonymous	gk:Phe->Phe#coding-synonymous
Sh3bp1	NM_001171981.1	1519	A	wistar	gk	C	C	wistar:Thr->Pro#missense	gk:Thr->Pro#missense
Sh3bp1	NM_001171981.1	1553	C	wistar	gk	G	G	wistar:Thr->Ser#missense	gk:Thr->Ser#missense
Sh3bp1	NM_001171981.1	794	C	wistar	gk	T	T	wistar:Thr->Met#missense	gk:Thr->Met#missense
Sh3bp1	NM_001171981.1	906	G	wistar	gk	A	A	wistar:Ser->Ser#coding-synonymous	gk:Ser->Ser#coding-synonymous
Nus1	NM_001164157.1	451	C	wistar	gk	G	G	wistar:Leu->Leu#coding-synonymous	gk:Leu->Leu#coding-synonymous
Nus1	NM_001164157.1	720	C	wistar	gk	T	T	wistar:Ser->Leu#missense	gk:Ser->Leu#missense
Cdon	NM_017358.1	1818	A	wistar	gk	G	G	wistar:Thr->Ala#missense	gk:Thr->Ala#missense
Cdon	NM_017358.1	2410	T	wistar	gk	C	C	wistar:Val->Ala#missense	gk:Val->Ala#missense
Cdon	NM_017358.1	2471	T	wistar	gk	C	C	wistar:Gly->Gly#coding-synonymous	gk:Gly->Gly#coding-synonymous
Cdon	NM_017358.1	373	A	wistar	gk	C	C	wistar:Asp->Ala#missense	gk:Asp->Ala#missense
Cdon	NM_017358.1	374	C	wistar	gk	A	A	wistar:Asp->Ala#missense	gk:Asp->Ala#missense
Cdon	NM_017358.1	810	T	wistar	gk	G	G	wistar:Cys->Ala#missense	gk:Cys->Ala#missense
Cdon	NM_017358.1	811	G	wistar	gk	C	C	wistar:Cys->Ala#missense	gk:Cys->Ala#missense
Cdon	NM_017358.1	812	C	wistar	gk	T	T	wistar:Cys->Ala#missense	gk:Cys->Ala#missense
Cnr1	NM_012784.4	1067	C	wistar	gk	T	T	wistar:His->His#coding-synonymous	gk:His->His#coding-synonymous
Fam175a	NM_001009633.1	918	G	wistar	gk	A	A	wistar:Arg->Gln#missense	gk:Arg->Gln#missense
Fam175a	NM_001009633.1	999	T	wistar	gk	C	C	wistar:Val->Ala#missense	gk:Val->Ala#missense
Ugp2	NM_001024743.1	1526	G	wistar	gk	A	A	wistar:Thr->Thr#coding-synonymous	gk:Thr->Thr#coding-synonymous
Sertad2	NM_001024903.1	228	T	wistar	gk	C	C	wistar:Phe->Ser#missense	gk:Phe->Ser#missense
Nfat5	NM_001107425.1	3761	G	wistar	gk	A	A	wistar:Pro->Pro#coding-synonymous	gk:Pro->Pro#coding-synonymous
Nfat5	NM_001107425.1	5059	C	wistar	gk	A	A	wistar:Pro->Gln#missense	gk:Pro->Gln#missense
Enc1	NM_001003401.1	1018	A	wistar	gk	G	G	wistar:Pro->Pro#coding-synonymous	gk:Pro->Pro#coding-synonymous
Enc1	NM_001003401.1	1048	T	wistar	gk	C	C	wistar:Leu->Leu#coding-synonymous	gk:Leu->Leu#coding-synonymous
Vwa3a	NM_001198653.1	2427	T	wistar	gk	C	C	wistar:Ser->Ser#coding-synonymous	gk:Ser->Ser#coding-synonymous
Ankrd42	NM_001135013.1	988	A	wistar	gk	ATAG	ATAG	wistar:3n-non-frameshifting	gk:3n-non-frameshifting
RGD1309748	NM_001106972.1	460	T	wistar	gk	C	C	wistar:Asp->Asp#coding-synonymous	gk:Asp->Asp#coding-synonymous
Ptprj	NM_017269.2	2631	G	wistar	gk	A	A	wistar:Leu->Leu#coding-synonymous	gk:Leu->Leu#coding-synonymous
Ociad2	NM_001271181.1	190	A	wistar	gk	G	G	wistar:Lys->Lys#coding-synonymous	gk:Lys->Lys#coding-synonymous
Cyp3a9	NM_147206.2	711	A	wistar	gk	G	G	wistar:Ile->Val#missense	gk:Ile->Val#missense
Acvr1	NM_024486.1	708	A	wistar	gk	G	G	wistar:Ser->Ser#coding-synonymous	gk:Ser->Ser#coding-synonymous
Acvr1	NM_024486.1	912	T	wistar	gk	G	G	wistar:Val->Val#coding-synonymous	gk:Val->Val#coding-synonymous
Tmem38a	NM_001100175.1	1108	A	wistar	gk	G	G	wistar:Lys->Lys#coding-synonymous	gk:Lys->Lys#coding-synonymous
G3bp1	NM_133565.1	1040	T	wistar	gk	C	C	wistar:Ile->Ile#coding-synonymous	gk:Ile->Ile#coding-synonymous
Ppp2r1b	NM_001025418.1	1142	A	wistar	gk	G	G	wistar:Leu->Leu#coding-synonymous	gk:Leu->Leu#coding-synonymous
Ppp2r1b	NM_001025418.1	1607	T	wistar	gk	C	C	wistar:Pro->Pro#coding-synonymous	gk:Pro->Pro#coding-synonymous
Ppp2r1b	NM_001025418.1	443	A	wistar	gk	G	G	wistar:Leu->Leu#coding-synonymous	gk:Leu->Leu#coding-synonymous
Ttl	NM_138536.1	1266	T	wistar	gk	G	G	wistar:Ala->Ala#coding-synonymous	gk:Ala->Ala#coding-synonymous
Ttl	NM_138536.1	169	C	wistar	gk	G	G	wistar:Gln->Asp#missense	gk:Gln->Asp#missense
Ttl	NM_138536.1	171	G	wistar	gk	C	C	wistar:Gln->Asp#missense	gk:Gln->Asp#missense
Ttl	NM_138536.1	275	G	wistar	gk	A	A	wistar:Gly->Glu#missense	gk:Gly->Glu#missense
Ttl	NM_138536.1	276	A	wistar	gk	G	G	wistar:Gly->Glu#missense	gk:Gly->Glu#missense
Ttl	NM_138536.1	306	A	wistar	gk	T	T	wistar:Gly->Gly#coding-synonymous	gk:Gly->Gly#coding-synonymous
Ttl	NM_138536.1	351	C	wistar	gk	G	G	wistar:Ala->Ala#coding-synonymous	gk:Ala->Ala#coding-synonymous
Ttl	NM_138536.1	448	C	wistar	gk	T	T	wistar:His->Tyr#missense	gk:His->Tyr#missense
Ttl	NM_138536.1	909	A	wistar	gk	G	G	wistar:Gly->Gly#coding-synonymous	gk:Gly->Gly#coding-synonymous
Git1	NM_031814.1	1573	T	wistar	gk	C	C	wistar:Ser->Ser#coding-synonymous	gk:Ser->Ser#coding-synonymous
Dnaaf2	NM_001014197.3	1414	T	wistar	gk	C	C	wistar:Leu->Pro#missense	gk:Leu->Pro#missense
Dnaaf2	NM_001014197.3	1768	C	wistar	gk	A	A	wistar:Ala->Glu#missense	gk:Ala->Glu#missense
Dnaaf2	NM_001014197.3	2033	T	wistar	gk	C	C	wistar:Ser->Ser#coding-synonymous	gk:Ser->Ser#coding-synonymous
Dnaaf2	NM_001014197.3	924	T	wistar	gk	C	C	wistar:Leu->Leu#coding-synonymous	gk:Leu->Leu#coding-synonymous
Ncor1	NM_001271103.1	1261	G	wistar	gk	A	A	wistar:Glu->Glu#coding-synonymous	gk:Glu->Glu#coding-synonymous
Ncor1	NM_001271103.1	1861	G	wistar	gk	C	C	wistar:Glu->Asp#missense	gk:Glu->Asp#missense
Ncor1	NM_001271103.1	2585	C	wistar	gk	G	G	wistar:Gln->Glu#missense	gk:Gln->Glu#missense
Ncor1	NM_001271103.1	433	G	wistar	gk	A	A	wistar:Arg->Arg#coding-synonymous	gk:Arg->Arg#coding-synonymous
Ncor1	NM_001271103.1	6865	T	wistar	gk	C	C	wistar:Asn->Asn#coding-synonymous	gk:Asn->Asn#coding-synonymous
Ncor1	NM_001271103.1	4837	TGC	wistar	gk	TGCAGC	TGCAGC	wistar:3n-non-frameshifting	gk:3n-non-frameshifting
Polk	NM_138516.1	1984	C	wistar	gk	T	T	wistar:Ser->Leu#missense	gk:Ser->Leu#missense
Polk	NM_138516.1	2255	T	wistar	gk	C	C	wistar:Asp->Asp#coding-synonymous	gk:Asp->Asp#coding-synonymous
Polk	NM_138516.1	2679	C	wistar	gk	T	T	wistar:Arg->Trp#missense	gk:Arg->Trp#missense
Hook3	NM_001136098.1	1225	T	wistar	gk	C	C	wistar:Arg->Arg#coding-synonymous	gk:Arg->Arg#coding-synonymous
Hook3	NM_001136098.1	2050	C	wistar	gk	T	T	wistar:Arg->Arg#coding-synonymous	gk:Arg->Arg#coding-synonymous
Nkx6-2	NM_001107558.2	328	C	wistar	gk	T	T	wistar:Phe->Phe#coding-synonymous	gk:Phe->Phe#coding-synonymous
Tdp1	NM_001031657.1	1717	A	wistar	gk	G	G	wistar:Pro->Pro#coding-synonymous	gk:Pro->Pro#coding-synonymous
Gpsm2	NM_001191962.1	306	G	wistar	gk	A	A	wistar:Ala->Ala#coding-synonymous	gk:Ala->Ala#coding-synonymous
Gpsm2	NM_001191962.1	741	C	wistar	gk	T	T	wistar:Asn->Asn#coding-synonymous	gk:Asn->Asn#coding-synonymous
Trmu	NM_001135876.1	960	T	wistar	gk	C	C	wistar:His->His#coding-synonymous	gk:His->His#coding-synonymous
Pgm3	NM_001108772.1	1021	G	wistar	gk	T	T	wistar:Ala->Ser#missense	gk:Ala->Ser#missense
Zbtb49	NM_001107223.1	152	G	wistar	gk	T	T	wistar:Leu->Leu#coding-synonymous	gk:Leu->Leu#coding-synonymous
Stam	NM_001109121.2	769	T	wistar	gk	C	C	wistar:Ala->Ala#coding-synonymous	gk:Ala->Ala#coding-synonymous
Ptprn	NM_053881.1	2146	A	wistar	gk	G	G	wistar:Lys->Glu#missense	gk:Lys->Glu#missense
Topors	NM_001108658.1	1449	A	wistar	gk	G	G	wistar:Ser->Ser#coding-synonymous	gk:Ser->Ser#coding-synonymous
Topors	NM_001108658.1	197	T	wistar	gk	C	C	wistar:Leu->Pro#missense	gk:Leu->Pro#missense
Topors	NM_001108658.1	2743	A	wistar	gk	C	C	wistar:Arg->Arg#coding-synonymous	gk:Arg->Arg#coding-synonymous
Dusp8	NM_001108510.1	1274	T	wistar	gk	C	C	wistar:Ser->Ser#coding-synonymous	gk:Ser->Ser#coding-synonymous
Dhx9	NM_001107184.1	515	AAGCAGCAG	wistar	gk	AAGCAG	AAGCAG	wistar:3n-non-frameshifting	gk:3n-non-frameshifting
Ppp4r3b	NM_001108367.1	2732	A	wistar	gk	G	G	wistar:Leu->Leu#coding-synonymous	gk:Leu->Leu#coding-synonymous
Tjp3	NM_001108073.1	1692	T	wistar	gk	C	C	wistar:Gly->Gly#coding-synonymous	gk:Gly->Gly#coding-synonymous
Syt6	NM_022191.1	1466	T	wistar	gk	C	C	wistar:Asp->Asp#coding-synonymous	gk:Asp->Asp#coding-synonymous
Tchp	NM_001191666.1	183	A	wistar	gk	G	G	wistar:Arg->Arg#coding-synonymous	gk:Arg->Arg#coding-synonymous
Ppp1r12a	NM_053890.1	1820	T	wistar	gk	C	C	wistar:Leu->Pro#missense	gk:Leu->Pro#missense
Hrh1	NM_017018.1	1342	A	wistar	gk	G	G	wistar:Met->Val#missense	gk:Met->Val#missense
Hrh1	NM_017018.1	237	T	wistar	gk	C	C	wistar:Val->Val#coding-synonymous	gk:Val->Val#coding-synonymous
Cgnl1	NM_001108164.1	3440	T	wistar	gk	C	C	wistar:Leu->Leu#coding-synonymous	gk:Leu->Leu#coding-synonymous
Cgnl1	NM_001108164.1	3448	A	wistar	gk	G	G	wistar:Gln->Gln#coding-synonymous	gk:Gln->Gln#coding-synonymous
Cgnl1	NM_001108164.1	3964	G	wistar	gk	A	A	wistar:Ala->Ala#coding-synonymous	gk:Ala->Ala#coding-synonymous
Cgnl1	NM_001108164.1	3976	T	wistar	gk	C	C	wistar:Tyr->Tyr#coding-synonymous	gk:Tyr->Tyr#coding-synonymous
Gjc2	NM_001100784.1	927	T	wistar	gk	C	C	wistar:Leu->Leu#coding-synonymous	gk:Leu->Leu#coding-synonymous
Hipk3	NM_031787.1	3614	T	wistar	gk	G	G	wistar:Phe->Leu#missense	gk:Phe->Leu#missense
Hipk3	NM_031787.1	2483	ACAG	wistar	gk	ACAGCAG	ACAGCAG	wistar:3n-non-frameshifting	gk:3n-non-frameshifting
Fn1	NM_019143.2	2366	T	wistar	gk	C	C	wistar:Pro->Pro#coding-synonymous	gk:Pro->Pro#coding-synonymous
Fn1	NM_019143.2	5711	A	wistar	gk	G	G	wistar:Ala->Ala#coding-synonymous	gk:Ala->Ala#coding-synonymous
Fn1	NM_019143.2	638	T	wistar	gk	C	C	wistar:His->His#coding-synonymous	gk:His->His#coding-synonymous
Pnlip	NM_013161.2	499	T	wistar	gk	C	C	wistar:Gly->Gly#coding-synonymous	gk:Gly->Gly#coding-synonymous
Pnlip	NM_013161.2	500	C	wistar	gk	T	T	wistar:His->Tyr#missense	gk:His->Tyr#missense
Pnlip	NM_013161.2	502	T	wistar	gk	C	C	wistar:His->Tyr#missense	gk:His->Tyr#missense
Pnlip	NM_013161.2	503	C	wistar	gk	T	T	wistar:Pro->Ser#missense	gk:Pro->Ser#missense
Zfp955a	NM_001126281.1	1103	T	wistar	gk	A	A	wistar:Phe->Tyr#missense	gk:Phe->Tyr#missense
Zfp955a	NM_001126281.1	1180	T	wistar	gk	C	C	wistar:Cys->Arg#missense	gk:Cys->Arg#missense
Zfp955a	NM_001126281.1	1235	A	wistar	gk	G	G	wistar:Asn->Ser#missense	gk:Asn->Ser#missense
Zfp955a	NM_001126281.1	1331	G	wistar	gk	T	T	wistar:Arg->Leu#missense	gk:Arg->Leu#missense
Zfp955a	NM_001126281.1	1695	T	wistar	gk	A	A	wistar:Cys->Stop_codon#nonsense	gk:Cys->Stop_codon#nonsense
Zfp955a	NM_001126281.1	210	T	wistar	gk	C	C	wistar:Ile->Ile#coding-synonymous	gk:Ile->Ile#coding-synonymous
Zfp955a	NM_001126281.1	620	T	wistar	gk	G	G	wistar:Met->Arg#missense	gk:Met->Arg#missense
Zfp955a	NM_001126281.1	787	G	wistar	gk	A	A	wistar:Val->Ile#missense	gk:Val->Ile#missense
Zfp955a	NM_001126281.1	814	A	wistar	gk	C	C	wistar:Lys->Gln#missense	gk:Lys->Gln#missense
Zfp955a	NM_001126281.1	828	G	wistar	gk	A	A	wistar:Thr->Thr#coding-synonymous	gk:Thr->Thr#coding-synonymous
Zfp955a	NM_001126281.1	842	T	wistar	gk	A	A	wistar:Phe->Tyr#missense	gk:Phe->Tyr#missense
Zfp955a	NM_001126281.1	929	G	wistar	gk	A	A	wistar:Arg->His#missense	gk:Arg->His#missense
Zfp955a	NM_001126281.1	958	C	wistar	gk	A	A	wistar:Pro->Thr#missense	gk:Pro->Thr#missense
Ace2	NM_001012006.1	268	A	wistar	gk	G	G	wistar:Asn->Asp#missense	gk:Asn->Asp#missense
Gnl3l	NM_001081958.1	973	G	wistar	gk	C	C	wistar:Ala->Pro#missense	gk:Ala->Pro#missense
Scaf11	NM_001271170.1	1803	T	wistar	gk	C	C	wistar:Asn->Asn#coding-synonymous	gk:Asn->Asn#coding-synonymous
Rnf208	NM_001109195.1	953	C	wistar	gk	T	T	wistar:Ala->Ala#coding-synonymous	gk:Ala->Ala#coding-synonymous
Ndufa8	NM_001047862.1	610	AA	wistar	gk	AAGA	AAGA	wistar:frameshift	gk:frameshift
Tmem106c	NM_001008358.1	520	T	wistar	gk	C	C	wistar:Phe->Phe#coding-synonymous	gk:Phe->Phe#coding-synonymous
Tmem106c	NM_001008358.1	562	T	wistar	gk	C	C	wistar:Tyr->Tyr#coding-synonymous	gk:Tyr->Tyr#coding-synonymous
Tmem106c	NM_001008358.1	595	G	wistar	gk	A	A	wistar:Ala->Ala#coding-synonymous	gk:Ala->Ala#coding-synonymous
Tmem106c	NM_001008358.1	604	G	wistar	gk	C	C	wistar:Ser->Ser#coding-synonymous	gk:Ser->Ser#coding-synonymous
Tmem106c	NM_001008358.1	613	G	wistar	gk	C	C	wistar:Pro->Pro#coding-synonymous	gk:Pro->Pro#coding-synonymous
Tmem106c	NM_001008358.1	670	T	wistar	gk	G	G	wistar:Ser->Ser#coding-synonymous	gk:Ser->Ser#coding-synonymous
Tmem106c	NM_001008358.1	743	G	wistar	gk	A	A	wistar:Val->Met#missense	gk:Val->Met#missense
Tmem106c	NM_001008358.1	788	G	wistar	gk	A	A	wistar:Ala->Thr#missense	gk:Ala->Thr#missense
Tmem106c	NM_001008358.1	793	G	wistar	gk	A	A	wistar:Gln->Gln#coding-synonymous	gk:Gln->Gln#coding-synonymous
Tmem106c	NM_001008358.1	827	G	wistar	gk	A	A	wistar:Val->Ile#missense	gk:Val->Ile#missense
Lef1	NM_130429.1	214	G	wistar	gk	A	A	wistar:Gly->Arg#missense	gk:Gly->Arg#missense
Lef1	NM_130429.1	498	G	wistar	gk	A	A	wistar:Gly->Gly#coding-synonymous	gk:Gly->Gly#coding-synonymous
Lef1	NM_130429.1	549	T	wistar	gk	C	C	wistar:Ser->Ser#coding-synonymous	gk:Ser->Ser#coding-synonymous
Lef1	NM_130429.1	558	A	wistar	gk	T	T	wistar:Pro->Pro#coding-synonymous	gk:Pro->Pro#coding-synonymous
Lef1	NM_130429.1	666	G	wistar	gk	A	A	wistar:Gly->Gly#coding-synonymous	gk:Gly->Gly#coding-synonymous
Lef1	NM_130429.1	687	T	wistar	gk	C	C	wistar:Ser->Ser#coding-synonymous	gk:Ser->Ser#coding-synonymous
Lef1	NM_130429.1	693	T	wistar	gk	G	G	wistar:Leu->Leu#coding-synonymous	gk:Leu->Leu#coding-synonymous
Lef1	NM_130429.1	699	G	wistar	gk	C	C	wistar:Gly->Gly#coding-synonymous	gk:Gly->Gly#coding-synonymous
Lef1	NM_130429.1	741	G	wistar	gk	T	T	wistar:Gly->Gly#coding-synonymous	gk:Gly->Gly#coding-synonymous
Lef1	NM_130429.1	847	G	wistar	gk	C	C	wistar:Glu->Gln#missense	gk:Glu->Gln#missense
Kcnk4	NM_053804.2	576	T	wistar	gk	C	C	wistar:Phe->Phe#coding-synonymous	gk:Phe->Phe#coding-synonymous
Kcnk4	NM_053804.2	586	A	wistar	gk	G	G	wistar:Lys->Glu#missense	gk:Lys->Glu#missense
Kcnk4	NM_053804.2	591	T	wistar	gk	C	C	wistar:Ser->Ser#coding-synonymous	gk:Ser->Ser#coding-synonymous
Kcnk4	NM_053804.2	604	A	wistar	gk	G	G	wistar:Lys->Glu#missense	gk:Lys->Glu#missense
Kcnk4	NM_053804.2	751	T	wistar	gk	C	C	wistar:Phe->Leu#missense	gk:Phe->Leu#missense
Coro7	NM_001191639.1	1035	C	wistar	gk	T	T	wistar:Asn->Asn#coding-synonymous	gk:Asn->Asn#coding-synonymous
Coro7	NM_001191639.1	302	A	wistar	gk	G	G	wistar:His->Arg#missense	gk:His->Arg#missense
Mepce	NM_001100678.1	941	T	wistar	gk	G	G	wistar:Val->Gly#missense	gk:Val->Gly#missense
Kbtbd11	NM_001107326.1	1519	T	wistar	gk	A	A	wistar:Cys->Ser#missense	gk:Cys->Ser#missense
Kbtbd11	NM_001107326.1	1857	G	wistar	gk	C	C	wistar:Pro->Pro#coding-synonymous	gk:Pro->Pro#coding-synonymous
Kbtbd11	NM_001107326.1	1990	T	wistar	gk	G	G	wistar:Leu->Val#missense	gk:Leu->Val#missense
Egfr	NM_031507.1	3773	G	wistar	gk	T	T	wistar:Ser->Ile#missense	gk:Ser->Ile#missense
Egfr	NM_031507.1	708	G	wistar	gk	C	C	wistar:Thr->Thr#coding-synonymous	gk:Thr->Thr#coding-synonymous
Cacnb2	NM_053851.1	1173	C	wistar	gk	T	T	wistar:Val->Val#coding-synonymous	gk:Val->Val#coding-synonymous
Cacnb2	NM_053851.1	2055	A	wistar	gk	G	G	wistar:Gln->Gln#coding-synonymous	gk:Gln->Gln#coding-synonymous
Zfp64	NM_001012093.1	1811	G	wistar	gk	C	C	wistar:Ala->Ala#coding-synonymous	gk:Ala->Ala#coding-synonymous
Trdmt1	NM_001031643.1	747	A	wistar	gk	T	T	wistar:Asp->Val#missense	gk:Asp->Val#missense
Trdmt1	NM_001031643.1	751	T	wistar	gk	G	G	wistar:Ile->Met#missense	gk:Ile->Met#missense
Cyp46a1	NM_001108723.1	1696	T	wistar	gk	C	C	wistar:Phe->Phe#coding-synonymous	gk:Phe->Phe#coding-synonymous
Ap2a1	NM_001107511.2	2412	T	wistar	gk	G	G	wistar:His->Gln#missense	gk:His->Gln#missense
Ap2a1	NM_001107511.2	2929	TTCT	wistar	gk	TTCTCT	TTCTCT	wistar:frameshift	gk:frameshift
Ptgs1	NM_017043.4	1346	T	wistar	gk	A	A	wistar:Ser->Ser#coding-synonymous	gk:Ser->Ser#coding-synonymous
Ptgs1	NM_017043.4	1853	T	wistar	gk	G	G	wistar:Pro->Pro#coding-synonymous	gk:Pro->Pro#coding-synonymous
Ptgs1	NM_017043.4	938	G	wistar	gk	A	A	wistar:Val->Val#coding-synonymous	gk:Val->Val#coding-synonymous
Usp3	NM_001025424.1	1488	T	wistar	gk	G	G	wistar:Phe->Val#missense	gk:Phe->Val#missense
Usp3	NM_001025424.1	253	T	wistar	gk	A	A	wistar:Leu->His#missense	gk:Leu->His#missense
Usp3	NM_001025424.1	469	G	wistar	gk	A	A	wistar:Ser->Asn#missense	gk:Ser->Asn#missense
Usp3	NM_001025424.1	806	T	wistar	gk	C	C	wistar:Gly->Gly#coding-synonymous	gk:Gly->Gly#coding-synonymous
Usp3	NM_001025424.1	880	G	wistar	gk	A	A	wistar:Arg->Gln#missense	gk:Arg->Gln#missense
Tbrg1	NM_001009344.2	651	G	wistar	gk	A	A	wistar:Ser->Asn#missense	gk:Ser->Asn#missense
Ebf1	NM_053820.2	1227	T	wistar	gk	C	C	wistar:Pro->Pro#coding-synonymous	gk:Pro->Pro#coding-synonymous
Mbtps1	NM_053569.1	1062	C	wistar	gk	T	T	wistar:Ala->Ala#coding-synonymous	gk:Ala->Ala#coding-synonymous
Mbtps1	NM_053569.1	1320	G	wistar	gk	T	T	wistar:Met->Ile#missense	gk:Met->Ile#missense
Mbtps1	NM_053569.1	1344	T	wistar	gk	C	C	wistar:Gly->Gly#coding-synonymous	gk:Gly->Gly#coding-synonymous
Mbtps1	NM_053569.1	2907	A	wistar	gk	T	T	wistar:Leu->Leu#coding-synonymous	gk:Leu->Leu#coding-synonymous
Mbtps1	NM_053569.1	3243	A	wistar	gk	G	G	wistar:Ala->Ala#coding-synonymous	gk:Ala->Ala#coding-synonymous
Mbtps1	NM_053569.1	699	T	wistar	gk	C	C	wistar:Ser->Ser#coding-synonymous	gk:Ser->Ser#coding-synonymous
Lnx1	NM_001108358.1	2224	T	wistar	gk	C	C	wistar:Tyr->Tyr#coding-synonymous	gk:Tyr->Tyr#coding-synonymous
Nop58	NM_021754.1	1513	T	wistar	gk	A	A	wistar:Val->Val#coding-synonymous	gk:Val->Val#coding-synonymous
Pphln1	NM_001108992.1	1039	G	wistar	gk	A	A	wistar:Ala->Thr#missense	gk:Ala->Thr#missense
Lrrcc1	NM_001100645.2	1058	A	wistar	gk	G	G	wistar:Lys->Glu#missense	gk:Lys->Glu#missense
Col11a1	NM_013117.1	3118	A	wistar	gk	G	G	wistar:Gln->Gln#coding-synonymous	gk:Gln->Gln#coding-synonymous
Col11a1	NM_013117.1	5446	A	wistar	gk	G	G	wistar:Lys->Lys#coding-synonymous	gk:Lys->Lys#coding-synonymous
Bmi1	NM_001107368.2	440	A	wistar	gk	G	G	wistar:Ala->Ala#coding-synonymous	gk:Ala->Ala#coding-synonymous
Wdr5b	NM_001024766.1	1190	C	wistar	gk	T	T	wistar:Gly->Gly#coding-synonymous	gk:Gly->Gly#coding-synonymous
Tgfb2	NM_031131.1	1597	G	wistar	gk	A	A	wistar:Gln->Gln#coding-synonymous	gk:Gln->Gln#coding-synonymous
Nrd1	NM_012993.2	135	C	wistar	gk	G	G	wistar:Asp->Glu#missense	gk:Asp->Glu#missense
Nrd1	NM_012993.2	136	G	wistar	gk	C	C	wistar:Val->Leu#missense	gk:Val->Leu#missense
Nrd1	NM_012993.2	546	T	wistar	gk	C	C	wistar:Asp->Asp#coding-synonymous	gk:Asp->Asp#coding-synonymous
Tmem69	NM_001035001.2	353	C	wistar	gk	T	T	wistar:Ser->Phe#missense	gk:Ser->Phe#missense
Tmem69	NM_001035001.2	596	A	wistar	gk	G	G	wistar:Glu->Gly#missense	gk:Glu->Gly#missense
B4galnt4	NM_001107562.1	1428	A	wistar	gk	G	G	wistar:Glu->Glu#coding-synonymous	gk:Glu->Glu#coding-synonymous
B4galnt4	NM_001107562.1	2406	C	wistar	gk	T	T	wistar:Ser->Ser#coding-synonymous	gk:Ser->Ser#coding-synonymous
B4galnt4	NM_001107562.1	440	G	wistar	gk	A	A	wistar:Gly->Asp#missense	gk:Gly->Asp#missense
Mpp2	NM_053513.1	1515	T	wistar	gk	G	G	wistar:Pro->Pro#coding-synonymous	gk:Pro->Pro#coding-synonymous
Dfna5	NM_001191749.1	1480	C	wistar	gk	T	T	wistar:His->Cys#missense	gk:His->Cys#missense
Dfna5	NM_001191749.1	1481	A	wistar	gk	G	G	wistar:His->Cys#missense	gk:His->Cys#missense
Dfna5	NM_001191749.1	1535	T	wistar	gk	G	G	wistar:Phe->Cys#missense	gk:Phe->Cys#missense
Kpna1	NM_198726.2	832	T	wistar	gk	C	C	wistar:Ala->Ala#coding-synonymous	gk:Ala->Ala#coding-synonymous
Zfp467	NM_001024327.1	1101	C	wistar	gk	T	T	wistar:Pro->Ser#missense	gk:Pro->Ser#missense
Lace1	NM_001037656.1	195	T	wistar	gk	C	C	wistar:Phe->Ser#missense	gk:Phe->Ser#missense
Lace1	NM_001037656.1	757	T	wistar	gk	C	C	wistar:Ala->Ala#coding-synonymous	gk:Ala->Ala#coding-synonymous
Lace1	NM_001037656.1	880	G	wistar	gk	A	A	wistar:Val->Val#coding-synonymous	gk:Val->Val#coding-synonymous
Lace1	NM_001037656.1	959	A	wistar	gk	G	G	wistar:Thr->Ala#missense	gk:Thr->Ala#missense
Zbtb7a	NM_054002.1	1722	C	wistar	gk	G	G	wistar:Asp->Glu#missense	gk:Asp->Glu#missense
Zbtb7a	NM_054002.1	1742	T	wistar	gk	C	C	wistar:Leu->Pro#missense	gk:Leu->Pro#missense
Esam	NM_001004245.1	120	C	wistar	gk	G	G	wistar:Ser->Arg#missense	gk:Ser->Arg#missense
Ttc30a1	NM_001029918.1	1523	G	wistar	gk	A	A	wistar:Val->Val#coding-synonymous	gk:Val->Val#coding-synonymous
Ttc30a1	NM_001029918.1	1624	G	wistar	gk	A	A	wistar:Gly->Asp#missense	gk:Gly->Asp#missense
Ttc30a1	NM_001029918.1	1817	G	wistar	gk	A	A	wistar:Ser->Ser#coding-synonymous	gk:Ser->Ser#coding-synonymous
Ttc30a1	NM_001029918.1	848	T	wistar	gk	C	C	wistar:Thr->Thr#coding-synonymous	gk:Thr->Thr#coding-synonymous
Ttc30a1	NM_001029918.1	932	A	wistar	gk	G	G	wistar:Thr->Thr#coding-synonymous	gk:Thr->Thr#coding-synonymous
Prodh	NM_001135778.1	1126	G	wistar	gk	A	A	wistar:Val->Arg#missense	gk:Val->Arg#missense
Prodh	NM_001135778.1	1127	T	wistar	gk	G	G	wistar:Val->Arg#missense	gk:Val->Arg#missense
Prodh	NM_001135778.1	1141	T	wistar	gk	G	G	wistar:Cys->Gly#missense	gk:Cys->Gly#missense
Prodh	NM_001135778.1	1193	A	wistar	gk	G	G	wistar:Asn->Ser#missense	gk:Asn->Ser#missense
Cflar	NM_001033864.2	998	T	wistar	gk	C	C	wistar:His->His#coding-synonymous	gk:His->His#coding-synonymous
Mks1	NM_001034917.2	445	G	wistar	gk	A	A	wistar:Gly->Ser#missense	gk:Gly->Ser#missense
Abcg1	NM_053502.1	296	G	wistar	gk	A	A	wistar:Ala->Ala#coding-synonymous	gk:Ala->Ala#coding-synonymous
Abcg1	NM_053502.1	497	G	wistar	gk	A	A	wistar:Lys->Lys#coding-synonymous	gk:Lys->Lys#coding-synonymous
Abcg1	NM_053502.1	643	G	wistar	gk	A	A	wistar:Arg->Lys#missense	gk:Arg->Lys#missense
Tmem57	NM_001025699.2	1083	T	wistar	gk	A	A	wistar:Val->Asp#missense	gk:Val->Asp#missense
Fundc2	NM_001135757.1	367	A	wistar	gk	G	G	wistar:Ala->Ala#coding-synonymous	gk:Ala->Ala#coding-synonymous
Lrrc55	NM_001122975.1	709	A	wistar	gk	G	G	wistar:Leu->Leu#coding-synonymous	gk:Leu->Leu#coding-synonymous
Map3k7	NM_001107920.2	909	G	wistar	gk	A	A	wistar:Leu->Leu#coding-synonymous	gk:Leu->Leu#coding-synonymous
Adck5	NM_001135798.1	1726	G	wistar	gk	A	A	wistar:Lys->Lys#coding-synonymous	gk:Lys->Lys#coding-synonymous
Adck5	NM_001135798.1	1797	G	wistar	gk	A	A	wistar:Arg->His#missense	gk:Arg->His#missense
Pclo	NM_020098.1	13509	T	wistar	gk	C	C	wistar:Phe->Ser#missense	gk:Phe->Ser#missense
Pclo	NM_020098.1	13516	C	wistar	gk	T	T	wistar:Asp->Asp#coding-synonymous	gk:Asp->Asp#coding-synonymous
Pclo	NM_020098.1	13524	G	wistar	gk	T	T	wistar:Gly->Val#missense	gk:Gly->Val#missense
Zfp263	NM_001105763.1	1675	T	wistar	gk	C	C	wistar:Pro->Pro#coding-synonymous	gk:Pro->Pro#coding-synonymous
Pdcd2	NM_031638.1	269	A	wistar	gk	C	C	wistar:Glu->Asp#missense	gk:Glu->Asp#missense
Pdcd2	NM_031638.1	758	G	wistar	gk	A	A	wistar:Glu->Glu#coding-synonymous	gk:Glu->Glu#coding-synonymous
Flt3	NM_001100822.2	2524	G	wistar	gk	A	A	wistar:Gly->Asp#missense	gk:Gly->Asp#missense
Flt3	NM_001100822.2	2526	A	wistar	gk	G	G	wistar:Asn->Glu#missense	gk:Asn->Glu#missense
Flt3	NM_001100822.2	2528	T	wistar	gk	G	G	wistar:Asn->Glu#missense	gk:Asn->Glu#missense
Flt3	NM_001100822.2	869	C	wistar	gk	A	A	wistar:Ala->Ala#coding-synonymous	gk:Ala->Ala#coding-synonymous
Serpinb1a	NM_001031642.1	261	G	wistar	gk	A	A	wistar:Arg->His#missense	gk:Arg->His#missense
Atp2a3	NM_012914.1	1570	A	wistar	gk	G	G	wistar:Gln->Arg#missense	gk:Gln->Arg#missense
Myl9	NM_001100885.1	220	N	wistar	gk	T	T	wistar:->Tyr#missense	gk:->Tyr#missense
Myl9	NM_001100885.1	66	C	wistar	gk	G	G	wistar:Ser->Arg#missense	gk:Ser->Arg#missense
Myl9	NM_001100885.1	449	AG	wistar	gk	AGGCG	AGGCG	wistar:3n-non-frameshifting	gk:3n-non-frameshifting
Aff1	NM_001107206.1	3204	T	wistar	gk	C	C	wistar:Ser->Ser#coding-synonymous	gk:Ser->Ser#coding-synonymous
Usf2	NM_031139.1	982	A	wistar	gk	G	G	wistar:Ala->Ala#coding-synonymous	gk:Ala->Ala#coding-synonymous
Zfyve26	NM_001108038.1	2243	G	wistar	gk	A	A	wistar:Ser->Asn#missense	gk:Ser->Asn#missense
Commd6	NM_001109105.1	360	T	wistar	gk	A	A	wistar:Leu->Met#missense	gk:Leu->Met#missense
Commd6	NM_001109105.1	407	T	wistar	gk	C	C	wistar:Ile->Ile#coding-synonymous	gk:Ile->Ile#coding-synonymous
Rfx7	NM_001127490.1	1737	T	wistar	gk	C	C	wistar:Asn->Asn#coding-synonymous	gk:Asn->Asn#coding-synonymous
Rfx7	NM_001127490.1	2386	G	wistar	gk	A	A	wistar:Ala->Thr#missense	gk:Ala->Thr#missense
Tuba8	NM_001024339.1	157	T	wistar	gk	C	C	wistar:Cys->Cys#coding-synonymous	gk:Cys->Cys#coding-synonymous
Tuba8	NM_001024339.1	766	C	wistar	gk	T	T	wistar:Asn->Asn#coding-synonymous	gk:Asn->Asn#coding-synonymous
Stx16	NM_001108610.1	469	A	wistar	gk	G	G	wistar:Thr->Ala#missense	gk:Thr->Ala#missense
Htr3a	NM_024394.2	268	A	wistar	gk	G	G	wistar:Gly->Gly#coding-synonymous	gk:Gly->Gly#coding-synonymous
Htr3a	NM_024394.2	313	T	wistar	gk	C	C	wistar:Ile->Ile#coding-synonymous	gk:Ile->Ile#coding-synonymous
Htr3a	NM_024394.2	367	C	wistar	gk	A	A	wistar:Thr->Thr#coding-synonymous	gk:Thr->Thr#coding-synonymous
Htr3a	NM_024394.2	898	C	wistar	gk	T	T	wistar:Val->Val#coding-synonymous	gk:Val->Val#coding-synonymous
Ero1a	NM_138528.1	1106	C	wistar	gk	A	A	wistar:His->Asn#missense	gk:His->Asn#missense
Ero1a	NM_138528.1	1276	G	wistar	gk	C	C	wistar:Pro->Pro#coding-synonymous	gk:Pro->Pro#coding-synonymous
Ero1a	NM_138528.1	1342	T	wistar	gk	C	C	wistar:Phe->Phe#coding-synonymous	gk:Phe->Phe#coding-synonymous
Ero1a	NM_138528.1	93	G	wistar	gk	A	A	wistar:Arg->Gln#missense	gk:Arg->Gln#missense
Ero1a	NM_138528.1	96	C	wistar	gk	A	A	wistar:Pro->Gln#missense	gk:Pro->Gln#missense
Tmem175	NM_001013991.1	835	G	wistar	gk	A	A	wistar:Lys->Lys#coding-synonymous	gk:Lys->Lys#coding-synonymous
Cebpz	NM_001108701.1	1262	A	wistar	gk	G	G	wistar:Glu->Glu#coding-synonymous	gk:Glu->Glu#coding-synonymous
Cebpz	NM_001108701.1	1263	C	wistar	gk	A	A	wistar:Leu->Ile#missense	gk:Leu->Ile#missense
Cyth1	NM_053910.1	885	CGGAGG	wistar	gk	CGG	CGG	wistar:3n-non-frameshifting	gk:3n-non-frameshifting
Ctns	NM_001191647.1	152	C	wistar	gk	T	T	wistar:Thr->Thr#coding-synonymous	gk:Thr->Thr#coding-synonymous
Ctns	NM_001191647.1	825	A	wistar	gk	G	G	wistar:Ile->Val#missense	gk:Ile->Val#missense
Bhlhe40	NM_053328.1	717	A	wistar	gk	G	G	wistar:Lys->Arg#missense	gk:Lys->Arg#missense
Bhlhe40	NM_053328.1	718	G	wistar	gk	A	A	wistar:Lys->Arg#missense	gk:Lys->Arg#missense
Crhr2	NM_022714.1	492	A	wistar	gk	G	G	wistar:Ile->Val#missense	gk:Ile->Val#missense
Myo18a	NM_001172137.1	3109	C	wistar	gk	G	G	wistar:Thr->Ser#missense	gk:Thr->Ser#missense
Camta2	NM_001105801.2	2660	T	wistar	gk	C	C	wistar:Gly->Gly#coding-synonymous	gk:Gly->Gly#coding-synonymous
Snw1	NM_001109279.1	1021	G	wistar	gk	A	A	wistar:Glu->Glu#coding-synonymous	gk:Glu->Glu#coding-synonymous
Pls3	NM_031084.1	708	G	wistar	gk	A	A	wistar:Gly->Gly#coding-synonymous	gk:Gly->Gly#coding-synonymous
Ptpn23	NM_057204.2	1309	G	wistar	gk	A	A	wistar:Ala->Ala#coding-synonymous	gk:Ala->Ala#coding-synonymous
Ptpn23	NM_057204.2	4382	C	wistar	gk	T	T	wistar:Leu->Leu#coding-synonymous	gk:Leu->Leu#coding-synonymous
Ptpn23	NM_057204.2	4570	T	wistar	gk	C	C	wistar:Asp->Asp#coding-synonymous	gk:Asp->Asp#coding-synonymous
Ptpn23	NM_057204.2	793	A	wistar	gk	C	C	wistar:Leu->Leu#coding-synonymous	gk:Leu->Leu#coding-synonymous
Ddx52	NM_053525.1	1602	T	wistar	gk	C	C	wistar:Ile->Ile#coding-synonymous	gk:Ile->Ile#coding-synonymous
Azin2	NM_001014261.3	1293	T	wistar	gk	C	C	wistar:Leu->Leu#coding-synonymous	gk:Leu->Leu#coding-synonymous
Cdk11b	NM_145766.2	935	G	wistar	gk	A	A	wistar:Glu->Glu#coding-synonymous	gk:Glu->Glu#coding-synonymous
Cdk11b	NM_145766.2	947	G	wistar	gk	A	A	wistar:Glu->Glu#coding-synonymous	gk:Glu->Glu#coding-synonymous
Cdk11b	NM_145766.2	989	A	wistar	gk	G	G	wistar:Glu->Glu#coding-synonymous	gk:Glu->Glu#coding-synonymous
Lrrc34	NM_001044696.1	913	C	wistar	gk	T	T	wistar:Ser->Leu#missense	gk:Ser->Leu#missense
Arhgap31	NM_001105879.1	2163	A	wistar	gk	G	G	wistar:Gln->Gln#coding-synonymous	gk:Gln->Gln#coding-synonymous
Arhgap31	NM_001105879.1	2289	C	wistar	gk	T	T	wistar:Pro->Pro#coding-synonymous	gk:Pro->Pro#coding-synonymous
Pou6f1	NM_001105746.1	1625	T	wistar	gk	C	C	wistar:Arg->Arg#coding-synonymous	gk:Arg->Arg#coding-synonymous
Bmp2	NM_017178.1	868	T	wistar	gk	A	A	wistar:Gly->Gly#coding-synonymous	gk:Gly->Gly#coding-synonymous
Metap1d	NM_001107812.2	895	C	wistar	gk	G	G	wistar:Arg->Gly#missense	gk:Arg->Gly#missense
LOC500684	NM_001047959.1	1249	C	wistar	gk	T	T	wistar:Leu->Leu#coding-synonymous	gk:Leu->Leu#coding-synonymous
LOC500684	NM_001047959.1	1490	C	wistar	gk	T	T	wistar:Leu->Leu#coding-synonymous	gk:Leu->Leu#coding-synonymous
LOC500684	NM_001047959.1	1565	A	wistar	gk	G	G	wistar:Asn->Asp#missense	gk:Asn->Asp#missense
LOC500684	NM_001047959.1	1580	C	wistar	gk	T	T	wistar:Leu->Leu#coding-synonymous	gk:Leu->Leu#coding-synonymous
LOC500684	NM_001047959.1	1690	A	wistar	gk	G	G	wistar:Thr->Thr#coding-synonymous	gk:Thr->Thr#coding-synonymous
LOC500684	NM_001047959.1	1792	A	wistar	gk	G	G	wistar:Gln->Gln#coding-synonymous	gk:Gln->Gln#coding-synonymous
LOC500684	NM_001047959.1	1820	A	wistar	gk	G	G	wistar:Asn->Asp#missense	gk:Asn->Asp#missense
LOC500684	NM_001047959.1	1927	C	wistar	gk	T	T	wistar:Ile->Ile#coding-synonymous	gk:Ile->Ile#coding-synonymous
LOC500684	NM_001047959.1	1940	G	wistar	gk	C	C	wistar:Ala->Pro#missense	gk:Ala->Pro#missense
LOC500684	NM_001047959.1	2066	A	wistar	gk	G	G	wistar:Asn->Asp#missense	gk:Asn->Asp#missense
LOC500684	NM_001047959.1	2190	A	wistar	gk	G	G	wistar:Gln->Arg#missense	gk:Gln->Arg#missense
LOC500684	NM_001047959.1	2270	A	wistar	gk	C	C	wistar:Asn->His#missense	gk:Asn->His#missense
LOC500684	NM_001047959.1	2343	G	wistar	gk	A	A	wistar:Ser->Asn#missense	gk:Ser->Asn#missense
LOC500684	NM_001047959.1	2409	A	wistar	gk	G	G	wistar:Lys->Arg#missense	gk:Lys->Arg#missense
LOC500684	NM_001047959.1	2417	T	wistar	gk	C	C	wistar:Trp->Arg#missense	gk:Trp->Arg#missense
LOC500684	NM_001047959.1	2462	A	wistar	gk	G	G	wistar:Thr->Ala#missense	gk:Thr->Ala#missense
LOC500684	NM_001047959.1	2501	C	wistar	gk	G	G	wistar:Arg->Gly#missense	gk:Arg->Gly#missense
LOC500684	NM_001047959.1	2578	T	wistar	gk	C	C	wistar:Ala->Ala#coding-synonymous	gk:Ala->Ala#coding-synonymous
LOC500684	NM_001047959.1	2579	G	wistar	gk	A	A	wistar:Glu->Lys#missense	gk:Glu->Lys#missense
LOC500684	NM_001047959.1	2585	T	wistar	gk	C	C	wistar:Cys->Arg#missense	gk:Cys->Arg#missense
LOC500684	NM_001047959.1	469	T	wistar	gk	C	C	wistar:Ile->Ile#coding-synonymous	gk:Ile->Ile#coding-synonymous
LOC500684	NM_001047959.1	471	T	wistar	gk	C	C	wistar:Met->Thr#missense	gk:Met->Thr#missense
LOC500684	NM_001047959.1	558	G	wistar	gk	C	C	wistar:Cys->Ser#missense	gk:Cys->Ser#missense
LOC500684	NM_001047959.1	559	T	wistar	gk	A	A	wistar:Cys->Ser#missense	gk:Cys->Ser#missense
LOC500684	NM_001047959.1	746	A	wistar	gk	C	C	wistar:Ile->Leu#missense	gk:Ile->Leu#missense
LOC500684	NM_001047959.1	748	T	wistar	gk	C	C	wistar:Ile->Leu#missense	gk:Ile->Leu#missense
LOC500684	NM_001047959.1	757	T	wistar	gk	G	G	wistar:Arg->Arg#coding-synonymous	gk:Arg->Arg#coding-synonymous
LOC500684	NM_001047959.1	826	T	wistar	gk	C	C	wistar:Asn->Asn#coding-synonymous	gk:Asn->Asn#coding-synonymous
LOC500684	NM_001047959.1	862	C	wistar	gk	G	G	wistar:Ile->Met#missense	gk:Ile->Met#missense
LOC500684	NM_001047959.1	889	A	wistar	gk	C	C	wistar:Thr->Thr#coding-synonymous	gk:Thr->Thr#coding-synonymous
LOC500684	NM_001047959.1	998	G	wistar	gk	C	C	wistar:Val->Leu#missense	gk:Val->Leu#missense
Cep76	NM_001100514.1	1596	G	wistar	gk	A	A	wistar:Val->Ile#missense	gk:Val->Ile#missense
Pik3c2a	NM_001108500.1	1707	A	wistar	gk	G	G	wistar:Ile->Val#missense	gk:Ile->Val#missense
Pik3c2a	NM_001108500.1	3835	A	wistar	gk	G	G	wistar:Gln->Arg#missense	gk:Gln->Arg#missense
Smad1	NM_013130.2	1662	C	wistar	gk	T	T	wistar:Pro->Leu#missense	gk:Pro->Leu#missense
Gabra5	NM_017295.1	1105	A	wistar	gk	T	T	wistar:Thr->Thr#coding-synonymous	gk:Thr->Thr#coding-synonymous
Gabra5	NM_017295.1	334	G	wistar	gk	C	C	wistar:Thr->Thr#coding-synonymous	gk:Thr->Thr#coding-synonymous
Gabra5	NM_017295.1	586	A	wistar	gk	G	G	wistar:Val->Val#coding-synonymous	gk:Val->Val#coding-synonymous
Gabra5	NM_017295.1	595	T	wistar	gk	A	A	wistar:Arg->Arg#coding-synonymous	gk:Arg->Arg#coding-synonymous
Gabra5	NM_017295.1	670	G	wistar	gk	C	C	wistar:Arg->Ser#missense	gk:Arg->Ser#missense
Gabra5	NM_017295.1	832	T	wistar	gk	C	C	wistar:Phe->Phe#coding-synonymous	gk:Phe->Phe#coding-synonymous
Usp13	NM_001107665.1	1499	A	wistar	gk	G	G	wistar:Glu->Glu#coding-synonymous	gk:Glu->Glu#coding-synonymous
Usp13	NM_001107665.1	2039	G	wistar	gk	A	A	wistar:Val->Val#coding-synonymous	gk:Val->Val#coding-synonymous
Usp13	NM_001107665.1	2327	G	wistar	gk	A	A	wistar:Leu->Leu#coding-synonymous	gk:Leu->Leu#coding-synonymous
Hgs	NM_019387.2	1191	GAGCAG	wistar	gk	GAG	GAG	wistar:3n-non-frameshifting	gk:3n-non-frameshifting
Trub2	NM_001014257.2	185	A	wistar	gk	G	G	wistar:His->Arg#missense	gk:His->Arg#missense
Irf2	NM_001047086.1	952	T	wistar	gk	C	C	wistar:Thr->Thr#coding-synonymous	gk:Thr->Thr#coding-synonymous
Tubb4a	NM_080882.1	854	T	wistar	gk	C	C	wistar:Asn->Asn#coding-synonymous	gk:Asn->Asn#coding-synonymous
Aatk	NM_001168703.1	3237	T	wistar	gk	C	C	wistar:Ser->Ser#coding-synonymous	gk:Ser->Ser#coding-synonymous
Aatk	NM_001168703.1	3954	T	wistar	gk	C	C	wistar:Gly->Gly#coding-synonymous	gk:Gly->Gly#coding-synonymous
Phgdh	NM_031620.1	1399	T	wistar	gk	C	C	wistar:Ala->Ala#coding-synonymous	gk:Ala->Ala#coding-synonymous
Actn1	NM_031005.3	2465	G	wistar	gk	A	A	wistar:Arg->Arg#coding-synonymous	gk:Arg->Arg#coding-synonymous
Cacna2d2	NM_175592.2	1554	C	wistar	gk	A	A	wistar:Asp->Glu#missense	gk:Asp->Glu#missense
Cacna2d2	NM_175592.2	1712	T	wistar	gk	C	C	wistar:Ile->Thr#missense	gk:Ile->Thr#missense
Cacna2d2	NM_175592.2	2724	A	wistar	gk	G	G	wistar:Gln->Gln#coding-synonymous	gk:Gln->Gln#coding-synonymous
Cacna2d2	NM_175592.2	2751	G	wistar	gk	A	A	wistar:Arg->Arg#coding-synonymous	gk:Arg->Arg#coding-synonymous
Cacna2d2	NM_175592.2	3296	C	wistar	gk	G	G	wistar:Thr->Arg#missense	gk:Thr->Arg#missense
Cacna2d2	NM_175592.2	3454	A	wistar	gk	G	G	wistar:Thr->Ala#missense	gk:Thr->Ala#missense
Cacna2d2	NM_175592.2	3456	G	wistar	gk	T	T	wistar:Thr->Ala#missense	gk:Thr->Ala#missense
Cacna2d2	NM_175592.2	3457	C	wistar	gk	G	G	wistar:Pro->Ala#missense	gk:Pro->Ala#missense
Cacna2d2	NM_175592.2	2617	AAGCAG	wistar	gk	AAG	AAG	wistar:3n-non-frameshifting	gk:3n-non-frameshifting
Crlf2	NM_134465.2	1075	G	wistar	gk	T	T	wistar:Glu->Asp#missense	gk:Glu->Asp#missense
Pyroxd2	NM_001004261.1	483	C	wistar	gk	G	G	wistar:Pro->Pro#coding-synonymous	gk:Pro->Pro#coding-synonymous
Zfp512b	NM_001107809.1	1057	A	wistar	gk	G	G	wistar:Lys->Lys#coding-synonymous	gk:Lys->Lys#coding-synonymous
Ehd3	NM_138890.2	1440	A	wistar	gk	C	C	wistar:Ile->Ile#coding-synonymous	gk:Ile->Ile#coding-synonymous
Ehd3	NM_138890.2	1629	T	wistar	gk	C	C	wistar:Gly->Gly#coding-synonymous	gk:Gly->Gly#coding-synonymous
Ehd3	NM_138890.2	1662	C	wistar	gk	T	T	wistar:Phe->Phe#coding-synonymous	gk:Phe->Phe#coding-synonymous
Fgf14	NM_022223.2	261	G	wistar	gk	C	C	wistar:Pro->Pro#coding-synonymous	gk:Pro->Pro#coding-synonymous
Fgf14	NM_022223.2	384	C	wistar	gk	T	T	wistar:Asn->Asn#coding-synonymous	gk:Asn->Asn#coding-synonymous
Fgf14	NM_022223.2	387	C	wistar	gk	A	A	wistar:Gly->Gly#coding-synonymous	gk:Gly->Gly#coding-synonymous
Fnta	NM_012847.1	523	T	wistar	gk	C	C	wistar:Ile->Thr#missense	gk:Ile->Thr#missense
Fnta	NM_012847.1	524	C	wistar	gk	T	T	wistar:Ile->Thr#missense	gk:Ile->Thr#missense
Ptges3l1	NM_001014272.1	685	C	wistar	gk	T	T	wistar:Asp->Asp#coding-synonymous	gk:Asp->Asp#coding-synonymous
Ptges3l1	NM_001014272.1	698	G	wistar	gk	T	T	wistar:Ala->Ser#missense	gk:Ala->Ser#missense
Ptges3l1	NM_001014272.1	703	A	wistar	gk	T	T	wistar:Glu->Asp#missense	gk:Glu->Asp#missense
Ptges3l1	NM_001014272.1	704	A	wistar	gk	G	G	wistar:Lys->Glu#missense	gk:Lys->Glu#missense
Ptges3l1	NM_001014272.1	768	C	wistar	gk	T	T	wistar:Ala->Val#missense	gk:Ala->Val#missense
Ptges3l1	NM_001014272.1	787	T	wistar	gk	C	C	wistar:Asp->Asp#coding-synonymous	gk:Asp->Asp#coding-synonymous
Flt1	NM_019306.2	3832	G	wistar	gk	A	A	wistar:Thr->Thr#coding-synonymous	gk:Thr->Thr#coding-synonymous
Ddx19b	NM_001005895.2	704	A	wistar	gk	G	G	wistar:Lys->Lys#coding-synonymous	gk:Lys->Lys#coding-synonymous
Pnpla2	NM_001108509.2	944	G	wistar	gk	C	C	wistar:Glu->Asp#missense	gk:Glu->Asp#missense
Slc43a2	NM_001105812.1	288	C	wistar	gk	T	T	wistar:Asn->Asn#coding-synonymous	gk:Asn->Asn#coding-synonymous
C2cd3	NM_001191602.1	1887	T	wistar	gk	C	C	wistar:Ala->Ala#coding-synonymous	gk:Ala->Ala#coding-synonymous
C2cd3	NM_001191602.1	2271	A	wistar	gk	G	G	wistar:Ser->Ser#coding-synonymous	gk:Ser->Ser#coding-synonymous
C2cd3	NM_001191602.1	2615	A	wistar	gk	G	G	wistar:Gln->Arg#missense	gk:Gln->Arg#missense
C2cd3	NM_001191602.1	2853	G	wistar	gk	A	A	wistar:Thr->Thr#coding-synonymous	gk:Thr->Thr#coding-synonymous
C2cd3	NM_001191602.1	4959	G	wistar	gk	C	C	wistar:Val->Val#coding-synonymous	gk:Val->Val#coding-synonymous
C2cd3	NM_001191602.1	6030	A	wistar	gk	G	G	wistar:Ser->Pro#missense	gk:Ser->Ser#coding-synonymous
Slc37a1	NM_001011944.1	1305	T	wistar	gk	C	C	wistar:Pro->Pro#coding-synonymous	gk:Pro->Pro#coding-synonymous
Slc37a1	NM_001011944.1	545	C	wistar	gk	G	G	wistar:Pro->Arg#missense	gk:Pro->Arg#missense
Uxs1	NM_139336.1	1052	G	wistar	gk	C	C	wistar:Glu->Gln#missense	gk:Glu->Gln#missense
Uxs1	NM_139336.1	1291	G	wistar	gk	C	C	wistar:Gly->Gly#coding-synonymous	gk:Gly->Gly#coding-synonymous
Uxs1	NM_139336.1	210	C	wistar	gk	T	T	wistar:Thr->Ile#missense	gk:Thr->Ile#missense
Uxs1	NM_139336.1	211	C	wistar	gk	T	T	wistar:Thr->Ile#missense	gk:Thr->Ile#missense
Uxs1	NM_139336.1	388	T	wistar	gk	G	G	wistar:Asp->Glu#missense	gk:Asp->Glu#missense
Uxs1	NM_139336.1	391	T	wistar	gk	G	G	wistar:Val->Val#coding-synonymous	gk:Val->Val#coding-synonymous
Uxs1	NM_139336.1	392	T	wistar	gk	A	A	wistar:Ser->Thr#missense	gk:Ser->Thr#missense
Gria2	NM_001083811.1	1792	T	wistar	gk	C	C	wistar:Ala->Ala#coding-synonymous	gk:Ala->Ala#coding-synonymous
P2rx7	NM_019256.1	652	A	wistar	gk	C	C	wistar:Pro->Pro#coding-synonymous	gk:Pro->Pro#coding-synonymous
Ap4e1	NM_001191742.1	2210	T	wistar	gk	C	C	wistar:Met->Thr#missense	gk:Met->Thr#missense
Ap4e1	NM_001191742.1	2483	A	wistar	gk	G	G	wistar:Asp->Gly#missense	gk:Asp->Gly#missense
Ap4e1	NM_001191742.1	852	A	wistar	gk	G	G	wistar:Gly->Gly#coding-synonymous	gk:Gly->Gly#coding-synonymous
Nub1	NM_001013925.1	1031	C	wistar	gk	A	A	wistar:Thr->Lys#missense	gk:Thr->Lys#missense
Nub1	NM_001013925.1	936	C	wistar	gk	G	G	wistar:Leu->Leu#coding-synonymous	gk:Leu->Leu#coding-synonymous
Pde9a	NM_138543.1	1515	A	wistar	gk	G	G	wistar:Glu->Glu#coding-synonymous	gk:Glu->Glu#coding-synonymous
Pde9a	NM_138543.1	192	C	wistar	gk	A	A	wistar:Thr->Thr#coding-synonymous	gk:Thr->Thr#coding-synonymous
Nrbf2	NM_022186.1	507	A	wistar	gk	T	T	wistar:Glu->Val#missense	gk:Glu->Val#missense
Gak	NM_031030.2	1031	T	wistar	gk	G	G	wistar:Val->Val#coding-synonymous	gk:Val->Val#coding-synonymous
Gak	NM_031030.2	1094	A	wistar	gk	G	G	wistar:Glu->Glu#coding-synonymous	gk:Glu->Glu#coding-synonymous
Gak	NM_031030.2	2023	C	wistar	gk	T	T	wistar:Thr->Ile#missense	gk:Thr->Ile#missense
Spg20	NM_001106433.2	1305	G	wistar	gk	A	A	wistar:Ser->Asn#missense	gk:Ser->Asn#missense
Spg20	NM_001106433.2	1318	G	wistar	gk	C	C	wistar:Met->Ile#missense	gk:Met->Ile#missense
Spg20	NM_001106433.2	1323	T	wistar	gk	C	C	wistar:Leu->Pro#missense	gk:Leu->Pro#missense
Spg20	NM_001106433.2	1353	G	wistar	gk	A	A	wistar:Arg->Lys#missense	gk:Arg->Lys#missense
Spg20	NM_001106433.2	1879	T	wistar	gk	C	C	wistar:Asn->Asn#coding-synonymous	gk:Asn->Asn#coding-synonymous
Spg20	NM_001106433.2	553	C	wistar	gk	T	T	wistar:Ser->Ser#coding-synonymous	gk:Ser->Ser#coding-synonymous
Ap1s2	NM_001127531.2	553	C	wistar	gk	CAAA	CAAA	wistar:3n-non-frameshifting	gk:3n-non-frameshifting
Gbf1	NM_001191634.1	1214	TCAG	wistar	gk	TCAGCAG	TCAGCAG	wistar:3n-non-frameshifting	gk:3n-non-frameshifting
LOC680039	NM_001109388.1	2757	G	wistar	gk	A	A	wistar:Gln->Gln#coding-synonymous	gk:Gln->Gln#coding-synonymous
Gcdh	NM_001108896.1	468	T	wistar	gk	C	C	wistar:Gly->Gly#coding-synonymous	gk:Gly->Gly#coding-synonymous
Eif2ak1	NM_013223.1	1216	A	wistar	gk	G	G	wistar:Lys->Glu#missense	gk:Lys->Glu#missense
Dnajc7	NM_213625.1	1083	G	wistar	gk	A	A	wistar:Lys->Lys#coding-synonymous	gk:Lys->Lys#coding-synonymous
Dnajc7	NM_213625.1	1216	T	wistar	gk	C	C	wistar:Leu->Leu#coding-synonymous	gk:Leu->Leu#coding-synonymous
Dnajc7	NM_213625.1	1323	C	wistar	gk	T	T	wistar:Pro->Pro#coding-synonymous	gk:Pro->Pro#coding-synonymous
Dnajc7	NM_213625.1	555	G	wistar	gk	C	C	wistar:Trp->Cys#missense	gk:Trp->Cys#missense
Snx29	NM_001109526.2	152	A	wistar	gk	G	G	wistar:Ser->Ser#coding-synonymous	gk:Ser->Ser#coding-synonymous
Eml2	NM_138921.1	1101	C	wistar	gk	T	T	wistar:Ala->Ala#coding-synonymous	gk:Ala->Ala#coding-synonymous
Eml2	NM_138921.1	1412	T	wistar	gk	G	G	wistar:Val->Gly#missense	gk:Val->Gly#missense
Eml2	NM_138921.1	1413	T	wistar	gk	A	A	wistar:Val->Gly#missense	gk:Val->Gly#missense
Eml2	NM_138921.1	1414	T	wistar	gk	G	G	wistar:Trp->Gly#missense	gk:Trp->Gly#missense
Eml2	NM_138921.1	1953	T	wistar	gk	G	G	wistar:His->Gln#missense	gk:His->Gln#missense
Eml2	NM_138921.1	1954	T	wistar	gk	G	G	wistar:Cys->Gly#missense	gk:Cys->Gly#missense
Pcdh11x	NM_001271228.1	3269	T	wistar	gk	G	G	wistar:Leu->Leu#coding-synonymous	gk:Leu->Leu#coding-synonymous
Rsl1d1	NM_001008876.2	1175	T	wistar	gk	C	C	wistar:Cys->Arg#missense	gk:Cys->Arg#missense
Rsl1d1	NM_001008876.2	1235	T	wistar	gk	C	C	wistar:Ser->Pro#missense	gk:Ser->Pro#missense
Rsl1d1	NM_001008876.2	1249	G	wistar	gk	A	A	wistar:Ser->Ser#coding-synonymous	gk:Ser->Ser#coding-synonymous
Rsl1d1	NM_001008876.2	1269	G	wistar	gk	A	A	wistar:Arg->Lys#missense	gk:Arg->Lys#missense
Rsl1d1	NM_001008876.2	1305	T	wistar	gk	C	C	wistar:Ile->Thr#missense	gk:Ile->Thr#missense
Pde1a	NM_030871.1	1053	C	wistar	gk	T	T	wistar:Thr->Met#missense	gk:Thr->Met#missense
Pde1a	NM_030871.1	1504	C	wistar	gk	T	T	wistar:Asn->Asn#coding-synonymous	gk:Asn->Asn#coding-synonymous
Pde1a	NM_030871.1	1558	T	wistar	gk	G	G	wistar:Ala->Ala#coding-synonymous	gk:Ala->Ala#coding-synonymous
Pde1a	NM_030871.1	289	G	wistar	gk	A	A	wistar:Thr->Thr#coding-synonymous	gk:Thr->Thr#coding-synonymous
Pde1a	NM_030871.1	346	T	wistar	gk	A	A	wistar:Pro->Pro#coding-synonymous	gk:Pro->Pro#coding-synonymous
Pde1a	NM_030871.1	634	T	wistar	gk	A	A	wistar:Ser->Arg#missense	gk:Ser->Arg#missense
Pde1a	NM_030871.1	635	A	wistar	gk	T	T	wistar:Asn->Tyr#missense	gk:Asn->Tyr#missense
Pde1a	NM_030871.1	910	C	wistar	gk	T	T	wistar:Val->Val#coding-synonymous	gk:Val->Val#coding-synonymous
Map1s	NM_001106070.1	2239	C	wistar	gk	T	T	wistar:Asp->Asp#coding-synonymous	gk:Asp->Asp#coding-synonymous
Syp	NM_012664.2	780	A	wistar	gk	G	G	wistar:Gln->Gln#coding-synonymous	gk:Gln->Gln#coding-synonymous
Prkrir	NM_001191630.1	1592	A	wistar	gk	G	G	wistar:Leu->Leu#coding-synonymous	gk:Leu->Leu#coding-synonymous
Mfn1	NM_138976.1	12	G	wistar	gk	C	C	wistar:Thr->Thr#coding-synonymous	gk:Thr->Thr#coding-synonymous
Mfn1	NM_138976.1	2207	C	wistar	gk	A	A	wistar:Pro->Gln#missense	gk:Pro->Gln#missense
Mfn1	NM_138976.1	2216	G	wistar	gk	A	A	wistar:Gly->Glu#missense	gk:Gly->Glu#missense
Mfn1	NM_138976.1	986	C	wistar	gk	T	T	wistar:Ser->Leu#missense	gk:Ser->Leu#missense
RGD1305645	NM_001271051.1	291	G	wistar	gk	A	A	wistar:Gly->Ser#missense	gk:Gly->Ser#missense
RGD1305645	NM_001271051.1	518	A	wistar	gk	G	G	wistar:Arg->Arg#coding-synonymous	gk:Arg->Arg#coding-synonymous
RGD1305645	NM_001271051.1	521	T	wistar	gk	C	C	wistar:Pro->Pro#coding-synonymous	gk:Pro->Pro#coding-synonymous
RGD1560289	NM_001134623.2	2299	A	wistar	gk	G	G	wistar:Val->Val#coding-synonymous	gk:Val->Val#coding-synonymous
Pdcd11	NM_001107604.2	2105	A	wistar	gk	G	G	wistar:Ala->Ala#coding-synonymous	gk:Ala->Ala#coding-synonymous
Thoc2	NM_001191756.1	4626	G	wistar	gk	A	A	wistar:Lys->Lys#coding-synonymous	gk:Lys->Lys#coding-synonymous
Dus4l	NM_001135803.1	504	G	wistar	gk	A	A	wistar:Ser->Asn#missense	gk:Ser->Asn#missense
Mat2b	NM_001044282.1	881	C	wistar	gk	T	T	wistar:Asp->Asp#coding-synonymous	gk:Asp->Asp#coding-synonymous
Dcp2	NM_001170469.1	1324	A	wistar	gk	G	G	wistar:Lys->Lys#coding-synonymous	gk:Lys->Lys#coding-synonymous
Mthfd1	NM_022508.1	1497	T	wistar	gk	C	C	wistar:Leu->Leu#coding-synonymous	gk:Leu->Leu#coding-synonymous
Mthfd1	NM_022508.1	2599	A	wistar	gk	G	G	wistar:Thr->Ala#missense	gk:Thr->Ala#missense
Unc13a	NM_022861.1	3375	T	wistar	gk	G	G	wistar:Leu->Trp#missense	gk:Leu->Trp#missense
Unc13a	NM_022861.1	4996	C	wistar	gk	T	T	wistar:Ser->Ser#coding-synonymous	gk:Ser->Ser#coding-synonymous
Unc13a	NM_022861.1	6105	A	wistar	gk	G	G	wistar:Glu->Gly#missense	gk:Glu->Gly#missense
Prkce	NM_017171.1	1636	G	wistar	gk	C	C	wistar:Arg->Arg#coding-synonymous	gk:Arg->Arg#coding-synonymous
Prkce	NM_017171.1	1721	G	wistar	gk	C	C	wistar:Gly->Arg#missense	gk:Gly->Arg#missense
Prkce	NM_017171.1	1830	C	wistar	gk	G	G	wistar:Ser->Cys#missense	gk:Ser->Cys#missense
Prkce	NM_017171.1	2236	G	wistar	gk	C	C	wistar:Met->Ile#missense	gk:Met->Ile#missense
Card19	NM_001134572.1	290	A	wistar	gk	G	G	wistar:His->Arg#missense	gk:His->Arg#missense
Cdc73	NM_001024769.1	1709	C	wistar	gk	T	T	wistar:His->His#coding-synonymous	gk:His->His#coding-synonymous
Cdc73	NM_001024769.1	667	T	wistar	gk	C	C	wistar:Leu->Ser#missense	gk:Leu->Ser#missense
Tgfbr1	NM_012775.2	538	A	wistar	gk	G	G	wistar:Val->Val#coding-synonymous	gk:Val->Val#coding-synonymous
Clock	NM_021856.2	1726	C	wistar	gk	T	T	wistar:Leu->Phe#missense	gk:Leu->Phe#missense
Pgrmc1	NM_021766.1	295	T	wistar	gk	C	C	wistar:Pro->Pro#coding-synonymous	gk:Pro->Pro#coding-synonymous
Pgrmc1	NM_021766.1	430	A	wistar	gk	G	G	wistar:Gly->Gly#coding-synonymous	gk:Gly->Gly#coding-synonymous
Pgrmc1	NM_021766.1	636	T	wistar	gk	C	C	wistar:Ile->Thr#missense	gk:Ile->Thr#missense
Pgrmc1	NM_021766.1	578	A	wistar	gk	AC	AC	wistar:frameshift	gk:frameshift
P4hb	NM_012998.2	917	A	wistar	gk	G	G	wistar:Lys->Lys#coding-synonymous	gk:Lys->Lys#coding-synonymous
Cckar	NM_012688.3	944	C	wistar	gk	T	T	wistar:Ala->Ala#coding-synonymous	gk:Ala->Ala#coding-synonymous
Gbe1	NM_001100502.1	1384	C	wistar	gk	T	T	wistar:Ala->Ala#coding-synonymous	gk:Ala->Ala#coding-synonymous
Gbe1	NM_001100502.1	1892	A	wistar	gk	C	C	wistar:Arg->Arg#coding-synonymous	gk:Arg->Arg#coding-synonymous
Gbe1	NM_001100502.1	787	T	wistar	gk	C	C	wistar:Thr->Thr#coding-synonymous	gk:Thr->Thr#coding-synonymous
Gbe1	NM_001100502.1	960	T	wistar	gk	C	C	wistar:Leu->Ser#missense	gk:Leu->Ser#missense
Mccc1	NM_001009653.1	1524	A	wistar	gk	G	G	wistar:Glu->Glu#coding-synonymous	gk:Glu->Glu#coding-synonymous
Mccc1	NM_001009653.1	1693	A	wistar	gk	G	G	wistar:Ile->Val#missense	gk:Ile->Val#missense
Mccc1	NM_001009653.1	1730	A	wistar	gk	C	C	wistar:Asp->Ala#missense	gk:Asp->Ala#missense
Mccc1	NM_001009653.1	1757	G	wistar	gk	A	A	wistar:Arg->Gln#missense	gk:Arg->Gln#missense
Mccc1	NM_001009653.1	427	T	wistar	gk	C	C	wistar:Phe->Leu#missense	gk:Phe->Leu#missense
Pam	NM_013000.2	1095	T	wistar	gk	C	C	wistar:His->His#coding-synonymous	gk:His->His#coding-synonymous
Pam	NM_013000.2	3056	C	wistar	gk	G	G	wistar:Thr->Ser#missense	gk:Thr->Ser#missense
Pla2g7	NM_001009353.1	585	G	wistar	gk	A	A	wistar:Arg->His#missense	gk:Arg->His#missense
Tln1	NM_001039025.2	7304	G	wistar	gk	A	A	wistar:Arg->Arg#coding-synonymous	gk:Arg->Arg#coding-synonymous
Dact2	NM_001107464.2	2205	A	wistar	gk	G	G	wistar:Arg->Arg#coding-synonymous	gk:Arg->Arg#coding-synonymous
Ppip5k2	NM_001025775.1	1320	C	wistar	gk	T	T	wistar:Leu->Leu#coding-synonymous	gk:Leu->Leu#coding-synonymous
Col18a1	NM_053489.2	2078	A	wistar	gk	G	G	wistar:Val->Val#coding-synonymous	gk:Val->Val#coding-synonymous
Col18a1	NM_053489.2	3782	C	wistar	gk	T	T	wistar:Asp->Asp#coding-synonymous	gk:Asp->Asp#coding-synonymous
Col18a1	NM_053489.2	845	T	wistar	gk	G	G	wistar:Asn->Lys#missense	gk:Asn->Lys#missense
Zfp167	NM_001170577.1	2321	T	wistar	gk	C	C	wistar:Pro->Pro#coding-synonymous	gk:Pro->Pro#coding-synonymous
Rc3h2	NM_001107839.1	2933	C	wistar	gk	T	T	wistar:Tyr->Tyr#coding-synonymous	gk:Tyr->Tyr#coding-synonymous
Rc3h2	NM_001107839.1	3510	G	wistar	gk	A	A	wistar:Asp->Asn#missense	gk:Asp->Asn#missense
Rc3h2	NM_001107839.1	3584	A	wistar	gk	G	G	wistar:Pro->Pro#coding-synonymous	gk:Pro->Pro#coding-synonymous
Lbr	NM_134453.1	1167	A	wistar	gk	G	G	wistar:Lys->Lys#coding-synonymous	gk:Lys->Lys#coding-synonymous
Lbr	NM_134453.1	1474	A	wistar	gk	G	G	wistar:Thr->Ala#missense	gk:Thr->Ala#missense
Lbr	NM_134453.1	1584	A	wistar	gk	G	G	wistar:Leu->Leu#coding-synonymous	gk:Leu->Leu#coding-synonymous
Lbr	NM_134453.1	1587	A	wistar	gk	G	G	wistar:Lys->Lys#coding-synonymous	gk:Lys->Lys#coding-synonymous
Lbr	NM_134453.1	1606	T	wistar	gk	G	G	wistar:Trp->Gly#missense	gk:Trp->Gly#missense
Lbr	NM_134453.1	543	A	wistar	gk	AAC	AAC	wistar:frameshift	gk:frameshift
Aplf	NM_001173382.1	1606	A	wistar	gk	G	G	wistar:Lys->Glu#missense	gk:Lys->Glu#missense
Aplf	NM_001173382.1	1625	C	wistar	gk	A	A	wistar:Ala->Glu#missense	gk:Ala->Glu#missense
Aplf	NM_001173382.1	816	A	wistar	gk	G	G	wistar:Thr->Thr#coding-synonymous	gk:Thr->Thr#coding-synonymous
Ccdc82	NM_001007660.1	1407	C	wistar	gk	T	T	wistar:Tyr->Tyr#coding-synonymous	gk:Tyr->Tyr#coding-synonymous
Ccdc82	NM_001007660.1	1666	A	wistar	gk	G	G	wistar:Lys->Glu#missense	gk:Lys->Glu#missense
Ccdc82	NM_001007660.1	456	T	wistar	gk	C	C	wistar:Asp->Asp#coding-synonymous	gk:Asp->Asp#coding-synonymous
RGD1566386	NM_001107127.2	133	A	wistar	gk	G	G	wistar:Val->Val#coding-synonymous	gk:Val->Val#coding-synonymous
RGD1566386	NM_001107127.2	1702	A	wistar	gk	C	C	wistar:Arg->Arg#coding-synonymous	gk:Arg->Arg#coding-synonymous
RGD1566386	NM_001107127.2	510	G	wistar	gk	T	T	wistar:Cys->Phe#missense	gk:Cys->Phe#missense
RGD1566386	NM_001107127.2	899	A	wistar	gk	G	G	wistar:Arg->Gly#missense	gk:Arg->Gly#missense
Ehd4	NM_139324.1	237	G	wistar	gk	C	C	wistar:Thr->Thr#coding-synonymous	gk:Thr->Thr#coding-synonymous
Ehd4	NM_139324.1	753	T	wistar	gk	C	C	wistar:Gly->Gly#coding-synonymous	gk:Gly->Gly#coding-synonymous
Wwp2	NM_001106184.1	1556	G	wistar	gk	C	C	wistar:Glu->Asp#missense	gk:Glu->Asp#missense
Wwp2	NM_001106184.1	1589	C	wistar	gk	T	T	wistar:Arg->Arg#coding-synonymous	gk:Arg->Arg#coding-synonymous
Rtcb	NM_207614.1	384	G	wistar	gk	A	A	wistar:Arg->Arg#coding-synonymous	gk:Arg->Arg#coding-synonymous
Rtcb	NM_207614.1	540	A	wistar	gk	G	G	wistar:Leu->Leu#coding-synonymous	gk:Leu->Leu#coding-synonymous
Rtcb	NM_207614.1	947	G	wistar	gk	A	A	wistar:Cys->Tyr#missense	gk:Cys->Tyr#missense
Parg	NM_031339.1	2567	T	wistar	gk	C	C	wistar:Cys->Arg#missense	gk:Cys->Arg#missense
Klf15	NM_053536.1	853	T	wistar	gk	C	C	wistar:Ile->Thr#missense	gk:Ile->Thr#missense
Armc3	NM_001287020.1	1869	T	wistar	gk	C	C	wistar:Asp->Asp#coding-synonymous	gk:Asp->Asp#coding-synonymous
Plcxd2	NM_001134481.1	1503	T	wistar	gk	C	C	wistar:Phe->Phe#coding-synonymous	gk:Phe->Phe#coding-synonymous
Ppp1r9b	NM_053474.1	915	G	wistar	gk	C	C	wistar:Pro->Pro#coding-synonymous	gk:Pro->Pro#coding-synonymous
Impdh2	NM_199099.2	1066	A	wistar	gk	T	T	wistar:Ser->Cys#missense	gk:Ser->Cys#missense
St3gal1	NM_001013219.1	210	A	wistar	gk	C	C	wistar:Val->Val#coding-synonymous	gk:Val->Val#coding-synonymous
Chst15	NM_173310.3	136	G	wistar	gk	A	A	wistar:Asp->Asn#missense	gk:Asp->Asn#missense
Chst15	NM_173310.3	1395	T	wistar	gk	C	C	wistar:Tyr->Tyr#coding-synonymous	gk:Tyr->Tyr#coding-synonymous
Chst15	NM_173310.3	1398	C	wistar	gk	T	T	wistar:Leu->Leu#coding-synonymous	gk:Leu->Leu#coding-synonymous
Chst15	NM_173310.3	141	A	wistar	gk	G	G	wistar:Lys->Lys#coding-synonymous	gk:Lys->Lys#coding-synonymous
Chst15	NM_173310.3	465	C	wistar	gk	A	A	wistar:Pro->Pro#coding-synonymous	gk:Pro->Pro#coding-synonymous
Chst15	NM_173310.3	503	A	wistar	gk	T	T	wistar:Asn->Ile#missense	gk:Asn->Ile#missense
Chst15	NM_173310.3	528	G	wistar	gk	A	A	wistar:Pro->Pro#coding-synonymous	gk:Pro->Pro#coding-synonymous
Scn2b	NM_012877.1	205	C	wistar	gk	T	T	wistar:Ser->Ser#coding-synonymous	gk:Ser->Ser#coding-synonymous
Ddx23	NM_001106793.2	1721	T	wistar	gk	C	C	wistar:Ile->Ile#coding-synonymous	gk:Ile->Ile#coding-synonymous
Pyroxd1	NM_001004234.1	536	T	wistar	gk	G	G	wistar:Val->Gly#missense	gk:Val->Gly#missense
Gtpbp6	NM_001135840.1	1247	C	wistar	gk	T	T	wistar:Thr->Met#missense	gk:Thr->Met#missense
Gtpbp6	NM_001135840.1	169	G	wistar	gk	A	A	wistar:Gly->Arg#missense	gk:Gly->Arg#missense
Ube2e2	NM_001108371.1	187	A	wistar	gk	ACTGT	ACTGT	wistar:frameshift	gk:frameshift
Chrd	NM_057134.1	1522	A	wistar	gk	G	G	wistar:Ile->Val#missense	gk:Ile->Val#missense
Tubg2	NM_001191075.1	105	C	wistar	gk	T	T	wistar:Asn->Asn#coding-synonymous	gk:Asn->Asn#coding-synonymous
Tubg2	NM_001191075.1	1074	T	wistar	gk	C	C	wistar:Val->Val#coding-synonymous	gk:Val->Val#coding-synonymous
Tubg2	NM_001191075.1	120	A	wistar	gk	G	G	wistar:Glu->Glu#coding-synonymous	gk:Glu->Glu#coding-synonymous
Tubg2	NM_001191075.1	135	G	wistar	gk	A	A	wistar:Leu->Leu#coding-synonymous	gk:Leu->Leu#coding-synonymous
Tubg2	NM_001191075.1	159	G	wistar	gk	C	C	wistar:Pro->Pro#coding-synonymous	gk:Pro->Pro#coding-synonymous
Tubg2	NM_001191075.1	264	T	wistar	gk	C	C	wistar:Asp->Asp#coding-synonymous	gk:Asp->Asp#coding-synonymous
Tubg2	NM_001191075.1	695	G	wistar	gk	T	T	wistar:Arg->Leu#missense	gk:Arg->Leu#missense
Tubg2	NM_001191075.1	945	T	wistar	gk	C	C	wistar:Val->Val#coding-synonymous	gk:Val->Val#coding-synonymous
Tubg2	NM_001191075.1	999	C	wistar	gk	T	T	wistar:Gly->Gly#coding-synonymous	gk:Gly->Gly#coding-synonymous
Mapk8	NM_053829.2	1346	G	wistar	gk	T	T	wistar:Val->Ser#missense	gk:Val->Ser#missense
Mapk8	NM_053829.2	1347	T	wistar	gk	C	C	wistar:Val->Ser#missense	gk:Val->Ser#missense
Mapk8	NM_053829.2	1348	C	wistar	gk	G	G	wistar:Val->Ser#missense	gk:Val->Ser#missense
Mapk8	NM_053829.2	837	T	wistar	gk	A	A	wistar:Leu->His#missense	gk:Leu->His#missense
Ric3	NM_001115045.3	518	GAGCAG	wistar	gk	GAG	GAG	wistar:3n-non-frameshifting	gk:3n-non-frameshifting
Utp23	NM_001126266.1	408	C	wistar	gk	T	T	wistar:Asp->Asp#coding-synonymous	gk:Asp->Asp#coding-synonymous
Ccdc53	NM_001106776.1	669	G	wistar	gk	A	A	wistar:Pro->Pro#coding-synonymous	gk:Pro->Pro#coding-synonymous
Ccdc53	NM_001106776.1	678	G	wistar	gk	A	A	wistar:Glu->Glu#coding-synonymous	gk:Glu->Glu#coding-synonymous
Penk	NM_017139.1	360	C	wistar	gk	G	G	wistar:Leu->Leu#coding-synonymous	gk:Leu->Leu#coding-synonymous
Penk	NM_017139.1	361	G	wistar	gk	C	C	wistar:Val->Leu#missense	gk:Val->Leu#missense
Il18	NM_019165.1	144	A	wistar	gk	G	G	wistar:Ile->Met#missense	gk:Ile->Met#missense
Sclt1	NM_153740.1	1080	A	wistar	gk	G	G	wistar:Glu->Glu#coding-synonymous	gk:Glu->Glu#coding-synonymous
Sclt1	NM_153740.1	1963	T	wistar	gk	C	C	wistar:Leu->Leu#coding-synonymous	gk:Leu->Leu#coding-synonymous
Atf2	NM_031018.1	1712	T	wistar	gk	C	C	wistar:Val->Val#coding-synonymous	gk:Val->Val#coding-synonymous
Atf2	NM_031018.1	1727	G	wistar	gk	A	A	wistar:Ala->Ala#coding-synonymous	gk:Ala->Ala#coding-synonymous
Rgl2	NM_212547.3	288	A	wistar	gk	G	G	wistar:Ile->Val#missense	gk:Ile->Val#missense
Clstn3	NM_134376.1	1971	T	wistar	gk	G	G	wistar:Leu->Leu#coding-synonymous	gk:Leu->Leu#coding-synonymous
Clstn3	NM_134376.1	2232	C	wistar	gk	G	G	wistar:Arg->Arg#coding-synonymous	gk:Arg->Arg#coding-synonymous
Clstn3	NM_134376.1	2307	A	wistar	gk	C	C	wistar:Arg->Arg#coding-synonymous	gk:Arg->Arg#coding-synonymous
Clstn3	NM_134376.1	2355	A	wistar	gk	G	G	wistar:Glu->Glu#coding-synonymous	gk:Glu->Glu#coding-synonymous
Clstn3	NM_134376.1	2366	G	wistar	gk	C	C	wistar:Arg->Thr#missense	gk:Arg->Thr#missense
Clstn3	NM_134376.1	2432	C	wistar	gk	T	T	wistar:Ala->Val#missense	gk:Ala->Val#missense
Clstn3	NM_134376.1	2435	G	wistar	gk	A	A	wistar:Arg->His#missense	gk:Arg->His#missense
Clstn3	NM_134376.1	2490	C	wistar	gk	T	T	wistar:Cys->Cys#coding-synonymous	gk:Cys->Cys#coding-synonymous
Clstn3	NM_134376.1	2502	C	wistar	gk	T	T	wistar:Asn->Asn#coding-synonymous	gk:Asn->Asn#coding-synonymous
Clstn3	NM_134376.1	2517	C	wistar	gk	T	T	wistar:Ser->Ser#coding-synonymous	gk:Ser->Ser#coding-synonymous
Clstn3	NM_134376.1	373	A	wistar	gk	G	G	wistar:Lys->Glu#missense	gk:Lys->Glu#missense
Clstn3	NM_134376.1	467	C	wistar	gk	T	T	wistar:Thr->Ile#missense	gk:Thr->Ile#missense
Clstn3	NM_134376.1	485	T	wistar	gk	G	G	wistar:Val->Gly#missense	gk:Val->Gly#missense
Clstn3	NM_134376.1	489	T	wistar	gk	G	G	wistar:Asp->Glu#missense	gk:Asp->Glu#missense
Asb3	NM_001108864.1	1084	C	wistar	gk	T	T	wistar:Asn->Asn#coding-synonymous	gk:Asn->Asn#coding-synonymous
Asb3	NM_001108864.1	1450	C	wistar	gk	G	G	wistar:Ile->Met#missense	gk:Ile->Met#missense
Asb3	NM_001108864.1	400	C	wistar	gk	A	A	wistar:Thr->Thr#coding-synonymous	gk:Thr->Thr#coding-synonymous
Prdx5	NM_053610.1	428	C	wistar	gk	T	T	wistar:Ala->Val#missense	gk:Ala->Val#missense
2016-03-09	NM_001100601.1	998	A	wistar	gk	G	G	wistar:Asp->Gly#missense	gk:Asp->Gly#missense
Tpp1	NM_031357.1	1217	C	wistar	gk	T	T	wistar:Val->Val#coding-synonymous	gk:Val->Val#coding-synonymous
Otud4	NM_001191700.1	1786	A	wistar	gk	G	G	wistar:Met->Val#missense	gk:Met->Val#missense
Otud4	NM_001191700.1	237	T	wistar	gk	C	C	wistar:Ala->Ala#coding-synonymous	gk:Ala->Ala#coding-synonymous
Otud4	NM_001191700.1	2559	C	wistar	gk	T	T	wistar:Ile->Ile#coding-synonymous	gk:Ile->Ile#coding-synonymous
Otud4	NM_001191700.1	1092	T	wistar	gk	TCAG	TCAG	wistar:3n-non-frameshifting	gk:3n-non-frameshifting
Gtf2ird1	NM_001001504.2	2751	T	wistar	gk	C	C	wistar:Asp->Asp#coding-synonymous	gk:Asp->Asp#coding-synonymous
Gtf2ird1	NM_001001504.2	2823	C	wistar	gk	G	G	wistar:Gly->Gly#coding-synonymous	gk:Gly->Gly#coding-synonymous
Gtf2ird1	NM_001001504.2	648	A	wistar	gk	G	G	wistar:Gln->Gln#coding-synonymous	gk:Gln->Gln#coding-synonymous
Gtf2ird1	NM_001001504.2	930	G	wistar	gk	A	A	wistar:Ser->Ser#coding-synonymous	gk:Ser->Ser#coding-synonymous
MGC94199	NM_001007746.1	623	C	wistar	gk	T	T	wistar:Ile->Ile#coding-synonymous	gk:Ile->Ile#coding-synonymous
Pcdhb5	NM_001114602.1	2237	A	wistar	gk	G	G	wistar:Asp->Gly#missense	gk:Asp->Gly#missense
Eif3e	NM_001011990.1	40	T	wistar	gk	C	C	wistar:His->His#coding-synonymous	gk:His->His#coding-synonymous
Eif3e	NM_001011990.1	631	A	wistar	gk	G	G	wistar:Gln->Gln#coding-synonymous	gk:Gln->Gln#coding-synonymous
Snapc2	NM_001013121.1	508	C	wistar	gk	T	T	wistar:Pro->Ser#missense	gk:Pro->Ser#missense
Clpb	NM_022947.1	1062	C	wistar	gk	T	T	wistar:Tyr->Tyr#coding-synonymous	gk:Tyr->Tyr#coding-synonymous
Clpb	NM_022947.1	1140	A	wistar	gk	C	C	wistar:Ala->Ala#coding-synonymous	gk:Ala->Ala#coding-synonymous
Clpb	NM_022947.1	1585	A	wistar	gk	G	G	wistar:Met->Val#missense	gk:Met->Val#missense
Clpb	NM_022947.1	1650	C	wistar	gk	T	T	wistar:Ile->Ile#coding-synonymous	gk:Ile->Ile#coding-synonymous
Clpb	NM_022947.1	1803	G	wistar	gk	C	C	wistar:Gln->His#missense	gk:Gln->His#missense
Clpb	NM_022947.1	985	G	wistar	gk	A	A	wistar:Glu->Lys#missense	gk:Glu->Lys#missense
Clpb	NM_022947.1	988	C	wistar	gk	G	G	wistar:Gln->Glu#missense	gk:Gln->Glu#missense
Pdzd7	NM_001106362.2	2526	T	wistar	gk	C	C	wistar:Cys->Arg#missense	gk:Cys->Arg#missense
Pdzd7	NM_001106362.2	584	A	wistar	gk	G	G	wistar:Arg->Arg#coding-synonymous	gk:Arg->Arg#coding-synonymous
Rtn1	NM_053865.1	534	C	wistar	gk	T	T	wistar:Asp->Asp#coding-synonymous	gk:Asp->Asp#coding-synonymous
Rtn1	NM_053865.1	587	G	wistar	gk	A	A	wistar:Gly->Glu#missense	gk:Gly->Glu#missense
Hsp90b1	NM_001012197.2	2251	T	wistar	gk	C	C	wistar:Thr->Thr#coding-synonymous	gk:Thr->Thr#coding-synonymous
Cit	NM_001029911.1	1325	T	wistar	gk	C	C	wistar:Pro->Pro#coding-synonymous	gk:Pro->Pro#coding-synonymous
Cit	NM_001029911.1	2828	T	wistar	gk	C	C	wistar:His->His#coding-synonymous	gk:His->His#coding-synonymous
Cit	NM_001029911.1	3113	C	wistar	gk	T	T	wistar:Asn->Asn#coding-synonymous	gk:Asn->Asn#coding-synonymous
Cit	NM_001029911.1	3524	A	wistar	gk	G	G	wistar:Lys->Lys#coding-synonymous	gk:Lys->Lys#coding-synonymous
Cit	NM_001029911.1	3755	A	wistar	gk	G	G	wistar:Thr->Thr#coding-synonymous	gk:Thr->Thr#coding-synonymous
Cit	NM_001029911.1	4685	T	wistar	gk	C	C	wistar:Asp->Asp#coding-synonymous	gk:Asp->Asp#coding-synonymous
Cit	NM_001029911.1	5684	T	wistar	gk	C	C	wistar:Phe->Phe#coding-synonymous	gk:Phe->Phe#coding-synonymous
Cit	NM_001029911.1	6014	A	wistar	gk	G	G	wistar:Ala->Ala#coding-synonymous	gk:Ala->Ala#coding-synonymous
Cit	NM_001029911.1	5940	CGCAGCAGC	wistar	gk	CGCAGC	CGCAGC	wistar:3n-non-frameshifting	gk:3n-non-frameshifting
RGD1307235	NM_001134546.1	1373	G	wistar	gk	A	A	wistar:Glu->Glu#coding-synonymous	gk:Glu->Glu#coding-synonymous
RGD1307235	NM_001134546.1	1542	G	wistar	gk	C	C	wistar:Ala->Pro#missense	gk:Ala->Pro#missense
RGD1307235	NM_001134546.1	1895	G	wistar	gk	A	A	wistar:Ala->Ala#coding-synonymous	gk:Ala->Ala#coding-synonymous
RGD1307235	NM_001134546.1	2351	G	wistar	gk	A	A	wistar:Val->Val#coding-synonymous	gk:Val->Val#coding-synonymous
RGD1307235	NM_001134546.1	2717	C	wistar	gk	A	A	wistar:Thr->Thr#coding-synonymous	gk:Thr->Thr#coding-synonymous
RGD1307235	NM_001134546.1	3065	G	wistar	gk	A	A	wistar:Leu->Leu#coding-synonymous	gk:Leu->Leu#coding-synonymous
RGD1307235	NM_001134546.1	329	A	wistar	gk	G	G	wistar:Ala->Ala#coding-synonymous	gk:Ala->Ala#coding-synonymous
RGD1307235	NM_001134546.1	410	T	wistar	gk	A	A	wistar:Pro->Pro#coding-synonymous	gk:Pro->Pro#coding-synonymous
Adipor2	NM_001037979.1	1051	T	wistar	gk	C	C	wistar:Phe->Ser#missense	gk:Phe->Ser#missense
Det1	NM_001037194.1	285	G	wistar	gk	A	A	wistar:Thr->Thr#coding-synonymous	gk:Thr->Thr#coding-synonymous
Fzd3	NM_153474.1	1026	G	wistar	gk	T	T	wistar:Val->Phe#missense	gk:Val->Phe#missense
Pgbd5	NM_001106198.1	440	A	wistar	gk	G	G	wistar:Thr->Thr#coding-synonymous	gk:Thr->Thr#coding-synonymous
Pgbd5	NM_001106198.1	485	T	wistar	gk	C	C	wistar:Ser->Ser#coding-synonymous	gk:Ser->Ser#coding-synonymous
Pgbd5	NM_001106198.1	491	G	wistar	gk	A	A	wistar:Ser->Ser#coding-synonymous	gk:Ser->Ser#coding-synonymous
Pgbd5	NM_001106198.1	569	G	wistar	gk	A	A	wistar:Ala->Ala#coding-synonymous	gk:Ala->Ala#coding-synonymous
Pgbd5	NM_001106198.1	575	C	wistar	gk	T	T	wistar:Phe->Phe#coding-synonymous	gk:Phe->Phe#coding-synonymous
Pgbd5	NM_001106198.1	830	G	wistar	gk	C	C	wistar:Thr->Thr#coding-synonymous	gk:Thr->Thr#coding-synonymous
Pqlc3	NM_001034952.1	327	C	wistar	gk	T	T	wistar:Phe->Phe#coding-synonymous	gk:Phe->Phe#coding-synonymous
Pfkm	NM_031715.1	1059	A	wistar	gk	C	C	wistar:Thr->Gln#missense	gk:Thr->Gln#missense
Pfkm	NM_031715.1	1060	C	wistar	gk	A	A	wistar:Thr->Gln#missense	gk:Thr->Gln#missense
Pfkm	NM_031715.1	132	A	wistar	gk	G	G	wistar:Thr->Ala#missense	gk:Thr->Ala#missense
Pfkm	NM_031715.1	167	C	wistar	gk	G	G	wistar:Thr->Thr#coding-synonymous	gk:Thr->Thr#coding-synonymous
Pfkm	NM_031715.1	170	G	wistar	gk	C	C	wistar:Gly->Gly#coding-synonymous	gk:Gly->Gly#coding-synonymous
Pfkm	NM_031715.1	172	T	wistar	gk	C	C	wistar:Leu->Pro#missense	gk:Leu->Pro#missense
Pfkm	NM_031715.1	2035	A	wistar	gk	G	G	wistar:Asn->Ser#missense	gk:Asn->Ser#missense
Pfkm	NM_031715.1	2086	C	wistar	gk	T	T	wistar:Thr->Met#missense	gk:Thr->Met#missense
Pfkm	NM_031715.1	483	C	wistar	gk	G	G	wistar:Arg->Ala#missense	gk:Arg->Ala#missense
Pfkm	NM_031715.1	484	G	wistar	gk	C	C	wistar:Arg->Ala#missense	gk:Arg->Ala#missense
Pfkm	NM_031715.1	512	T	wistar	gk	G	G	wistar:Val->Val#coding-synonymous	gk:Val->Val#coding-synonymous
Pfkm	NM_031715.1	513	T	wistar	gk	G	G	wistar:Phe->Gly#missense	gk:Phe->Gly#missense
Pfkm	NM_031715.1	514	T	wistar	gk	G	G	wistar:Phe->Gly#missense	gk:Phe->Gly#missense
Pfkm	NM_031715.1	171	C	wistar	gk	CG	CG	wistar:frameshift	gk:frameshift
Pfkm	NM_031715.1	172	TCC	wistar	gk	TCCC	TCCC	wistar:frameshift	gk:frameshift
Rin3	NM_001108052.1	2201	A	wistar	gk	G	G	wistar:Glu->Glu#coding-synonymous	gk:Glu->Glu#coding-synonymous
LOC498276	NM_001135992.1	439	A	wistar	gk	G	G	wistar:Ile->Val#missense	gk:Ile->Val#missense
LOC498276	NM_001135992.1	726	C	wistar	gk	G	G	wistar:Thr->Thr#coding-synonymous	gk:Thr->Thr#coding-synonymous
Sobp	NM_001104640.1	66	T	wistar	gk	C	C	wistar:Pro->Pro#coding-synonymous	gk:Pro->Pro#coding-synonymous
Stub1	NM_001025625.2	740	A	wistar	gk	G	G	wistar:Asn->Asp#missense	gk:Asn->Asp#missense
Trpm7	NM_053705.2	1554	T	wistar	gk	C	C	wistar:Leu->Leu#coding-synonymous	gk:Leu->Leu#coding-synonymous
Trpm7	NM_053705.2	1667	T	wistar	gk	C	C	wistar:Pro->Pro#coding-synonymous	gk:Pro->Pro#coding-synonymous
Trpm7	NM_053705.2	3059	T	wistar	gk	C	C	wistar:Phe->Phe#coding-synonymous	gk:Phe->Phe#coding-synonymous
Opn3	NM_001191933.1	898	A	wistar	gk	G	G	wistar:Val->Val#coding-synonymous	gk:Val->Val#coding-synonymous
Spg11	NM_001191571.1	2785	G	wistar	gk	T	T	wistar:Ala->Ser#missense	gk:Ala->Ser#missense
Spg11	NM_001191571.1	3834	T	wistar	gk	C	C	wistar:Asp->Asp#coding-synonymous	gk:Asp->Asp#coding-synonymous
Spg11	NM_001191571.1	5241	T	wistar	gk	C	C	wistar:Pro->Pro#coding-synonymous	gk:Pro->Pro#coding-synonymous
Spg11	NM_001191571.1	5437	C	wistar	gk	G	G	wistar:Pro->Ala#missense	gk:Pro->Ala#missense
Spg11	NM_001191571.1	6942	G	wistar	gk	A	A	wistar:Ala->Ala#coding-synonymous	gk:Ala->Ala#coding-synonymous
Spg11	NM_001191571.1	6947	A	wistar	gk	G	G	wistar:Stop_codon->Trp#missense	gk:Stop_codon->Trp#missense
Fam65b	NM_001014009.2	2445	A	wistar	gk	G	G	wistar:Pro->Pro#coding-synonymous	gk:Pro->Pro#coding-synonymous
Fam65b	NM_001014009.2	2641	C	wistar	gk	T	T	wistar:Leu->Leu#coding-synonymous	gk:Leu->Leu#coding-synonymous
Fam65b	NM_001014009.2	2671	T	wistar	gk	A	A	wistar:Leu->Met#missense	gk:Leu->Met#missense
Fam65b	NM_001014009.2	3336	A	wistar	gk	G	G	wistar:Leu->Leu#coding-synonymous	gk:Leu->Leu#coding-synonymous
Fam65b	NM_001014009.2	3569	C	wistar	gk	G	G	wistar:Pro->Arg#missense	gk:Pro->Arg#missense
Fam65b	NM_001014009.2	3576	T	wistar	gk	C	C	wistar:Asp->Asp#coding-synonymous	gk:Asp->Asp#coding-synonymous
Fam65b	NM_001014009.2	3663	A	wistar	gk	G	G	wistar:Leu->Leu#coding-synonymous	gk:Leu->Leu#coding-synonymous
Fam65b	NM_001014009.2	3933	G	wistar	gk	GGCC	GGCC	wistar:3n-non-frameshifting	gk:3n-non-frameshifting
Ddx49	NM_001115023.1	670	T	wistar	gk	C	C	wistar:Met->Thr#missense	gk:Met->Thr#missense
Zfp385d	NM_001013992.1	483	T	wistar	gk	G	G	wistar:Phe->Val#missense	gk:Phe->Val#missense
Fhit	NM_021774.1	157	A	wistar	gk	G	G	wistar:Lys->Arg#missense	gk:Lys->Arg#missense
Fhit	NM_021774.1	258	A	wistar	gk	G	G	wistar:Met->Val#missense	gk:Met->Val#missense
Tgfbrap1	NM_001106907.1	2013	AAGTGAGT	wistar	gk	AAGT	AAGT	wistar:frameshift	gk:frameshift
Kcna4	NM_012971.2	1006	C	wistar	gk	G	G	wistar:Ala->Gly#missense	gk:Ala->Gly#missense
Kcna4	NM_012971.2	1007	G	wistar	gk	C	C	wistar:Ala->Gly#missense	gk:Ala->Gly#missense
Kcna4	NM_012971.2	204	C	wistar	gk	G	G	wistar:Leu->Ala#missense	gk:Leu->Ala#missense
Kcna4	NM_012971.2	205	T	wistar	gk	C	C	wistar:Leu->Ala#missense	gk:Leu->Ala#missense
Kcna4	NM_012971.2	206	G	wistar	gk	T	T	wistar:Leu->Ala#missense	gk:Leu->Ala#missense
Atp1a4	NM_001271030.1	1127	C	wistar	gk	T	T	wistar:Val->Val#coding-synonymous	gk:Val->Val#coding-synonymous
Atp1a4	NM_001271030.1	1241	T	wistar	gk	A	A	wistar:Thr->Thr#coding-synonymous	gk:Thr->Thr#coding-synonymous
Atp1a4	NM_001271030.1	1277	T	wistar	gk	C	C	wistar:His->His#coding-synonymous	gk:His->His#coding-synonymous
Atp1a4	NM_001271030.1	1278	C	wistar	gk	A	A	wistar:Leu->Met#missense	gk:Leu->Met#missense
Atp1a4	NM_001271030.1	2237	T	wistar	gk	C	C	wistar:Ile->Ile#coding-synonymous	gk:Ile->Ile#coding-synonymous
Atp1a4	NM_001271030.1	2313	A	wistar	gk	T	T	wistar:Thr->Ser#missense	gk:Thr->Ser#missense
Atp1a4	NM_001271030.1	2339	G	wistar	gk	A	A	wistar:Ala->Ala#coding-synonymous	gk:Ala->Ala#coding-synonymous
Atp1a4	NM_001271030.1	2399	T	wistar	gk	G	G	wistar:Gly->Gly#coding-synonymous	gk:Gly->Gly#coding-synonymous
Atp1a4	NM_001271030.1	2405	C	wistar	gk	G	G	wistar:Leu->Leu#coding-synonymous	gk:Leu->Leu#coding-synonymous
Atp1a4	NM_001271030.1	2435	C	wistar	gk	G	G	wistar:Ala->Ala#coding-synonymous	gk:Ala->Ala#coding-synonymous
Atp1a4	NM_001271030.1	2438	T	wistar	gk	C	C	wistar:Tyr->Tyr#coding-synonymous	gk:Tyr->Tyr#coding-synonymous
Slc41a3	NM_001037492.1	1319	C	wistar	gk	T	T	wistar:Ile->Ile#coding-synonymous	gk:Ile->Ile#coding-synonymous
Slc41a3	NM_001037492.1	581	C	wistar	gk	T	T	wistar:Leu->Leu#coding-synonymous	gk:Leu->Leu#coding-synonymous
Pak1ip1	NM_001037356.1	197	A	wistar	gk	G	G	wistar:Ser->Ser#coding-synonymous	gk:Ser->Ser#coding-synonymous
Pak1ip1	NM_001037356.1	278	A	wistar	gk	G	G	wistar:Val->Val#coding-synonymous	gk:Val->Val#coding-synonymous
Atp5g1	NM_017311.1	65	G	wistar	gk	C	C	wistar:Thr->Thr#coding-synonymous	gk:Thr->Thr#coding-synonymous
Tmed2	NM_031722.2	193	C	wistar	gk	T	T	wistar:Phe->Phe#coding-synonymous	gk:Phe->Phe#coding-synonymous
Tmed2	NM_031722.2	538	C	wistar	gk	T	T	wistar:Asn->Asn#coding-synonymous	gk:Asn->Asn#coding-synonymous
Hnrnpa2b1	NM_001104613.1	1047	G	wistar	gk	A	A	wistar:Gly->Gly#coding-synonymous	gk:Gly->Gly#coding-synonymous
Hnrnpa2b1	NM_001104613.1	48	G	wistar	gk	A	A	wistar:Glu->Glu#coding-synonymous	gk:Glu->Glu#coding-synonymous
Hnrnpa2b1	NM_001104613.1	508	T	wistar	gk	G	G	wistar:Phe->Val#missense	gk:Phe->Val#missense
Adarb2	NM_133302.2	1596	C	wistar	gk	T	T	wistar:Ser->Ser#coding-synonymous	gk:Ser->Ser#coding-synonymous
Adarb2	NM_133302.2	1853	T	wistar	gk	C	C	wistar:Ile->Thr#missense	gk:Ile->Thr#missense
Clk1	NM_001106913.2	315	C	wistar	gk	T	T	wistar:Ser->Phe#missense	gk:Ser->Phe#missense
Ebp	NM_057137.1	663	T	wistar	gk	C	C	wistar:Phe->Phe#coding-synonymous	gk:Phe->Phe#coding-synonymous
Hecw1	NM_001106117.1	1229	T	wistar	gk	C	C	wistar:Ser->Ser#coding-synonymous	gk:Ser->Ser#coding-synonymous
Hecw1	NM_001106117.1	1368	A	wistar	gk	G	G	wistar:Arg->Gly#missense	gk:Arg->Gly#missense
Hecw1	NM_001106117.1	1411	A	wistar	gk	G	G	wistar:Asp->Gly#missense	gk:Asp->Gly#missense
Hecw1	NM_001106117.1	1509	C	wistar	gk	G	G	wistar:Arg->Gly#missense	gk:Arg->Gly#missense
Hecw1	NM_001106117.1	2186	G	wistar	gk	T	T	wistar:Ser->Ser#coding-synonymous	gk:Ser->Ser#coding-synonymous
Hecw1	NM_001106117.1	2264	C	wistar	gk	T	T	wistar:His->His#coding-synonymous	gk:His->His#coding-synonymous
Hecw1	NM_001106117.1	2426	G	wistar	gk	A	A	wistar:Gln->Gln#coding-synonymous	gk:Gln->Gln#coding-synonymous
Ift88	NM_001107266.1	2425	GGCAA	wistar	gk	G	G	wistar:frameshift	gk:frameshift
Tmem260	NM_001170475.1	251	T	wistar	gk	A	A	wistar:Ser->Thr#missense	gk:Ser->Thr#missense
LOC501110	NM_001024361.1	693	C	wistar	gk	G	G	wistar:Ile->Met#missense	gk:Ile->Met#missense
Lrrc8c	NM_001037179.1	2475	A	wistar	gk	G	G	wistar:Thr->Thr#coding-synonymous	gk:Thr->Thr#coding-synonymous
Tlk1	NM_001107734.1	1183	C	wistar	gk	T	T	wistar:Pro->Pro#coding-synonymous	gk:Pro->Pro#coding-synonymous
Mycbpap	NM_001009482.1	513	T	wistar	gk	A	A	wistar:Pro->Pro#coding-synonymous	gk:Pro->Pro#coding-synonymous
Mycbpap	NM_001009482.1	519	T	wistar	gk	C	C	wistar:Ser->Ser#coding-synonymous	gk:Ser->Ser#coding-synonymous
Mycbpap	NM_001009482.1	962	G	wistar	gk	A	A	wistar:Gly->Glu#missense	gk:Gly->Glu#missense
Aptx	NM_148889.2	369	T	wistar	gk	C	C	wistar:Trp->Arg#missense	gk:Trp->Arg#missense
Aptx	NM_148889.2	744	T	wistar	gk	C	C	wistar:Ser->Pro#missense	gk:Ser->Pro#missense
Aptx	NM_148889.2	845	T	wistar	gk	C	C	wistar:Tyr->Tyr#coding-synonymous	gk:Tyr->Tyr#coding-synonymous
Mthfd2l	NM_001107211.1	760	C	wistar	gk	T	T	wistar:Asp->Asp#coding-synonymous	gk:Asp->Asp#coding-synonymous
Kazn	NM_001014070.2	780	A	wistar	gk	G	G	wistar:Lys->Lys#coding-synonymous	gk:Lys->Lys#coding-synonymous
Dync1h1	NM_019226.3	11153	T	wistar	gk	C	C	wistar:Ser->Ser#coding-synonymous	gk:Ser->Ser#coding-synonymous
Dync1h1	NM_019226.3	13586	T	wistar	gk	C	C	wistar:Asn->Asn#coding-synonymous	gk:Asn->Asn#coding-synonymous
Ccnc	NM_001100472.1	534	C	wistar	gk	T	T	wistar:Tyr->Tyr#coding-synonymous	gk:Tyr->Tyr#coding-synonymous
Ccnc	NM_001100472.1	837	G	wistar	gk	A	A	wistar:Lys->Lys#coding-synonymous	gk:Lys->Lys#coding-synonymous
Aqp11	NM_173105.1	676	A	wistar	gk	G	G	wistar:Lys->Glu#missense	gk:Lys->Glu#missense
Gfod1	NM_001170334.1	669	T	wistar	gk	C	C	wistar:Phe->Phe#coding-synonymous	gk:Phe->Phe#coding-synonymous
Helz	NM_001105848.2	2147	GAGCAG	wistar	gk	GAG	GAG	wistar:3n-non-frameshifting	gk:3n-non-frameshifting
Slc28a2	NM_031664.1	1527	C	wistar	gk	G	G	wistar:Ala->Gly#missense	gk:Ala->Gly#missense
Slc28a2	NM_031664.1	1528	G	wistar	gk	C	C	wistar:Ala->Gly#missense	gk:Ala->Gly#missense
Fam46a	NM_001106844.1	1222	T	wistar	gk	C	C	wistar:Ser->Ser#coding-synonymous	gk:Ser->Ser#coding-synonymous
Fam46a	NM_001106844.1	1453	A	wistar	gk	C	C	wistar:Ala->Ala#coding-synonymous	gk:Ala->Ala#coding-synonymous
Rtn4r	NM_053613.1	1064	T	wistar	gk	C	C	wistar:Val->Ala#missense	gk:Val->Ala#missense
Rtn4r	NM_053613.1	1164	C	wistar	gk	G	G	wistar:Pro->Pro#coding-synonymous	gk:Pro->Pro#coding-synonymous
Rtn4r	NM_053613.1	1236	C	wistar	gk	T	T	wistar:Gly->Gly#coding-synonymous	gk:Gly->Gly#coding-synonymous
Rtn4r	NM_053613.1	127	C	wistar	gk	T	T	wistar:Arg->Cys#missense	gk:Arg->Cys#missense
Rtn4r	NM_053613.1	157	G	wistar	gk	A	A	wistar:Ala->Thr#missense	gk:Ala->Thr#missense
Rtn4r	NM_053613.1	851	G	wistar	gk	A	A	wistar:Gly->Glu#missense	gk:Gly->Glu#missense
Rtn4r	NM_053613.1	859	A	wistar	gk	T	T	wistar:Ser->Cys#missense	gk:Ser->Cys#missense
Rtn4r	NM_053613.1	907	A	wistar	gk	G	G	wistar:Thr->Ala#missense	gk:Thr->Ala#missense
RT1-A	NM_001134701.1	611	A	wistar	gk	G	G	wistar:Thr->Thr#coding-synonymous	gk:Thr->Thr#coding-synonymous
Kcna5	NM_012972.1	1224	A	wistar	gk	G	G	wistar:Gly->Gly#coding-synonymous	gk:Gly->Gly#coding-synonymous
Kcna5	NM_012972.1	1225	C	wistar	gk	T	T	wistar:Leu->Leu#coding-synonymous	gk:Leu->Leu#coding-synonymous
Kcna5	NM_012972.1	1266	A	wistar	gk	G	G	wistar:Glu->Glu#coding-synonymous	gk:Glu->Glu#coding-synonymous
Efcab7	NM_001191866.1	954	C	wistar	gk	T	T	wistar:Val->Val#coding-synonymous	gk:Val->Val#coding-synonymous
Efcab7	NM_001191866.1	963	G	wistar	gk	A	A	wistar:Gln->Gln#coding-synonymous	gk:Gln->Gln#coding-synonymous
Cnnm1	NM_001107593.1	1481	C	wistar	gk	T	T	wistar:Phe->Phe#coding-synonymous	gk:Phe->Phe#coding-synonymous
Cnnm1	NM_001107593.1	1550	C	wistar	gk	T	T	wistar:Ser->Ser#coding-synonymous	gk:Ser->Ser#coding-synonymous
Stx4	NM_031125.1	678	C	wistar	gk	G	G	wistar:Thr->Ser#missense	gk:Thr->Ser#missense
Stx4	NM_031125.1	679	G	wistar	gk	C	C	wistar:Thr->Ser#missense	gk:Thr->Ser#missense
Nfya	NM_012865.1	191	T	wistar	gk	C	C	wistar:Asn->Asn#coding-synonymous	gk:Asn->Asn#coding-synonymous
Nfya	NM_012865.1	944	G	wistar	gk	C	C	wistar:Pro->Pro#coding-synonymous	gk:Pro->Pro#coding-synonymous
Nfya	NM_012865.1	945	T	wistar	gk	C	C	wistar:Leu->Leu#coding-synonymous	gk:Leu->Leu#coding-synonymous
Nfya	NM_012865.1	950	T	wistar	gk	C	C	wistar:Tyr->Tyr#coding-synonymous	gk:Tyr->Tyr#coding-synonymous
Nfya	NM_012865.1	956	T	wistar	gk	C	C	wistar:Asn->Asn#coding-synonymous	gk:Asn->Asn#coding-synonymous
Col5a2	NM_053488.1	215	T	wistar	gk	C	C	wistar:Phe->Ser#missense	gk:Phe->Ser#missense
Stat5b	NM_022380.1	650	A	wistar	gk	G	G	wistar:Leu->Leu#coding-synonymous	gk:Leu->Leu#coding-synonymous
Plekha8	NM_001109235.2	988	A	wistar	gk	T	T	wistar:Glu->Val#missense	gk:Glu->Val#missense
Prickle2	NM_001107876.1	513	C	wistar	gk	T	T	wistar:Cys->Cys#coding-synonymous	gk:Cys->Cys#coding-synonymous
Lrrn3	NM_030856.1	1466	G	wistar	gk	A	A	wistar:Lys->Lys#coding-synonymous	gk:Lys->Lys#coding-synonymous
Ckmt1b	NM_001012738.1	316	G	wistar	gk	T	T	wistar:Ala->Ala#coding-synonymous	gk:Ala->Ala#coding-synonymous
Brs3	NM_152845.1	534	G	wistar	gk	A	A	wistar:Leu->Leu#coding-synonymous	gk:Leu->Leu#coding-synonymous
Gfm2	NM_001100665.1	1171	C	wistar	gk	T	T	wistar:His->His#coding-synonymous	gk:His->His#coding-synonymous
Gfm2	NM_001100665.1	1488	A	wistar	gk	G	G	wistar:Lys->Arg#missense	gk:Lys->Arg#missense
Gfm2	NM_001100665.1	1512	T	wistar	gk	G	G	wistar:Ile->Ser#missense	gk:Ile->Ser#missense
Gfm2	NM_001100665.1	1884	G	wistar	gk	A	A	wistar:Arg->Gln#missense	gk:Arg->Gln#missense
Gfm2	NM_001100665.1	1946	C	wistar	gk	A	A	wistar:Leu->Met#missense	gk:Leu->Met#missense
Gfm2	NM_001100665.1	1982	G	wistar	gk	A	A	wistar:Val->Ile#missense	gk:Val->Ile#missense
Gfm2	NM_001100665.1	2432	A	wistar	gk	G	G	wistar:Met->Val#missense	gk:Met->Val#missense
Dhrs7b	NM_001008507.1	482	T	wistar	gk	C	C	wistar:Asp->Asp#coding-synonymous	gk:Asp->Asp#coding-synonymous
E4f1	NM_001185046.1	2307	A	wistar	gk	G	G	wistar:Pro->Pro#coding-synonymous	gk:Pro->Pro#coding-synonymous
E4f1	NM_001185046.1	370	T	wistar	gk	G	G	wistar:Ser->Ala#missense	gk:Ser->Ala#missense
Arhgap12	NM_001107357.1	1997	G	wistar	gk	T	T	wistar:Ala->Ala#coding-synonymous	gk:Ala->Ala#coding-synonymous
Arhgap12	NM_001107357.1	1326	AGGG	wistar	gk	AGG	AGG	wistar:frameshift	gk:frameshift
Tspan11	NM_001024262.1	797	G	wistar	gk	T	T	wistar:Leu->Leu#coding-synonymous	gk:Leu->Leu#coding-synonymous
Btf3	NM_001008309.1	532	T	wistar	gk	C	C	wistar:Asp->Asp#coding-synonymous	gk:Asp->Asp#coding-synonymous
Btf3	NM_001008309.1	541	T	wistar	gk	C	C	wistar:Asp->Asp#coding-synonymous	gk:Asp->Asp#coding-synonymous
Aak1	NM_001173450.1	2314	CGCAG	wistar	gk	CG	CG	wistar:3n-non-frameshifting	gk:3n-non-frameshifting
Golga7b	NM_001305219.1	535	G	wistar	gk	A	A	wistar:Val->Ile#missense	gk:Val->Ile#missense
Gga1	NM_001011994.1	1331	T	wistar	gk	C	C	wistar:Ser->Pro#missense	gk:Ser->Pro#missense
Gga1	NM_001011994.1	1491	A	wistar	gk	G	G	wistar:Asn->Ser#missense	gk:Asn->Ser#missense
Gga1	NM_001011994.1	1651	C	wistar	gk	T	T	wistar:Gly->Gly#coding-synonymous	gk:Gly->Gly#coding-synonymous
Mum1l1	NM_001109321.1	624	G	wistar	gk	A	A	wistar:Leu->Leu#coding-synonymous	gk:Leu->Leu#coding-synonymous
Drc7	NM_001106169.1	1342	A	wistar	gk	G	G	wistar:Gly->Gly#coding-synonymous	gk:Gly->Gly#coding-synonymous
Drc7	NM_001106169.1	938	C	wistar	gk	A	A	wistar:Arg->Arg#coding-synonymous	gk:Arg->Arg#coding-synonymous
Prrc2a	NM_212462.2	1428	A	wistar	gk	C	C	wistar:Arg->Arg#coding-synonymous	gk:Arg->Arg#coding-synonymous
Prrc2a	NM_212462.2	1763	C	wistar	gk	T	T	wistar:Ala->Val#missense	gk:Ala->Val#missense
Prrc2a	NM_212462.2	1773	G	wistar	gk	A	A	wistar:Gln->Gln#coding-synonymous	gk:Gln->Gln#coding-synonymous
Prrc2a	NM_212462.2	2241	G	wistar	gk	T	T	wistar:Pro->Pro#coding-synonymous	gk:Pro->Pro#coding-synonymous
Prrc2a	NM_212462.2	2895	A	wistar	gk	G	G	wistar:Ala->Ala#coding-synonymous	gk:Ala->Ala#coding-synonymous
Prrc2a	NM_212462.2	3620	C	wistar	gk	A	A	wistar:Pro->Gln#missense	gk:Pro->Gln#missense
Prrc2a	NM_212462.2	5191	C	wistar	gk	G	G	wistar:Leu->Val#missense	gk:Leu->Val#missense
Prrc2a	NM_212462.2	5392	G	wistar	gk	A	A	wistar:Val->Ile#missense	gk:Val->Ile#missense
Prrc2a	NM_212462.2	6072	T	wistar	gk	C	C	wistar:Asn->Asn#coding-synonymous	gk:Asn->Asn#coding-synonymous
Prrc2a	NM_212462.2	6105	A	wistar	gk	C	C	wistar:Ala->Ala#coding-synonymous	gk:Ala->Ala#coding-synonymous
Prrc2a	NM_212462.2	6135	T	wistar	gk	C	C	wistar:Phe->Phe#coding-synonymous	gk:Phe->Phe#coding-synonymous
Prrc2a	NM_212462.2	789	A	wistar	gk	G	G	wistar:Pro->Pro#coding-synonymous	gk:Pro->Pro#coding-synonymous
Mllt3	NM_053718.2	1039	G	wistar	gk	A	A	wistar:Arg->Arg#coding-synonymous	gk:Arg->Arg#coding-synonymous
Klhl1	NM_001106054.1	1811	A	wistar	gk	G	G	wistar:Ala->Ala#coding-synonymous	gk:Ala->Ala#coding-synonymous
RT1-CE10	NM_001008833.1	714	A	wistar	gk	C	C	wistar:Thr->Thr#coding-synonymous	gk:Thr->Thr#coding-synonymous
RT1-CE10	NM_001008833.1	744	A	wistar	gk	G	G	wistar:Leu->Leu#coding-synonymous	gk:Leu->Leu#coding-synonymous
RT1-CE10	NM_001008833.1	760	T	wistar	gk	C	C	wistar:Phe->Leu#missense	gk:Phe->Leu#missense
Sema3a	NM_017310.1	1575	G	wistar	gk	A	A	wistar:Ala->Ala#coding-synonymous	gk:Ala->Ala#coding-synonymous
Tmem231	NM_001271031.1	172	A	wistar	gk	G	G	wistar:Asn->Ser#missense	gk:Asn->Ser#missense
Ndn	NM_001008558.1	440	C	wistar	gk	T	T	wistar:Leu->Phe#missense	gk:Leu->Phe#missense
Trim32	NM_001012103.1	1228	A	wistar	gk	G	G	wistar:Gly->Gly#coding-synonymous	gk:Gly->Gly#coding-synonymous
Parp14	NM_001191659.1	1083	C	wistar	gk	T	T	wistar:Thr->Thr#coding-synonymous	gk:Thr->Thr#coding-synonymous
Parp14	NM_001191659.1	1749	C	wistar	gk	A	A	wistar:Ala->Ala#coding-synonymous	gk:Ala->Ala#coding-synonymous
Parp14	NM_001191659.1	1810	A	wistar	gk	G	G	wistar:Ser->Gly#missense	gk:Ser->Gly#missense
Parp14	NM_001191659.1	1965	C	wistar	gk	T	T	wistar:Phe->Phe#coding-synonymous	gk:Phe->Phe#coding-synonymous
Parp14	NM_001191659.1	2211	T	wistar	gk	C	C	wistar:Thr->Thr#coding-synonymous	gk:Thr->Thr#coding-synonymous
Parp14	NM_001191659.1	2464	G	wistar	gk	A	A	wistar:Asp->Asn#missense	gk:Asp->Asn#missense
Parp14	NM_001191659.1	2472	C	wistar	gk	G	G	wistar:Leu->Leu#coding-synonymous	gk:Leu->Leu#coding-synonymous
Parp14	NM_001191659.1	2529	C	wistar	gk	T	T	wistar:Ile->Ile#coding-synonymous	gk:Ile->Ile#coding-synonymous
Parp14	NM_001191659.1	2601	T	wistar	gk	C	C	wistar:Tyr->Tyr#coding-synonymous	gk:Tyr->Tyr#coding-synonymous
Parp14	NM_001191659.1	3036	T	wistar	gk	C	C	wistar:Asn->Asn#coding-synonymous	gk:Asn->Asn#coding-synonymous
Parp14	NM_001191659.1	5232	T	wistar	gk	G	G	wistar:Pro->Pro#coding-synonymous	gk:Pro->Pro#coding-synonymous
Parp14	NM_001191659.1	561	T	wistar	gk	C	C	wistar:Ala->Ala#coding-synonymous	gk:Ala->Ala#coding-synonymous
Parp14	NM_001191659.1	684	G	wistar	gk	A	A	wistar:Val->Val#coding-synonymous	gk:Val->Val#coding-synonymous
Wdr7	NM_023975.1	1296	C	wistar	gk	T	T	wistar:Ile->Ile#coding-synonymous	gk:Ile->Ile#coding-synonymous
Wdr7	NM_023975.1	2052	T	wistar	gk	A	A	wistar:Thr->Thr#coding-synonymous	gk:Thr->Thr#coding-synonymous
Wdr7	NM_023975.1	3402	G	wistar	gk	A	A	wistar:Glu->Glu#coding-synonymous	gk:Glu->Glu#coding-synonymous
Wdr7	NM_023975.1	453	C	wistar	gk	T	T	wistar:Ser->Ser#coding-synonymous	gk:Ser->Ser#coding-synonymous
Wdr7	NM_023975.1	462	G	wistar	gk	A	A	wistar:Ser->Ser#coding-synonymous	gk:Ser->Ser#coding-synonymous
Wdr7	NM_023975.1	483	C	wistar	gk	T	T	wistar:Ile->Ile#coding-synonymous	gk:Ile->Ile#coding-synonymous
Wdr7	NM_023975.1	495	N	wistar	gk	T	T	wistar:->Ser#missense	gk:->Ser#missense
Wdr7	NM_023975.1	498	N	wistar	gk	T	T	wistar:->Ile#missense	gk:->Ile#missense
Map1b	NM_019217.1	3334	A	wistar	gk	G	G	wistar:Asp->Gly#missense	gk:Asp->Gly#missense
Map1b	NM_019217.1	3335	T	wistar	gk	A	A	wistar:Asp->Gly#missense	gk:Asp->Gly#missense
Map1b	NM_019217.1	3488	T	wistar	gk	C	C	wistar:Thr->Thr#coding-synonymous	gk:Thr->Thr#coding-synonymous
Map1b	NM_019217.1	3491	T	wistar	gk	C	C	wistar:Ala->Ala#coding-synonymous	gk:Ala->Ala#coding-synonymous
Map1b	NM_019217.1	3577	C	wistar	gk	G	G	wistar:Thr->Ser#missense	gk:Thr->Ser#missense
Map1b	NM_019217.1	4208	C	wistar	gk	G	G	wistar:Asn->Lys#missense	gk:Asn->Lys#missense
Map1b	NM_019217.1	4209	G	wistar	gk	C	C	wistar:Ala->Pro#missense	gk:Ala->Pro#missense
Map1b	NM_019217.1	4355	T	wistar	gk	C	C	wistar:Ile->Ile#coding-synonymous	gk:Ile->Ile#coding-synonymous
LOC500959	NM_001033072.1	105	C	wistar	gk	T	T	wistar:Thr->Thr#coding-synonymous	gk:Thr->Thr#coding-synonymous
LOC500959	NM_001033072.1	121	A	wistar	gk	C	C	wistar:Met->Leu#missense	gk:Met->Leu#missense
LOC500959	NM_001033072.1	243	T	wistar	gk	C	C	wistar:Ala->Ala#coding-synonymous	gk:Ala->Ala#coding-synonymous
LOC500959	NM_001033072.1	261	C	wistar	gk	T	T	wistar:Ser->Ser#coding-synonymous	gk:Ser->Ser#coding-synonymous
LOC500959	NM_001033072.1	276	A	wistar	gk	G	G	wistar:Lys->Lys#coding-synonymous	gk:Lys->Lys#coding-synonymous
LOC500959	NM_001033072.1	312	G	wistar	gk	T	T	wistar:Ser->Ser#coding-synonymous	gk:Ser->Ser#coding-synonymous
LOC500959	NM_001033072.1	325	G	wistar	gk	A	A	wistar:Val->Ile#missense	gk:Val->Ile#missense
LOC500959	NM_001033072.1	444	T	wistar	gk	G	G	wistar:Asp->Glu#missense	gk:Asp->Glu#missense
LOC500959	NM_001033072.1	497	C	wistar	gk	G	G	wistar:Ser->Cys#missense	gk:Ser->Cys#missense
LOC500959	NM_001033072.1	522	G	wistar	gk	A	A	wistar:Pro->Pro#coding-synonymous	gk:Pro->Pro#coding-synonymous
LOC500959	NM_001033072.1	603	G	wistar	gk	A	A	wistar:Lys->Lys#coding-synonymous	gk:Lys->Lys#coding-synonymous
LOC500959	NM_001033072.1	620	A	wistar	gk	G	G	wistar:Glu->Gly#missense	gk:Glu->Gly#missense
LOC500959	NM_001033072.1	74	A	wistar	gk	G	G	wistar:Lys->Arg#missense	gk:Lys->Arg#missense
Malsu1	NM_001106593.1	560	G	wistar	gk	A	A	wistar:Pro->Pro#coding-synonymous	gk:Pro->Pro#coding-synonymous
Fscn1	NM_001100806.1	283	C	wistar	gk	G	G	wistar:Pro->Arg#missense	gk:Pro->Arg#missense
Mcu	NM_001106398.1	802	G	wistar	gk	A	A	wistar:Pro->Pro#coding-synonymous	gk:Pro->Pro#coding-synonymous
Inpp5a	NM_001108923.2	1266	G	wistar	gk	A	A	wistar:Pro->Pro#coding-synonymous	gk:Pro->Pro#coding-synonymous
Adcy5	NM_022600.1	1654	A	wistar	gk	G	G	wistar:Gln->Gln#coding-synonymous	gk:Gln->Gln#coding-synonymous
Adcy5	NM_022600.1	2085	C	wistar	gk	T	T	wistar:Ser->Leu#missense	gk:Ser->Leu#missense
Adcy5	NM_022600.1	2512	A	wistar	gk	G	G	wistar:Glu->Glu#coding-synonymous	gk:Glu->Glu#coding-synonymous
RGD1559904	NM_001107915.1	5266	C	wistar	gk	T	T	wistar:Arg->Arg#coding-synonymous	gk:Arg->Arg#coding-synonymous
Tenm3	NM_001169133.2	2971	C	wistar	gk	T	T	wistar:Ile->Ile#coding-synonymous	gk:Ile->Ile#coding-synonymous
Tenm3	NM_001169133.2	3769	T	wistar	gk	C	C	wistar:Thr->Thr#coding-synonymous	gk:Thr->Thr#coding-synonymous
Tenm3	NM_001169133.2	4360	T	wistar	gk	C	C	wistar:Asp->Asp#coding-synonymous	gk:Asp->Asp#coding-synonymous
Tenm3	NM_001169133.2	4627	T	wistar	gk	C	C	wistar:Tyr->Tyr#coding-synonymous	gk:Tyr->Tyr#coding-synonymous
Tenm3	NM_001169133.2	4834	T	wistar	gk	C	C	wistar:Pro->Pro#coding-synonymous	gk:Pro->Pro#coding-synonymous
Tenm3	NM_001169133.2	5284	G	wistar	gk	A	A	wistar:Thr->Thr#coding-synonymous	gk:Thr->Thr#coding-synonymous
Tenm3	NM_001169133.2	5422	G	wistar	gk	A	A	wistar:Ser->Ser#coding-synonymous	gk:Ser->Ser#coding-synonymous
Tiam1	NM_001100558.1	3044	A	wistar	gk	G	G	wistar:Thr->Ala#missense	gk:Thr->Ala#missense
Tdrd7	NM_138871.1	1954	A	wistar	gk	C	C	wistar:Ile->Ile#coding-synonymous	gk:Ile->Ile#coding-synonymous
Tdrd7	NM_138871.1	2948	G	wistar	gk	T	T	wistar:Ala->Ser#missense	gk:Ala->Ser#missense
Tdrd7	NM_138871.1	3505	T	wistar	gk	C	C	wistar:His->His#coding-synonymous	gk:His->His#coding-synonymous
Cwf19l1	NM_001108928.1	405	C	wistar	gk	T	T	wistar:Ser->Ser#coding-synonymous	gk:Ser->Ser#coding-synonymous
Cwf19l1	NM_001108928.1	96	G	wistar	gk	A	A	wistar:Gln->Gln#coding-synonymous	gk:Gln->Gln#coding-synonymous
Plcl1	NM_053456.1	696	C	wistar	gk	G	G	wistar:Thr->Ser#missense	gk:Thr->Ser#missense
Plcl1	NM_053456.1	697	G	wistar	gk	C	C	wistar:Thr->Ser#missense	gk:Thr->Ser#missense
Kctd10	NM_001009973.1	622	C	wistar	gk	A	A	wistar:Arg->Arg#coding-synonymous	gk:Arg->Arg#coding-synonymous
Camsap3	NM_001144840.1	2885	G	wistar	gk	T	T	wistar:Arg->Arg#coding-synonymous	gk:Arg->Arg#coding-synonymous
Lonp2	NM_001033689.1	1743	C	wistar	gk	T	T	wistar:Ala->Ala#coding-synonymous	gk:Ala->Ala#coding-synonymous
Id4	NM_175582.1	403	T	wistar	gk	C	C	wistar:Ser->Pro#missense	gk:Ser->Pro#missense
Cd4	NM_012705.1	1052	C	wistar	gk	T	T	wistar:Pro->Pro#coding-synonymous	gk:Pro->Pro#coding-synonymous
Cd4	NM_012705.1	857	T	wistar	gk	C	C	wistar:Thr->Thr#coding-synonymous	gk:Thr->Thr#coding-synonymous
Larp7	NM_001044290.2	1372	CCAG	wistar	gk	CCAGCAG	CCAGCAG	wistar:3n-non-frameshifting	gk:3n-non-frameshifting
Dlgap4	NM_173145.1	1080	A	wistar	gk	C	C	wistar:Ser->Ser#coding-synonymous	gk:Ser->Ser#coding-synonymous
Dlgap4	NM_173145.1	2554	A	wistar	gk	C	C	wistar:Met->Leu#missense	gk:Met->Leu#missense
Dlgap4	NM_173145.1	2664	A	wistar	gk	C	C	wistar:Gly->Gly#coding-synonymous	gk:Gly->Gly#coding-synonymous
Dlgap4	NM_173145.1	2791	A	wistar	gk	C	C	wistar:Ile->Leu#missense	gk:Ile->Leu#missense
Dlgap4	NM_173145.1	2793	T	wistar	gk	C	C	wistar:Ile->Leu#missense	gk:Ile->Leu#missense
Dlgap4	NM_173145.1	432	T	wistar	gk	C	C	wistar:Tyr->Tyr#coding-synonymous	gk:Tyr->Tyr#coding-synonymous
Sparc	NM_012656.1	273	T	wistar	gk	C	C	wistar:His->His#coding-synonymous	gk:His->His#coding-synonymous
Mx1	NM_173096.3	1040	C	wistar	gk	T	T	wistar:Pro->Pro#coding-synonymous	gk:Pro->Pro#coding-synonymous
Mx1	NM_173096.3	1086	C	wistar	gk	A	A	wistar:Arg->Arg#coding-synonymous	gk:Arg->Arg#coding-synonymous
Arhgef18	NM_001107115.1	1303	C	wistar	gk	T	T	wistar:Pro->Leu#missense	gk:Pro->Leu#missense
Arhgef18	NM_001107115.1	1681	T	wistar	gk	A	A	wistar:Val->Asp#missense	gk:Val->Asp#missense
Arhgef18	NM_001107115.1	2532	A	wistar	gk	G	G	wistar:Ser->Gly#missense	gk:Ser->Gly#missense
Arhgef18	NM_001107115.1	4067	A	wistar	gk	G	G	wistar:Pro->Pro#coding-synonymous	gk:Pro->Pro#coding-synonymous
Arhgef18	NM_001107115.1	4289	C	wistar	gk	T	T	wistar:Thr->Thr#coding-synonymous	gk:Thr->Thr#coding-synonymous
Anapc1	NM_001107771.1	2334	A	wistar	gk	G	G	wistar:Lys->Lys#coding-synonymous	gk:Lys->Lys#coding-synonymous
Plcd1	NM_017035.1	1610	T	wistar	gk	A	A	wistar:Val->Asp#missense	gk:Val->Asp#missense
Plcd1	NM_017035.1	1611	A	wistar	gk	T	T	wistar:Val->Asp#missense	gk:Val->Asp#missense
Plcd1	NM_017035.1	1947	T	wistar	gk	G	G	wistar:Val->Val#coding-synonymous	gk:Val->Val#coding-synonymous
Plcd1	NM_017035.1	2101	C	wistar	gk	G	G	wistar:Arg->Ala#missense	gk:Arg->Ala#missense
Plcd1	NM_017035.1	2102	G	wistar	gk	C	C	wistar:Arg->Ala#missense	gk:Arg->Ala#missense
Plcd1	NM_017035.1	2106	A	wistar	gk	G	G	wistar:Pro->Pro#coding-synonymous	gk:Pro->Pro#coding-synonymous
Plcd1	NM_017035.1	2107	G	wistar	gk	A	A	wistar:Glu->Lys#missense	gk:Glu->Lys#missense
Plcd1	NM_017035.1	2223	C	wistar	gk	G	G	wistar:Thr->Thr#coding-synonymous	gk:Thr->Thr#coding-synonymous
Plcd1	NM_017035.1	2225	G	wistar	gk	C	C	wistar:Gly->Ala#missense	gk:Gly->Ala#missense
Ascc3	NM_001277057.1	507	T	wistar	gk	C	C	wistar:Ser->Ser#coding-synonymous	gk:Ser->Ser#coding-synonymous
Tmem14a	NM_001108790.1	277	C	wistar	gk	T	T	wistar:Ala->Ala#coding-synonymous	gk:Ala->Ala#coding-synonymous
Kcnn3	NM_019315.2	906	A	wistar	gk	G	G	wistar:Glu->Glu#coding-synonymous	gk:Glu->Glu#coding-synonymous
Kcnn3	NM_019315.2	924	A	wistar	gk	C	C	wistar:Leu->Leu#coding-synonymous	gk:Leu->Leu#coding-synonymous
Ppid	NM_001004279.1	146	T	wistar	gk	C	C	wistar:Val->Ala#missense	gk:Val->Ala#missense
Mcart1	NM_001024785.2	848	C	wistar	gk	T	T	wistar:Leu->Leu#coding-synonymous	gk:Leu->Leu#coding-synonymous
Ablim2	NM_001177695.1	282	C	wistar	gk	T	T	wistar:His->Tyr#missense	gk:His->Tyr#missense
Ablim2	NM_001177695.1	293	T	wistar	gk	C	C	wistar:Ile->Ile#coding-synonymous	gk:Ile->Ile#coding-synonymous
Rbm10	NM_152861.4	1172	CGTGG	wistar	gk	CG	CG	wistar:3n-non-frameshifting	gk:3n-non-frameshifting
Fabp5	NM_145878.1	187	A	wistar	gk	G	G	wistar:Asn->Gly#missense	gk:Asn->Ser#missense
Fabp5	NM_145878.1	218	A	wistar	gk	G	G	wistar:Thr->Thr#coding-synonymous	gk:Thr->Thr#coding-synonymous
Hs6st3	NM_001271404.1	1319	G	wistar	gk	A	A	wistar:Arg->His#missense	gk:Arg->His#missense
Hs6st3	NM_001271404.1	984	T	wistar	gk	C	C	wistar:Pro->Pro#coding-synonymous	gk:Pro->Pro#coding-synonymous
Prkra	NM_001024780.1	258	C	wistar	gk	T	T	wistar:Thr->Met#missense	gk:Thr->Met#missense
Plch1	NM_001191707.1	2857	A	wistar	gk	G	G	wistar:Asn->Asp#missense	gk:Asn->Asp#missense
Plch1	NM_001191707.1	3514	G	wistar	gk	T	T	wistar:Val->Phe#missense	gk:Val->Phe#missense
Plch1	NM_001191707.1	1612	AAG	wistar	gk	AAGCAG	AAGCAG	wistar:3n-non-frameshifting	gk:3n-non-frameshifting
Arfgap1	NM_145090.3	1426	T	wistar	gk	C	C	wistar:Gly->Gly#coding-synonymous	gk:Gly->Gly#coding-synonymous
Msi1	NM_148890.1	435	C	wistar	gk	T	T	wistar:Thr->Thr#coding-synonymous	gk:Thr->Thr#coding-synonymous
Msi1	NM_148890.1	516	T	wistar	gk	C	C	wistar:His->His#coding-synonymous	gk:His->His#coding-synonymous
Msi1	NM_148890.1	663	G	wistar	gk	T	T	wistar:Gly->Gly#coding-synonymous	gk:Gly->Gly#coding-synonymous
Msi1	NM_148890.1	822	A	wistar	gk	G	G	wistar:Ala->Ala#coding-synonymous	gk:Ala->Ala#coding-synonymous
Msi1	NM_148890.1	960	T	wistar	gk	C	C	wistar:Tyr->Tyr#coding-synonymous	gk:Tyr->Tyr#coding-synonymous
C1qtnf2	NM_001191918.1	360	A	wistar	gk	G	G	wistar:Lys->Lys#coding-synonymous	gk:Lys->Lys#coding-synonymous
Rasa3	NM_031574.1	2032	A	wistar	gk	C	C	wistar:Thr->Thr#coding-synonymous	gk:Thr->Thr#coding-synonymous
Rasa3	NM_031574.1	2346	G	wistar	gk	A	A	wistar:Arg->Lys#missense	gk:Arg->Lys#missense
Rnf13	NM_001109444.2	500	T	wistar	gk	C	C	wistar:Ile->Thr#missense	gk:Ile->Thr#missense
RGD1309808	NM_001134801.1	442	G	wistar	gk	A	A	wistar:Val->Ile#missense	gk:Val->Ile#missense
RGD1309808	NM_001134801.1	576	G	wistar	gk	A	A	wistar:Ala->Ala#coding-synonymous	gk:Ala->Ala#coding-synonymous
RGD1309808	NM_001134801.1	599	G	wistar	gk	T	T	wistar:Ser->Ile#missense	gk:Ser->Ile#missense
Adgrl3	NM_130822.1	155	T	wistar	gk	C	C	wistar:His->His#coding-synonymous	gk:His->His#coding-synonymous
Adgrl3	NM_130822.1	3017	T	wistar	gk	C	C	wistar:Leu->Leu#coding-synonymous	gk:Leu->Leu#coding-synonymous
Sirpa	NM_013016.2	287	T	wistar	gk	G	G	wistar:Leu->Leu#coding-synonymous	gk:Leu->Leu#coding-synonymous
Sirpa	NM_013016.2	299	C	wistar	gk	G	G	wistar:Ala->Ala#coding-synonymous	gk:Ala->Ala#coding-synonymous
Sirpa	NM_013016.2	306	A	wistar	gk	T	T	wistar:Ile->Phe#missense	gk:Ile->Phe#missense
Sirpa	NM_013016.2	798	A	wistar	gk	G	G	wistar:Asn->Asp#missense	gk:Asn->Asp#missense
Aldh1b1	NM_001011975.1	1018	T	wistar	gk	C	C	wistar:Phe->Phe#coding-synonymous	gk:Phe->Phe#coding-synonymous
Aldh1b1	NM_001011975.1	1295	A	wistar	gk	G	G	wistar:Asn->Asp#missense	gk:Asn->Asp#missense
Aldh1b1	NM_001011975.1	1297	T	wistar	gk	C	C	wistar:Asn->Asp#missense	gk:Asn->Asp#missense
Aldh1b1	NM_001011975.1	1558	A	wistar	gk	G	G	wistar:Arg->Arg#coding-synonymous	gk:Arg->Arg#coding-synonymous
Aldh1b1	NM_001011975.1	226	G	wistar	gk	A	A	wistar:Ala->Ala#coding-synonymous	gk:Ala->Ala#coding-synonymous
Aldh1b1	NM_001011975.1	421	A	wistar	gk	G	G	wistar:Glu->Glu#coding-synonymous	gk:Glu->Glu#coding-synonymous
Aldh1b1	NM_001011975.1	527	C	wistar	gk	T	T	wistar:Leu->Phe#missense	gk:Leu->Phe#missense
Aldh1b1	NM_001011975.1	700	G	wistar	gk	A	A	wistar:Val->Val#coding-synonymous	gk:Val->Val#coding-synonymous
Aldh1b1	NM_001011975.1	763	A	wistar	gk	G	G	wistar:Glu->Glu#coding-synonymous	gk:Glu->Glu#coding-synonymous
Aldh1b1	NM_001011975.1	790	T	wistar	gk	C	C	wistar:Asn->Asn#coding-synonymous	gk:Asn->Asn#coding-synonymous
Cck	NM_012829.2	380	T	wistar	gk	C	C	wistar:His->His#coding-synonymous	gk:His->His#coding-synonymous
Pdia4	NM_053849.1	1542	C	wistar	gk	T	T	wistar:Ser->Ser#coding-synonymous	gk:Ser->Ser#coding-synonymous
Ino80	NM_001261404.1	2892	T	wistar	gk	C	C	wistar:Asn->Asn#coding-synonymous	gk:Asn->Asn#coding-synonymous
Ino80	NM_001261404.1	2980	T	wistar	gk	C	C	wistar:Trp->Arg#missense	gk:Trp->Arg#missense
Ino80	NM_001261404.1	4386	G	wistar	gk	A	A	wistar:Ala->Ala#coding-synonymous	gk:Ala->Ala#coding-synonymous
Pgam5	NM_001025272.1	269	T	wistar	gk	C	C	wistar:Phe->Ser#missense	gk:Phe->Ser#missense
Pgam5	NM_001025272.1	720	C	wistar	gk	T	T	wistar:His->His#coding-synonymous	gk:His->His#coding-synonymous
Pgam5	NM_001025272.1	614	TGCAG	wistar	gk	TG	TG	wistar:3n-non-frameshifting	gk:3n-non-frameshifting
Evl	NM_024147.1	505	G	wistar	gk	A	A	wistar:Gly->Glu#missense	gk:Gly->Glu#missense
Trim11	NM_001108276.1	636	AGG	wistar	gk	AG	AG	wistar:frameshift	gk:frameshift
Ddx21	NM_001037201.1	1691	A	wistar	gk	G	G	wistar:Glu->Glu#coding-synonymous	gk:Glu->Glu#coding-synonymous
Tmem45a	NM_001191074.1	462	T	wistar	gk	C	C	wistar:Leu->Leu#coding-synonymous	gk:Leu->Leu#coding-synonymous
Rit1	NM_001109185.1	258	AG	wistar	gk	AGAGTG	AGAGTG	wistar:frameshift	gk:frameshift
Sema4a	NM_001012078.2	2069	G	wistar	gk	A	A	wistar:Gln->Gln#coding-synonymous	gk:Gln->Gln#coding-synonymous
Sema4a	NM_001012078.2	2437	C	wistar	gk	T	T	wistar:Pro->Leu#missense	gk:Pro->Leu#missense
Sema4a	NM_001012078.2	769	C	wistar	gk	T	T	wistar:Ala->Val#missense	gk:Ala->Val#missense
Cdh13	NM_138889.2	319	T	wistar	gk	C	C	wistar:Ala->Ala#coding-synonymous	gk:Ala->Ala#coding-synonymous
Cltc	NM_019299.1	2144	G	wistar	gk	T	T	wistar:Trp->Cys#missense	gk:Trp->Cys#missense
Cltc	NM_019299.1	3791	A	wistar	gk	G	G	wistar:Leu->Leu#coding-synonymous	gk:Leu->Leu#coding-synonymous
Cltc	NM_019299.1	4390	C	wistar	gk	A	A	wistar:Ala->Asp#missense	gk:Ala->Asp#missense
Unc5b	NM_022207.1	2230	A	wistar	gk	C	C	wistar:Thr->Pro#missense	gk:Thr->Pro#missense
Unc5b	NM_022207.1	2265	N	wistar	gk	C	C	wistar:->Arg#missense	gk:->Arg#missense
Unc5b	NM_022207.1	681	A	wistar	gk	C	C	wistar:Ala->Ala#coding-synonymous	gk:Ala->Ala#coding-synonymous
Unc5b	NM_022207.1	869	G	wistar	gk	T	T	wistar:Cys->Phe#missense	gk:Cys->Phe#missense
Ptch1	NM_053566.1	1134	T	wistar	gk	A	A	wistar:Ala->Ala#coding-synonymous	gk:Ala->Ala#coding-synonymous
Ptch1	NM_053566.1	1314	C	wistar	gk	T	T	wistar:Tyr->Tyr#coding-synonymous	gk:Tyr->Tyr#coding-synonymous
Ptch1	NM_053566.1	90	A	wistar	gk	G	G	wistar:Ala->Ala#coding-synonymous	gk:Ala->Ala#coding-synonymous
Slc20a1	NM_031148.1	810	C	wistar	gk	T	T	wistar:Phe->Phe#coding-synonymous	gk:Phe->Phe#coding-synonymous
Tbc1d5	NM_001134762.1	1603	T	wistar	gk	C	C	wistar:Ala->Ala#coding-synonymous	gk:Ala->Ala#coding-synonymous
Tbc1d5	NM_001134762.1	2396	G	wistar	gk	T	T	wistar:Gly->Cys#missense	gk:Gly->Cys#missense
Tbc1d5	NM_001134762.1	2408	G	wistar	gk	A	A	wistar:Ala->Thr#missense	gk:Ala->Thr#missense
Tbc1d5	NM_001134762.1	2496	G	wistar	gk	A	A	wistar:Arg->His#missense	gk:Arg->His#missense
Chd1	NM_001107465.1	5013	G	wistar	gk	C	C	wistar:Val->Leu#missense	gk:Val->Leu#missense
Chrm3	NM_012527.2	1060	A	wistar	gk	G	G	wistar:Arg->Arg#coding-synonymous	gk:Arg->Arg#coding-synonymous
Chrm3	NM_012527.2	2305	A	wistar	gk	G	G	wistar:Glu->Glu#coding-synonymous	gk:Glu->Glu#coding-synonymous
Chrm3	NM_012527.2	769	C	wistar	gk	T	T	wistar:Thr->Thr#coding-synonymous	gk:Thr->Thr#coding-synonymous
Chrm3	NM_012527.2	979	T	wistar	gk	C	C	wistar:Leu->Leu#coding-synonymous	gk:Leu->Leu#coding-synonymous
Dpp6	NM_022850.1	1938	T	wistar	gk	A	A	wistar:Tyr->Asn#missense	gk:Tyr->Asn#missense
LOC291863	NM_001013889.1	1052	G	wistar	gk	A	A	wistar:Thr->Thr#coding-synonymous	gk:Thr->Thr#coding-synonymous
LOC291863	NM_001013889.1	1105	T	wistar	gk	C	C	wistar:Met->Thr#missense	gk:Met->Thr#missense
LOC291863	NM_001013889.1	1157	T	wistar	gk	A	A	wistar:Asn->Lys#missense	gk:Asn->Lys#missense
LOC291863	NM_001013889.1	1434	A	wistar	gk	C	C	wistar:Ile->Leu#missense	gk:Ile->Leu#missense
LOC291863	NM_001013889.1	1472	C	wistar	gk	T	T	wistar:Gly->Gly#coding-synonymous	gk:Gly->Gly#coding-synonymous
LOC291863	NM_001013889.1	198	T	wistar	gk	C	C	wistar:Ser->Pro#missense	gk:Ser->Pro#missense
LOC291863	NM_001013889.1	243	T	wistar	gk	C	C	wistar:Ser->Pro#missense	gk:Ser->Pro#missense
LOC291863	NM_001013889.1	386	T	wistar	gk	C	C	wistar:Asn->Asn#coding-synonymous	gk:Asn->Asn#coding-synonymous
LOC291863	NM_001013889.1	423	T	wistar	gk	C	C	wistar:Leu->Leu#coding-synonymous	gk:Leu->Leu#coding-synonymous
LOC291863	NM_001013889.1	471	T	wistar	gk	G	G	wistar:Ser->Ala#missense	gk:Ser->Ala#missense
LOC291863	NM_001013889.1	493	C	wistar	gk	T	T	wistar:Ala->Val#missense	gk:Ala->Val#missense
Hdhd3	NM_001109511.1	340	T	wistar	gk	C	C	wistar:Arg->Arg#coding-synonymous	gk:Arg->Arg#coding-synonymous
Hdhd3	NM_001109511.1	826	A	wistar	gk	G	G	wistar:Ser->Ser#coding-synonymous	gk:Ser->Ser#coding-synonymous
Steap3	NM_133314.1	182	T	wistar	gk	A	A	wistar:Phe->Ser#missense	gk:Phe->Ser#missense
Steap3	NM_133314.1	183	T	wistar	gk	G	G	wistar:Phe->Ser#missense	gk:Phe->Ser#missense
Steap3	NM_133314.1	800	A	wistar	gk	C	C	wistar:Ile->Leu#missense	gk:Ile->Leu#missense
Steap3	NM_133314.1	955	T	wistar	gk	C	C	wistar:Phe->Phe#coding-synonymous	gk:Phe->Phe#coding-synonymous
Steap3	NM_133314.1	958	T	wistar	gk	C	C	wistar:Phe->Phe#coding-synonymous	gk:Phe->Phe#coding-synonymous
Steap3	NM_133314.1	994	G	wistar	gk	A	A	wistar:Leu->Leu#coding-synonymous	gk:Leu->Leu#coding-synonymous
Vezt	NM_001006984.1	1761	G	wistar	gk	T	T	wistar:Val->Leu#missense	gk:Val->Leu#missense
Vezt	NM_001006984.1	1883	A	wistar	gk	G	G	wistar:Gln->Gln#coding-synonymous	gk:Gln->Gln#coding-synonymous
Vezt	NM_001006984.1	196	A	wistar	gk	G	G	wistar:Glu->Gly#missense	gk:Glu->Gly#missense
Vezt	NM_001006984.1	268	G	wistar	gk	C	C	wistar:Ser->Thr#missense	gk:Ser->Thr#missense
Smarcal1	NM_001108222.1	2340	T	wistar	gk	C	C	wistar:Asn->Asn#coding-synonymous	gk:Asn->Asn#coding-synonymous
Smarcal1	NM_001108222.1	2427	G	wistar	gk	A	A	wistar:Thr->Thr#coding-synonymous	gk:Thr->Thr#coding-synonymous
Smarcal1	NM_001108222.1	2535	C	wistar	gk	T	T	wistar:Ala->Ala#coding-synonymous	gk:Ala->Ala#coding-synonymous
Nek9	NM_001106747.1	2993	A	wistar	gk	AT	AT	wistar:frameshift	gk:frameshift
Psip1	NM_175765.2	971	C	wistar	gk	A	A	wistar:His->Asn#missense	gk:His->Asn#missense
Lin54	NM_001100564.1	914	C	wistar	gk	G	G	wistar:Gly->Gly#coding-synonymous	gk:Gly->Gly#coding-synonymous
Pla1a	NM_138882.1	538	G	wistar	gk	T	T	wistar:Val->Val#coding-synonymous	gk:Val->Val#coding-synonymous
Rwdd2a	NM_001108773.1	544	A	wistar	gk	G	G	wistar:Glu->Glu#coding-synonymous	gk:Glu->Glu#coding-synonymous
Rab8a	NM_053998.2	551	A	wistar	gk	G	G	wistar:Pro->Pro#coding-synonymous	gk:Pro->Pro#coding-synonymous
Osbpl5	NM_001015024.2	1180	A	wistar	gk	G	G	wistar:Leu->Leu#coding-synonymous	gk:Leu->Leu#coding-synonymous
Naa11	NM_001024742.1	174	T	wistar	gk	C	C	wistar:His->His#coding-synonymous	gk:His->His#coding-synonymous
Naa11	NM_001024742.1	180	G	wistar	gk	C	C	wistar:Leu->Leu#coding-synonymous	gk:Leu->Leu#coding-synonymous
Naa11	NM_001024742.1	189	C	wistar	gk	T	T	wistar:Pro->Pro#coding-synonymous	gk:Pro->Pro#coding-synonymous
Naa11	NM_001024742.1	228	A	wistar	gk	C	C	wistar:Ile->Ile#coding-synonymous	gk:Ile->Ile#coding-synonymous
Eya2	NM_130427.1	764	T	wistar	gk	C	C	wistar:Val->Ala#missense	gk:Val->Ala#missense
Atp6v0e2	NM_001002253.1	198	A	wistar	gk	C	C	wistar:Val->Val#coding-synonymous	gk:Val->Val#coding-synonymous
Pik3ca	NM_133399.2	2601	A	wistar	gk	G	G	wistar:Lys->Lys#coding-synonymous	gk:Lys->Lys#coding-synonymous
Pik3ca	NM_133399.2	2673	C	wistar	gk	T	T	wistar:Asp->Asp#coding-synonymous	gk:Asp->Asp#coding-synonymous
Sts	NM_012661.1	1540	G	wistar	gk	C	C	wistar:Leu->Phe#missense	gk:Leu->Phe#missense
Sts	NM_012661.1	1883	G	wistar	gk	C	C	wistar:Ala->Arg#missense	gk:Ala->Arg#missense
Sts	NM_012661.1	1884	C	wistar	gk	G	G	wistar:Ala->Arg#missense	gk:Ala->Arg#missense
Sts	NM_012661.1	1951	G	wistar	gk	A	A	wistar:Pro->Pro#coding-synonymous	gk:Pro->Pro#coding-synonymous
Sts	NM_012661.1	2213	C	wistar	gk	CG	CG	wistar:frameshift	gk:frameshift
Sphkap	NM_001127492.1	1631	T	wistar	gk	A	A	wistar:Val->Asp#missense	gk:Val->Asp#missense
Sphkap	NM_001127492.1	1911	T	wistar	gk	C	C	wistar:Val->Val#coding-synonymous	gk:Val->Val#coding-synonymous
Sphkap	NM_001127492.1	2553	A	wistar	gk	T	T	wistar:Gly->Gly#coding-synonymous	gk:Gly->Gly#coding-synonymous
Sphkap	NM_001127492.1	2950	A	wistar	gk	G	G	wistar:Asn->Asp#missense	gk:Asn->Asp#missense
Disp2	NM_001107759.2	3287	T	wistar	gk	C	C	wistar:Ser->Ser#coding-synonymous	gk:Ser->Ser#coding-synonymous
Disp2	NM_001107759.2	3767	A	wistar	gk	G	G	wistar:Pro->Pro#coding-synonymous	gk:Pro->Pro#coding-synonymous
Disp2	NM_001107759.2	3904	T	wistar	gk	C	C	wistar:Val->Ala#missense	gk:Val->Ala#missense
Disp2	NM_001107759.2	3906	A	wistar	gk	G	G	wistar:Met->Val#missense	gk:Met->Val#missense
Disp2	NM_001107759.2	3923	T	wistar	gk	C	C	wistar:Asp->Asp#coding-synonymous	gk:Asp->Asp#coding-synonymous
Disp2	NM_001107759.2	4058	G	wistar	gk	A	A	wistar:Met->Ile#missense	gk:Met->Ile#missense
Disp2	NM_001107759.2	581	G	wistar	gk	A	A	wistar:Pro->Pro#coding-synonymous	gk:Pro->Pro#coding-synonymous
Tmem176a	NM_001039008.1	216	G	wistar	gk	T	T	wistar:Gln->His#missense	gk:Gln->His#missense
Blzf1	NM_001017494.1	291	G	wistar	gk	A	A	wistar:Gln->Gln#coding-synonymous	gk:Gln->Gln#coding-synonymous
Blzf1	NM_001017494.1	869	A	wistar	gk	G	G	wistar:His->Arg#missense	gk:His->Arg#missense
Uso1	NM_019379.1	1867	C	wistar	gk	T	T	wistar:Pro->Ser#missense	gk:Pro->Ser#missense
Uso1	NM_019379.1	2068	G	wistar	gk	A	A	wistar:Val->Met#missense	gk:Val->Met#missense
Uso1	NM_019379.1	2423	T	wistar	gk	C	C	wistar:Leu->Ser#missense	gk:Leu->Ser#missense
Uso1	NM_019379.1	2542	C	wistar	gk	A	A	wistar:Arg->Ser#missense	gk:Arg->Ser#missense
Uso1	NM_019379.1	2649	T	wistar	gk	C	C	wistar:Ser->Ser#coding-synonymous	gk:Ser->Ser#coding-synonymous
Uso1	NM_019379.1	2713	T	wistar	gk	G	G	wistar:Ser->Ala#missense	gk:Ser->Ala#missense
Crym	NM_053955.1	688	A	wistar	gk	G	G	wistar:Gly->Gly#coding-synonymous	gk:Gly->Gly#coding-synonymous
Acadvl	NM_012891.2	309	G	wistar	gk	A	A	wistar:Gly->Glu#missense	gk:Gly->Glu#missense
Runx1t1	NM_001108657.1	1964	T	wistar	gk	C	C	wistar:Pro->Pro#coding-synonymous	gk:Pro->Pro#coding-synonymous
Plat	NM_013151.2	1415	C	wistar	gk	T	T	wistar:Leu->Leu#coding-synonymous	gk:Leu->Leu#coding-synonymous
Cux2	NM_001271380.1	1361	G	wistar	gk	A	A	wistar:Leu->Leu#coding-synonymous	gk:Leu->Leu#coding-synonymous
Cux2	NM_001271380.1	3323	A	wistar	gk	C	C	wistar:Pro->Pro#coding-synonymous	gk:Pro->Pro#coding-synonymous
Rbx1	NM_001034135.1	152	T	wistar	gk	C	C	wistar:Ile->Ile#coding-synonymous	gk:Ile->Ile#coding-synonymous
Pkn3	NM_001047861.1	926	A	wistar	gk	ATTT	ATTT	wistar:3n-non-frameshifting	gk:3n-non-frameshifting
[truncated: 7,285 more rows]

## Sheet: Coding variants(difference)
Gene	mRNA_ID	pos	ref	wistar	gk	wistar-variants	gk-variants	wistar_variants_type	gk_variants_type
Gpr37l1	NM_145784.2	1172	G		gk	NA	A		gk:Val->Ile#missense
Gpr37l1	NM_145784.2	1456	A		gk	NA	G		gk:Ser->Ser#coding-synonymous
Gpr37l1	NM_145784.2	193	C		gk	NA	T		gk:Asp->Asp#coding-synonymous
Prkch	NM_031085.2	1216	T	wistar		C	NA	wistar:Gly->Gly#coding-synonymous
Ermp1	NM_184050.2	1205	C		gk	NA	T		gk:Phe->Phe#coding-synonymous
Dis3	NM_001127483.1	963	G	wistar		T	NA	wistar:Val->Leu#missense
Ptpn12	NM_057115.2	1170	G		gk	NA	A		gk:Pro->Pro#coding-synonymous
Cdhr1	NM_053572.1	1511	G	wistar		A	NA	wistar:Ser->Ser#coding-synonymous
Plekhg2	NM_001134972.1	1746	A		gk	NA	G		gk:Arg->Arg#coding-synonymous
Plekhg2	NM_001134972.1	4288	A		gk	NA	C		gk:Ile->Leu#missense
Plekhg2	NM_001134972.1	2170	TCA		gk	NA	TCACCA		gk:3n-non-frameshifting
Eno2	NM_139325.3	860	C	wistar		T	NA	wistar:Pro->Pro#coding-synonymous
Zer1	NM_001100707.1	743	C		gk	NA	T		gk:Ser->Ser#coding-synonymous
Stk10	NM_019206.2	1711	G	wistar		A	NA	wistar:Leu->Leu#coding-synonymous
Stk10	NM_019206.2	554	G		gk	NA	A		gk:Gly->Ser#missense
Clcn6	NM_001106479.1	1980	C		gk	NA	G		gk:Gly->Gly#coding-synonymous
Clcn6	NM_001106479.1	210	T		gk	NA	C		gk:Pro->Pro#coding-synonymous
Clcn6	NM_001106479.1	2619	A		gk	NA	G		gk:Leu->Leu#coding-synonymous
Clcn6	NM_001106479.1	322	G		gk	NA	A		gk:Val->Met#missense
Clcn6	NM_001106479.1	943	G		gk	NA	T		gk:Ala->Ser#missense
Rpa1	NM_001047843.1	828	C		gk	NA	T		gk:Cys->Cys#coding-synonymous
Rpe65	NM_053562.3	1007	T		gk	NA	C		gk:Asp->Asp#coding-synonymous
Rpe65	NM_053562.3	429	A		gk	NA	G		gk:Ile->Val#missense
Tmem120a	NM_001010945.1	1276	C		gk	NA	T		gk:Leu->Leu#coding-synonymous
Mcf2l	NM_053951.2	126	A		gk	NA	G		gk:Pro->Pro#coding-synonymous
Mcf2l	NM_053951.2	222	A		gk	NA	T		gk:Pro->Pro#coding-synonymous
Lhfp	NM_001109183.1	486	A		gk	NA	T		gk:Thr->Thr#coding-synonymous
RGD1306941	NM_001108219.1	369	T	wistar		C	NA	wistar:Asn->Asn#coding-synonymous
RGD1306941	NM_001108219.1	588	C		gk	NA	A		gk:Asn->Lys#missense
Adgre1	NM_001007557.1	1825	C	wistar		T	NA	wistar:Thr->Thr#coding-synonymous
Adgre1	NM_001007557.1	1870	A	wistar		G	NA	wistar:Val->Val#coding-synonymous
Adgre1	NM_001007557.1	2155	C		gk	NA	T		gk:Cys->Cys#coding-synonymous
Adgre1	NM_001007557.1	506	T	wistar		C	NA	wistar:Ser->Pro#missense
Adgre1	NM_001007557.1	993	C	wistar		T	NA	wistar:Thr->Ile#missense
Sec24a	NM_001105780.1	1219	A	wistar		G	NA	wistar:Asn->Asp#missense
Hspa14	NM_001004257.1	1279	C		gk	NA	T		gk:Val->Val#coding-synonymous
Hspa14	NM_001004257.1	481	T		gk	NA	C		gk:Asp->Asp#coding-synonymous
Ankrd13c	NM_001191570.1	825	G		gk	NA	A		gk:Lys->Lys#coding-synonymous
Coq6	NM_001011983.1	1052	G	wistar		A	NA	wistar:Val->Ile#missense
Coq6	NM_001011983.1	550	C	wistar		T	NA	wistar:Tyr->Tyr#coding-synonymous
Zrsr1	NM_001017504.1	163	T		gk	NA	C		gk:Val->Ala#missense
Ccdc90b	NM_001024885.1	429	G		gk	NA	T		gk:Asp->Tyr#missense
Apba1	NM_031779.2	1334	G		gk	NA	C		gk:Pro->Pro#coding-synonymous
Apba1	NM_031779.2	2231	G	wistar		A	NA	wistar:Gln->Gln#coding-synonymous
Ccp110	NM_001108501.1	834	T	wistar		C	NA	wistar:Trp->Arg#missense
Creld1	NM_001024783.1	1218	C	wistar		A	NA	wistar:Ile->Ile#coding-synonymous
Creld1	NM_001024783.1	309	A	wistar		T	NA	wistar:Pro->Pro#coding-synonymous
Sptbn2	NM_019167.2	3975	A		gk	NA	G		gk:Leu->Leu#coding-synonymous
Sptbn2	NM_019167.2	5040	A		gk	NA	G		gk:Arg->Arg#coding-synonymous
Sptbn2	NM_019167.2	5418	T		gk	NA	C		gk:Tyr->Tyr#coding-synonymous
Sptbn2	NM_019167.2	6357	T		gk	NA	C		gk:Ser->Ser#coding-synonymous
Cst6	NM_133566.1	562	C	wistar		A	NA	wistar:Thr->Thr#coding-synonymous
Tram1	NM_001007701.1	264	G	wistar		C	NA	wistar:Leu->Leu#coding-synonymous
Elmod1	NM_001191579.1	448	G		gk	NA	A		gk:Met->Ile#missense
Polr3e	NM_001108503.1	403	C	wistar		T	NA	wistar:Asn->Asn#coding-synonymous
Polr3e	NM_001108503.1	565	G		gk	NA	A		gk:Gln->Gln#coding-synonymous
Pcdhga5	NM_001037137.1	285	A		gk	NA	G		gk:Leu->Leu#coding-synonymous
Unc5c	NM_199407.1	1384	A		gk	NA	G		gk:Asn->Asp#missense
Unc5c	NM_199407.1	1518	C		gk	NA	G		gk:Leu->Leu#coding-synonymous
Setd2	NM_001108189.1	2221	G		gk	NA	A		gk:Val->Val#coding-synonymous
Setd2	NM_001108189.1	2518	C		gk	NA	T		gk:Pro->Pro#coding-synonymous
Setd2	NM_001108189.1	2730	A	wistar		G	NA	wistar:Glu->Gly#missense
Setd2	NM_001108189.1	2756	T		gk	NA	C		gk:Leu->Leu#coding-synonymous
Setd2	NM_001108189.1	3236	G		gk	NA	C		gk:Val->Leu#missense
Setd2	NM_001108189.1	3259	C	wistar		T	NA	wistar:Asp->Asp#coding-synonymous
Setd2	NM_001108189.1	3263	A		gk	NA	G		gk:Ile->Val#missense
Setd2	NM_001108189.1	3276	T		gk	NA	C		gk:Met->Thr#missense
Setd2	NM_001108189.1	3382	A		gk	NA	C		gk:Leu->Leu#coding-synonymous
Setd2	NM_001108189.1	4738	A		gk	NA	G		gk:Gly->Gly#coding-synonymous
Setd2	NM_001108189.1	5338	A		gk	NA	T		gk:Leu->Leu#coding-synonymous
Setd2	NM_001108189.1	5422	G		gk	NA	T		gk:Leu->Leu#coding-synonymous
Setd2	NM_001108189.1	5632	A		gk	NA	G		gk:Pro->Pro#coding-synonymous
Setd2	NM_001108189.1	6388	C		gk	NA	T		gk:Ser->Ser#coding-synonymous
Setd2	NM_001108189.1	6604	T		gk	NA	C		gk:Thr->Thr#coding-synonymous
Lmo7	NM_001001515.1	1455	A		gk	NA	G		gk:Arg->Arg#coding-synonymous
Lmo7	NM_001001515.1	1698	A		gk	NA	T		gk:Pro->Pro#coding-synonymous
Lmo7	NM_001001515.1	2216	A		gk	NA	G		gk:Gln->Arg#missense
Lmo7	NM_001001515.1	3697	G		gk	NA	T		gk:Asp->Tyr#missense
Lmo7	NM_001001515.1	4548	G		gk	NA	A		gk:Ala->Ala#coding-synonymous
Lmo7	NM_001001515.1	4865	T		gk	NA	C		gk:Leu->Pro#missense
Ramp2	NM_031646.1	554	G	wistar		T	NA	wistar:Ala->Ala#coding-synonymous
S1pr5	NM_021775.2	491	T		gk	NA	C		gk:Leu->Leu#coding-synonymous
Vom2r80	NM_001111321.1	946	G	wistar		T	NA	wistar:Ala->Ser#missense
Dhx37	NM_001105926.2	1117	A		gk	NA	G		gk:Thr->Thr#coding-synonymous
Dhx37	NM_001105926.2	1441	T		gk	NA	C		gk:Phe->Phe#coding-synonymous
Dhx37	NM_001105926.2	1578	T		gk	NA	A		gk:Met->Lys#missense
Dhx37	NM_001105926.2	1874	G		gk	NA	A		gk:Val->Ile#missense
Dhx37	NM_001105926.2	2005	A		gk	NA	C		gk:Arg->Arg#coding-synonymous
Dhx37	NM_001105926.2	2308	G		gk	NA	A		gk:Ala->Ala#coding-synonymous
Dhx37	NM_001105926.2	2371	G		gk	NA	A		gk:Ala->Ala#coding-synonymous
Dhx37	NM_001105926.2	2561	A		gk	NA	G		gk:Thr->Ala#missense
Dhx37	NM_001105926.2	262	G		gk	NA	A		gk:Ala->Ala#coding-synonymous
Dhx37	NM_001105926.2	286	G		gk	NA	A		gk:Arg->Arg#coding-synonymous
Dhx37	NM_001105926.2	316	G		gk	NA	T		gk:Val->Val#coding-synonymous
Dhx37	NM_001105926.2	3208	C		gk	NA	T		gk:Ala->Ala#coding-synonymous
Dhx37	NM_001105926.2	656	C		gk	NA	T		gk:Pro->Ser#missense
Dhx37	NM_001105926.2	669	A		gk	NA	G		gk:Glu->Gly#missense
Dhx37	NM_001105926.2	775	G		gk	NA	A		gk:Val->Val#coding-synonymous
Dlg1	NM_012788.1	2544	G		gk	NA	C		gk:Cys->Ser#missense
Sntb1	NM_001130542.1	1997	A		gk	NA	G		gk:Arg->Arg#coding-synonymous
Sntb1	NM_001130542.1	585	A		gk	NA	G		gk:Thr->Ala#missense
Sntb1	NM_001130542.1	860	G		gk	NA	A		gk:Leu->Leu#coding-synonymous
Tmem266	NM_001109294.1	343	G		gk	NA	A		gk:Ser->Ser#coding-synonymous
Mgat5b	NM_001107068.1	1705	T		gk	NA	C		gk:Asp->Asp#coding-synonymous
Mgat5b	NM_001107068.1	2153	A		gk	NA	G		gk:Thr->Ala#missense
Mgat5b	NM_001107068.1	988	A		gk	NA	G		gk:Thr->Thr#coding-synonymous
Cpne4	NM_001109003.1	1503	A		gk	NA	G		gk:Pro->Pro#coding-synonymous
Grid2ip	NM_001105910.1	948	G	wistar		A	NA	wistar:Pro->Pro#coding-synonymous
Hist1h2bo	NM_001106114.1	117	G		gk	NA	T		gk:Ser->Ser#coding-synonymous
Hist1h2bo	NM_001106114.1	213	C	wistar		T	NA	wistar:Phe->Phe#coding-synonymous
Hist1h2bo	NM_001106114.1	291	G		gk	NA	A		gk:Thr->Thr#coding-synonymous
Tbcc	NM_001108200.2	498	T		gk	NA	A		gk:Leu->Met#missense
Tnfrsf21	NM_001108207.1	1548	G		gk	NA	A		gk:Val->Val#coding-synonymous
Tnfrsf21	NM_001108207.1	678	C		gk	NA	T		gk:Ser->Ser#coding-synonymous
Tnfrsf21	NM_001108207.1	900	C		gk	NA	T		gk:Pro->Pro#coding-synonymous
Slc2a13	NM_133611.2	313	G	wistar		T	NA	wistar:Ala->Ala#coding-synonymous
Dbn1	NM_031024.1	1067	T		gk	NA	C		gk:Ser->Ser#coding-synonymous
Dbn1	NM_031024.1	656	T		gk	NA	C		gk:Asp->Asp#coding-synonymous
Alms1	NM_001106604.2	3412	T		gk	NA	C		gk:Val->Val#coding-synonymous
Alms1	NM_001106604.2	3540	T		gk	NA	C		gk:Met->Thr#missense
Alms1	NM_001106604.2	3817	A		gk	NA	G		gk:Ala->Ala#coding-synonymous
Alms1	NM_001106604.2	7902	A		gk	NA	C		gk:Asn->Thr#missense
Alms1	NM_001106604.2	8345	T		gk	NA	C		gk:Trp->Arg#missense
Alms1	NM_001106604.2	9607	A		gk	NA	G		gk:Glu->Glu#coding-synonymous
Hs3st1	NM_053391.1	165	C		gk	NA	T		gk:Thr->Thr#coding-synonymous
Slc25a22	NM_001014027.1	621	C		gk	NA	A		gk:Arg->Arg#coding-synonymous
Polr2m	NM_183402.1	376	C	wistar		T	NA	wistar:Pro->Ser#missense
Polr2m	NM_183402.1	591	C		gk	NA	T		gk:Ser->Ser#coding-synonymous
Polr2m	NM_183402.1	891	T		gk	NA	C		gk:Val->Val#coding-synonymous
Polr2m	NM_183402.1	954	G		gk	NA	A		gk:Ser->Ser#coding-synonymous
Gstm4	NM_001024304.1	199	G	wistar		A	NA	wistar:Asp->Asn#missense
Gstm4	NM_001024304.1	328	A		gk	NA	C		gk:Ile->Leu#missense
Gstm4	NM_001024304.1	332	C		gk	NA	G		gk:Ala->Gly#missense
Synpo	NM_021695.2	1215	G		gk	NA	A		gk:Val->Met#missense
Synpo	NM_021695.2	1419	C		gk	NA	A		gk:Arg->Arg#coding-synonymous
Synpo	NM_021695.2	1495	C		gk	NA	T		gk:Ala->Val#missense
Synpo	NM_021695.2	1499	C		gk	NA	T		gk:Pro->Pro#coding-synonymous
Synpo	NM_021695.2	1510	A		gk	NA	G		gk:Gln->Arg#missense
Synpo	NM_021695.2	2202	C		gk	NA	T		gk:His->Tyr#missense
Synpo	NM_021695.2	2257	T		gk	NA	C		gk:Ile->Thr#missense
Cuedc2	NM_001079886.1	1120	A	wistar		G	NA	wistar:Lys->Glu#missense
Acy3	NM_001009603.1	710	A		gk	NA	G		gk:Lys->Lys#coding-synonymous
Ada	NM_130399.2	376	T		gk	NA	G		gk:Val->Val#coding-synonymous
Ada	NM_130399.2	985	C		gk	NA	T		gk:Thr->Thr#coding-synonymous
Slc6a7	NM_053996.2	1515	C		gk	NA	T		gk:Tyr->Tyr#coding-synonymous
Slc6a7	NM_053996.2	159	T		gk	NA	C		gk:Gly->Gly#coding-synonymous
Foxn3	NM_001108047.1	251	C	wistar		T	NA	wistar:Pro->Pro#coding-synonymous
Cd248	NM_001106325.1	507	C		gk	NA	T		gk:Gly->Gly#coding-synonymous
Timeless	NM_031340.1	3311	G		gk	NA	A		gk:Arg->Gln#missense
Timeless	NM_031340.1	3404	G	wistar		A	NA	wistar:Arg->Gln#missense
Hmgcs2	NM_173094.2	107	G		gk	NA	A		gk:Ala->Thr#missense
Zbtb10	NM_024489.1	2366	T		gk	NA	A		gk:Leu->Met#missense
Plekhh2	NM_001191770.1	741	G	wistar		A	NA	wistar:Arg->Arg#coding-synonymous
Plekhh2	NM_001191770.1	783	C	wistar		G	NA	wistar:His->Gln#missense
Ctnnd2	NM_001271502.1	1605	A		gk	NA	G		gk:Leu->Leu#coding-synonymous
Ctnnd2	NM_001271502.1	1644	T		gk	NA	C		gk:Ser->Ser#coding-synonymous
Ccnb1	NM_171991.3	1136	C	wistar		T	NA	wistar:Ile->Ile#coding-synonymous
Ttc12	NM_001004246.2	1661	C		gk	NA	T		gk:Ser->Ser#coding-synonymous
Ttc12	NM_001004246.2	770	A		gk	NA	G		gk:Leu->Leu#coding-synonymous
Ttc12	NM_001004246.2	788	A		gk	NA	G		gk:Thr->Thr#coding-synonymous
Ttc12	NM_001004246.2	962	T		gk	NA	C		gk:Ser->Ser#coding-synonymous
Igfbp2	NM_013122.2	599	C		gk	NA	T		gk:Asn->Asn#coding-synonymous
Btaf1	NM_001191917.1	5481	A		gk	NA	G		gk:Ser->Ser#coding-synonymous
Pald1	NM_001034128.2	219	T	wistar		C	NA	wistar:His->His#coding-synonymous
Pald1	NM_001034128.2	295	C	wistar		T	NA	wistar:Arg->Cys#missense
Zfp347	NM_133390.1	2533	G		gk	NA	A		gk:Glu->Lys#missense
Zfp347	NM_133390.1	2816	G	wistar		A	NA	wistar:Cys->Tyr#missense
Zfp347	NM_133390.1	3364	T	wistar		G	NA	wistar:Ser->Ala#missense
Zfp347	NM_133390.1	3974	G	wistar		C	NA	wistar:Gly->Ala#missense
Med1	NM_001134361.1	2142	T		gk	NA	G		gk:Asn->Lys#missense
Med1	NM_001134361.1	753	T		gk	NA	C		gk:Ser->Ser#coding-synonymous
Cers5	NM_001108993.1	1435	T		gk	NA	C		gk:Ala->Ala#coding-synonymous
Bcor	NM_001191586.1	2798	C		gk	NA	T		gk:Pro->Pro#coding-synonymous
Apol9a	NM_001025066.1	990	C	wistar		T	NA	wistar:Arg->Cys#missense
Eea1	NM_001108086.2	123	T	wistar		C	NA	wistar:Phe->Phe#coding-synonymous
Eea1	NM_001108086.2	1425	T	wistar		C	NA	wistar:Asn->Asn#coding-synonymous
Eea1	NM_001108086.2	2212	A	wistar		G	NA	wistar:Asn->Asp#missense
Eea1	NM_001108086.2	2622	C	wistar		T	NA	wistar:Ser->Ser#coding-synonymous
Eea1	NM_001108086.2	2725	C	wistar		T	NA	wistar:Leu->Leu#coding-synonymous
Eea1	NM_001108086.2	4128	G	wistar		A	NA	wistar:Gln->Gln#coding-synonymous
Eea1	NM_001108086.2	602	G	wistar		C	NA	wistar:Ser->Thr#missense
Eea1	NM_001108086.2	627	C	wistar		T	NA	wistar:Asp->Asp#coding-synonymous
Gsto1	NM_001007602.1	94	G	wistar		A	NA	wistar:Ala->Ala#coding-synonymous
Zbtb11	NM_001107097.1	238	T		gk	NA	A		gk:Thr->Thr#coding-synonymous
Zbtb11	NM_001107097.1	2722	A		gk	NA	G		gk:Gln->Gln#coding-synonymous
Zbtb11	NM_001107097.1	3037	G		gk	NA	T		gk:Thr->Thr#coding-synonymous
Pddc1	NM_001107563.2	272	T	wistar		C	NA	wistar:Ile->Ile#coding-synonymous
Pddc1	NM_001107563.2	42	A	wistar		C	NA	wistar:Arg->Arg#coding-synonymous
D2hgdh	NM_001106926.1	1116	T	wistar		C	NA	wistar:Leu->Leu#coding-synonymous
D2hgdh	NM_001106926.1	1281	T		gk	NA	C		gk:Cys->Arg#missense
D2hgdh	NM_001106926.1	1481	T	wistar		C	NA	wistar:Asn->Asn#coding-synonymous
Nploc4	NM_080577.2	1470	G	wistar		A	NA	wistar:Leu->Leu#coding-synonymous
Nploc4	NM_080577.2	1806	C		gk	NA	T		gk:Thr->Thr#coding-synonymous
Rfx5	NM_001107694.1	1204	A		gk	NA	T		gk:Val->Val#coding-synonymous
Rfx5	NM_001107694.1	1729	C		gk	NA	T		gk:Arg->Arg#coding-synonymous
Rfx5	NM_001107694.1	644	C		gk	NA	T		gk:Pro->Ser#missense
Rbp4	NM_013162.1	191	A		gk	NA	G		gk:Lys->Lys#coding-synonymous
Zfp777	NM_001109348.1	1554	G		gk	NA	A		gk:Lys->Lys#coding-synonymous
Slc7a1	NM_013111.3	1684	C	wistar		T	NA	wistar:Leu->Leu#coding-synonymous
Slc7a1	NM_013111.3	1782	C	wistar		T	NA	wistar:Thr->Thr#coding-synonymous
Slc7a1	NM_013111.3	1791	T	wistar		C	NA	wistar:Ile->Ile#coding-synonymous
Slc7a1	NM_013111.3	1857	G	wistar		A	NA	wistar:Gly->Gly#coding-synonymous
Slc7a1	NM_013111.3	1884	G	wistar		A	NA	wistar:Thr->Thr#coding-synonymous
Slc7a1	NM_013111.3	2121	T		gk	NA	C		gk:Asp->Asp#coding-synonymous
Mafg	NM_022386.2	507	G	wistar		C	NA	wistar:Ala->Ala#coding-synonymous
Syde2	NM_001305229.1	1558	T	wistar		C	NA	wistar:Met->Thr#missense
Ythdf2	NM_001047099.1	1466	A	wistar		T	NA	wistar:Thr->Thr#coding-synonymous
Ythdf2	NM_001047099.1	1493	C		gk	NA	T		gk:Ala->Ala#coding-synonymous
Barhl2	NM_022956.2	1068	A	wistar		G	NA	wistar:Ala->Ala#coding-synonymous
Barhl2	NM_022956.2	846	C	wistar		A	NA	wistar:Arg->Arg#coding-synonymous
Styxl1	NM_001037788.1	298	C		gk	NA	A		gk:Arg->Arg#coding-synonymous
Zfp516	NM_001191695.1	2605	C		gk	NA	T		gk:Pro->Ser#missense
Pigw	NM_194461.1	780	A	wistar		G	NA	wistar:Ser->Ser#coding-synonymous
Sart3	NM_001107156.1	2366	C		gk	NA	T		gk:Asn->Asn#coding-synonymous
Sart3	NM_001107156.1	297	T		gk	NA	C		gk:Leu->Leu#coding-synonymous
Sart3	NM_001107156.1	362	A		gk	NA	G		gk:Gly->Gly#coding-synonymous
Sart3	NM_001107156.1	497	C		gk	NA	T		gk:Asp->Asp#coding-synonymous
Sart3	NM_001107156.1	723	A		gk	NA	G		gk:Ile->Val#missense
Nup35	NM_001004229.1	43	G	wistar		T	NA	wistar:Ala->Ala#coding-synonymous
Nup35	NM_001004229.1	844	T	wistar		G	NA	wistar:Thr->Thr#coding-synonymous
Loxl1	NM_001012125.1	1157	T		gk	NA	C		gk:Ser->Pro#missense
Loxl1	NM_001012125.1	1855	T		gk	NA	C		gk:Phe->Phe#coding-synonymous
Gjc1	NM_001085381.1	1380	T	wistar		C	NA	wistar:Tyr->Tyr#coding-synonymous
Gjc1	NM_001085381.1	672	G	wistar		T	NA	wistar:Ser->Ser#coding-synonymous
Hbb-b1	NM_198776.1	155	G		gk	NA	T		gk:Leu->Leu#coding-synonymous
Hbb-b1	NM_198776.1	252	G		gk	NA	A		gk:Glu->Lys#missense
Hbb-b1	NM_198776.1	316	C		gk	NA	G		gk:Ala->Gly#missense
LOC689064	NM_001111269.1	361	T		gk	NA	C		gk:Asn->Asn#coding-synonymous
Rab13	NM_031092.1	372	C		gk	NA	T		gk:Phe->Phe#coding-synonymous
Usp31	NM_001107548.1	1686	T	wistar		C	NA	wistar:Asn->Asn#coding-synonymous
Usp31	NM_001107548.1	228	G	wistar		A	NA	wistar:Arg->Arg#coding-synonymous
Usp31	NM_001107548.1	2511	G	wistar		A	NA	wistar:Gln->Gln#coding-synonymous
Tmcc3	NM_001108084.1	1223	T	wistar		C	NA	wistar:His->His#coding-synonymous
Tmcc3	NM_001108084.1	332	C	wistar		T	NA	wistar:Phe->Phe#coding-synonymous
Stbd1	NM_001013988.1	131	T	wistar		C	NA	wistar:Gly->Gly#coding-synonymous
Stbd1	NM_001013988.1	525	G	wistar		T	NA	wistar:Ala->Ser#missense
Stbd1	NM_001013988.1	527	T	wistar		C	NA	wistar:Ala->Ser#missense
Stbd1	NM_001013988.1	550	C	wistar		T	NA	wistar:Pro->Leu#missense
Snx18	NM_001107652.1	1627	C		gk	NA	T		gk:Thr->Thr#coding-synonymous
Snx18	NM_001107652.1	673	C	wistar		T	NA	wistar:Asp->Asp#coding-synonymous
Bms1	NM_001100751.2	1645	T		gk	NA	C		gk:Phe->Phe#coding-synonymous
Bms1	NM_001100751.2	1899	C		gk	NA	T		gk:Ala->Val#missense
Cpd	NM_012836.2	1218	A		gk	NA	G		gk:Ser->Ser#coding-synonymous
Cpd	NM_012836.2	1513	C		gk	NA	T		gk:Pro->Ser#missense
Thsd7b	NM_001191669.1	3156	C		gk	NA	G		gk:Val->Val#coding-synonymous
Thsd7b	NM_001191669.1	3171	A		gk	NA	G		gk:Glu->Glu#coding-synonymous
Thsd7b	NM_001191669.1	4656	C		gk	NA	T		gk:Asp->Asp#coding-synonymous
Thsd7b	NM_001191669.1	543	T		gk	NA	G		gk:Val->Val#coding-synonymous
Gal	NM_033237.1	384	G		gk	NA	A		gk:Val->Val#coding-synonymous
Gpatch11	NM_001108700.1	389	G	wistar		A	NA	wistar:Arg->Arg#coding-synonymous
Gpatch11	NM_001108700.1	548	C	wistar		T	NA	wistar:Pro->Pro#coding-synonymous
Gpatch11	NM_001108700.1	674	C		gk	NA	T		gk:Ala->Ala#coding-synonymous
Gpatch11	NM_001108700.1	839	A	wistar		G	NA	wistar:Glu->Glu#coding-synonymous
Trank1	NM_001191799.1	3378	T	wistar		C	NA	wistar:His->His#coding-synonymous
Trank1	NM_001191799.1	3790	C	wistar		A	NA	wistar:Arg->Arg#coding-synonymous
Trank1	NM_001191799.1	5966	A	wistar		G	NA	wistar:Lys->Arg#missense
Trank1	NM_001191799.1	6559	C	wistar		G	NA	wistar:Leu->Val#missense
Trank1	NM_001191799.1	6630	T	wistar		G	NA	wistar:Leu->Leu#coding-synonymous
Kcnd2	NM_031730.2	1726	T		gk	NA	A		gk:Ser->Ser#coding-synonymous
Nsfl1c	NM_031981.2	1092	A		gk	NA	C		gk:Ala->Ala#coding-synonymous
Wdtc1	NM_001107908.1	1612	T		gk	NA	C		gk:Asp->Asp#coding-synonymous
Wdtc1	NM_001107908.1	1798	A		gk	NA	G		gk:Ala->Ala#coding-synonymous
Wdtc1	NM_001107908.1	706	A		gk	NA	G		gk:Thr->Thr#coding-synonymous
Cul4a	NM_001127301.1	272	A		gk	NA	G		gk:Glu->Glu#coding-synonymous
Hdac3	NM_053448.1	1239	G	wistar		A	NA	wistar:Arg->Arg#coding-synonymous
Hdac3	NM_053448.1	405	T	wistar		C	NA	wistar:Asn->Asn#coding-synonymous
Hdac3	NM_053448.1	945	C	wistar		T	NA	wistar:Val->Val#coding-synonymous
Ahdc1	NM_001134956.1	1299	A		gk	NA	G		gk:Pro->Pro#coding-synonymous
Ahdc1	NM_001134956.1	2982	G		gk	NA	A		gk:Gly->Gly#coding-synonymous
Ctsd	NM_134334.2	581	C	wistar		T	NA	wistar:Ser->Leu#missense
Ctsd	NM_134334.2	948	T	wistar		C	NA	wistar:Thr->Thr#coding-synonymous
Cd300lf	NM_001025111.1	250	G		gk	NA	A		gk:Arg->Gln#missense
Snx7	NM_001012083.1	1100	G	wistar		A	NA	wistar:Asp->Asn#missense
Snx7	NM_001012083.1	895	G	wistar		A	NA	wistar:Thr->Thr#coding-synonymous
Ppp1r16b	NM_001191072.1	1310	A	wistar		C	NA	wistar:Glu->Asp#missense
Ppp1r16b	NM_001191072.1	548	T	wistar		C	NA	wistar:His->His#coding-synonymous
Ppp1r16b	NM_001191072.1	557	C	wistar		T	NA	wistar:Asn->Asn#coding-synonymous
Pgap1	NM_201990.1	2702	G		gk	NA	A		gk:Val->Val#coding-synonymous
Kcna3	NM_019270.3	264	G		gk	NA	A		gk:Arg->Arg#coding-synonymous
Kcna3	NM_019270.3	297	T		gk	NA	C		gk:Phe->Phe#coding-synonymous
Fam151b	NM_001134748.1	567	C		gk	NA	T		gk:Asp->Asp#coding-synonymous
Fam151b	NM_001134748.1	721	T	wistar		A	NA	wistar:Cys->Ser#missense
Timp3	NM_012886.2	540	A		gk	NA	G		gk:Thr->Thr#coding-synonymous
Scn7a	NM_031686.1	1408	T		gk	NA	C		gk:Thr->Thr#coding-synonymous
Scn7a	NM_031686.1	3136	G		gk	NA	A		gk:Glu->Glu#coding-synonymous
Scn7a	NM_031686.1	4010	G		gk	NA	T		gk:Ala->Ser#missense
C4a	NM_031504.3	2712	C		gk	NA	T		gk:Ser->Ser#coding-synonymous
C4a	NM_031504.3	924	C		gk	NA	T		gk:Leu->Leu#coding-synonymous
Snx10	NM_001013085.1	412	C	wistar		T	NA	wistar:Ser->Ser#coding-synonymous
LOC687399	NM_001101015.1	864	T		gk	NA	C		gk:Ala->Ala#coding-synonymous
Fzd6	NM_001130536.1	1111	A		gk	NA	G		gk:Asn->Asp#missense
Fzd6	NM_001130536.1	2059	G		gk	NA	A		gk:Ala->Thr#missense
Fzd6	NM_001130536.1	855	T		gk	NA	C		gk:Cys->Cys#coding-synonymous
Prss23	NM_001007691.1	372	G	wistar		T	NA	wistar:Arg->Leu#missense
Prss23	NM_001007691.1	487	T	wistar		C	NA	wistar:Asp->Asp#coding-synonymous
Prss23	NM_001007691.1	808	T	wistar		C	NA	wistar:Ile->Ile#coding-synonymous
Cops3	NM_001004200.1	227	T	wistar		C	NA	wistar:Val->Val#coding-synonymous
Galnt7	NM_022926.1	1812	C		gk	NA	T		gk:Thr->Thr#coding-synonymous
Galnt7	NM_022926.1	387	T	wistar		C	NA	wistar:Tyr->Tyr#coding-synonymous
Galnt7	NM_022926.1	654	C	wistar		T	NA	wistar:His->His#coding-synonymous
Dpf1	NM_001105729.3	661	G		gk	NA	T		gk:Val->Phe#missense
Ctps2	NM_001034998.2	1032	C	wistar		T	NA	wistar:Tyr->Tyr#coding-synonymous
Ctps2	NM_001034998.2	549	C	wistar		T	NA	wistar:Asp->Asp#coding-synonymous
Cnpy3	NM_001134710.1	39	A		gk	NA	G		gk:Glu->Gly#missense
Cnpy3	NM_001134710.1	442	C	wistar		T	NA	wistar:Val->Val#coding-synonymous
Cnpy3	NM_001134710.1	743	G	wistar		A	NA	wistar:Gly->Ser#missense
Cnpy3	NM_001134710.1	785	G		gk	NA	A		gk:Ala->Thr#missense
Lmnb1	NM_053905.1	1538	G		gk	NA	A		gk:Ser->Ser#coding-synonymous
Lmnb1	NM_053905.1	876	T		gk	NA	C		gk:Leu->Leu#coding-synonymous
Lmnb1	NM_053905.1	1979	TGAGGAGGAGGAGGAGGAGGAGGAGGAG		gk	NA	TGAGGAGGAGGAGGAGGAGGAGGAG		gk:3n-non-frameshifting
Lrif1	NM_001127485.1	1517	C		gk	NA	T		gk:Ser->Ser#coding-synonymous
Rnf40	NM_153471.1	899	G	wistar		A	NA	wistar:Thr->Thr#coding-synonymous
Abca1	NM_178095.2	2202	T		gk	NA	C		gk:Phe->Phe#coding-synonymous
Abca1	NM_178095.2	2283	T		gk	NA	C		gk:Leu->Leu#coding-synonymous
Abca1	NM_178095.2	246	G		gk	NA	A		gk:Leu->Leu#coding-synonymous
Bmp6	NM_013107.1	416	A	wistar		T	NA	wistar:Lys->Met#missense
Bmp6	NM_013107.1	588	G	wistar		A	NA	wistar:Ala->Ala#coding-synonymous
Anxa6	NM_024156.2	833	T		gk	NA	C		gk:Leu->Leu#coding-synonymous
Mas1	NM_012757.2	1444	T	wistar		C	NA	wistar:Arg->Arg#coding-synonymous
Mas1	NM_012757.2	910	A	wistar		G	NA	wistar:Ser->Ser#coding-synonymous
Scn2a	NM_012647.1	1587	A		gk	NA	G		gk:Glu->Glu#coding-synonymous
Scn2a	NM_012647.1	3711	G		gk	NA	A		gk:Pro->Pro#coding-synonymous
Scn2a	NM_012647.1	4866	G	wistar		A	NA	wistar:Thr->Thr#coding-synonymous
Scn2a	NM_012647.1	918	T		gk	NA	C		gk:Thr->Thr#coding-synonymous
RT1-CE16	NM_001008839.1	108	A		gk	NA	G		gk:Ile->Met#missense
RT1-CE16	NM_001008839.1	127	G		gk	NA	A		gk:Glu->Lys#missense
RT1-CE16	NM_001008839.1	161	G		gk	NA	A		gk:Gly->Asp#missense
RT1-CE16	NM_001008839.1	192	A		gk	NA	G		gk:Ala->Ala#coding-synonymous
RT1-CE16	NM_001008839.1	408	G		gk	NA	A		gk:Gly->Gly#coding-synonymous
RT1-CE16	NM_001008839.1	414	T		gk	NA	G		gk:Asp->Glu#missense
RT1-CE16	NM_001008839.1	419	T		gk	NA	C		gk:Phe->Ser#missense
RT1-CE16	NM_001008839.1	42	G		gk	NA	A		gk:Ala->Ala#coding-synonymous
RT1-CE16	NM_001008839.1	604	A		gk	NA	G		gk:Thr->Ala#missense
RT1-CE16	NM_001008839.1	971	C		gk	NA	G		gk:Ala->Gly#missense
Shisa4	NM_001077826.1	12	C		gk	NA	G		gk:Ala->Ala#coding-synonymous
Slc17a6	NM_053427.1	2182	T		gk	NA	G		gk:Ser->Ala#missense
Itm2b	NM_001006963.1	537	C		gk	NA	T		gk:Asp->Asp#coding-synonymous
Tle1	NM_001173433.1	1961	C		gk	NA	T		gk:Asp->Asp#coding-synonymous
Mzf1	NM_001108470.1	1414	G	wistar		A	NA	wistar:Ser->Asn#missense
Mzf1	NM_001108470.1	1685	A	wistar		G	NA	wistar:Gln->Gln#coding-synonymous
Mzf1	NM_001108470.1	2315	A	wistar		G	NA	wistar:Thr->Thr#coding-synonymous
Mzf1	NM_001108470.1	678	C	wistar		T	NA	wistar:Leu->Leu#coding-synonymous
Mzf1	NM_001108470.1	783	C	wistar		T	NA	wistar:Arg->Cys#missense
Lysmd3	NM_001009698.1	277	T	wistar		C	NA	wistar:Met->Thr#missense
Zfp40	NM_001168642.1	1385	G	wistar		A	NA	wistar:Leu->Leu#coding-synonymous
Phf20l1	NM_001271439.1	3001	C		gk	NA	T		gk:His->Tyr#missense
Dhrsx	NM_001105914.1	186	A	wistar		G	NA	wistar:Leu->Leu#coding-synonymous
St8sia2	NM_057156.1	191	T	wistar		C	NA	wistar:Leu->Pro#missense
St8sia2	NM_057156.1	285	G	wistar		A	NA	wistar:Arg->Arg#coding-synonymous
St8sia2	NM_057156.1	489	A	wistar		G	NA	wistar:Ser->Ser#coding-synonymous
Lgals9	NM_012977.1	192	G		gk	NA	A		gk:Val->Ile#missense
Lgals9	NM_012977.1	233	T		gk	NA	C		gk:Thr->Thr#coding-synonymous
Lgals9	NM_012977.1	386	C		gk	NA	T		gk:Cys->Cys#coding-synonymous
Lgals9	NM_012977.1	504	C		gk	NA	T		gk:Leu->Leu#coding-synonymous
Lgals9	NM_012977.1	720	G		gk	NA	A		gk:Val->Met#missense
Lgals9	NM_012977.1	854	G		gk	NA	A		gk:Glu->Glu#coding-synonymous
Lgals9	NM_012977.1	953	T		gk	NA	C		gk:Gly->Gly#coding-synonymous
Lgals9	NM_012977.1	956	G		gk	NA	C		gk:Gln->His#missense
RGD1309821	NM_001108971.1	213	T		gk	NA	C		gk:Val->Ala#missense
RGD1309821	NM_001108971.1	901	T		gk	NA	C		gk:Asp->Asp#coding-synonymous
Pgls	NM_001106066.1	1827	C		gk	NA	T		gk:Ile->Ile#coding-synonymous
Pgls	NM_001106066.1	2037	T	wistar		C	NA	wistar:Ile->Ile#coding-synonymous
Trmt6	NM_001107779.1	1382	T	wistar		C	NA	wistar:Leu->Leu#coding-synonymous
Ndrg1	NM_001011991.1	747	G	wistar		A	NA	wistar:Ser->Asn#missense
Ndrg1	NM_001011991.1	751	T		gk	NA	C		gk:Asn->Asn#coding-synonymous
Lmx1a	NM_001105967.2	1297	A	wistar		G	NA	wistar:Leu->Leu#coding-synonymous
RT1-A1	NM_001008827.1	1051	G		gk	NA	A		gk:Ala->Thr#missense
RT1-A1	NM_001008827.1	973	G		gk	NA	A		gk:Ala->Thr#missense
RT1-A1	NM_001008827.1	988	G		gk	NA	A		gk:Ala->Ile#missense
RT1-A1	NM_001008827.1	989	C		gk	NA	T		gk:Ala->Ile#missense
Rhog	NM_001037195.1	293	C	wistar		T	NA	wistar:Arg->Arg#coding-synonymous
Taf1c	NM_001014155.1	1552	T		gk	NA	C		gk:Thr->Thr#coding-synonymous
Taf1c	NM_001014155.1	2034	A		gk	NA	G		gk:Gln->Arg#missense
Dhtkd1	NM_001025720.1	2552	G		gk	NA	A		gk:Arg->His#missense
Calca	NM_001033955.1	227	G	wistar		A	NA	wistar:Leu->Leu#coding-synonymous
Ssh2	NM_001107024.1	1685	A	wistar		G	NA	wistar:Met->Val#missense
Ssh2	NM_001107024.1	2646	G		gk	NA	A		gk:Gly->Asp#missense
Ssh2	NM_001107024.1	2648	T		gk	NA	G		gk:Cys->Gly#missense
Lmod1	NM_001107179.1	1903	T		gk	NA	C		gk:Arg->Arg#coding-synonymous
Lmod1	NM_001107179.1	1915	A		gk	NA	G		gk:Leu->Leu#coding-synonymous
Lmod1	NM_001107179.1	540	C		gk	NA	T		gk:Ala->Val#missense
Lmod1	NM_001107179.1	722	G		gk	NA	C		gk:Gly->Arg#missense
Zfp316	NM_001107121.1	1285	C	wistar		T	NA	wistar:Ala->Ala#coding-synonymous
Fn3k	NM_001109051.1	105	C		gk	NA	T		gk:Ala->Val#missense
Aox1	NM_019363.3	132	G		gk	NA	A		gk:Pro->Pro#coding-synonymous
Aox1	NM_019363.3	2603	T		gk	NA	C		gk:Val->Ala#missense
Aox1	NM_019363.3	2934	A	wistar		G	NA	wistar:Glu->Glu#coding-synonymous
Aox1	NM_019363.3	376	A		gk	NA	G		gk:Ser->Gly#missense
Cd200	NM_031518.2	339	G	wistar		A	NA	wistar:Arg->Lys#missense
Msrb2	NM_001031660.1	122	T		gk	NA	C		gk:Ile->Thr#missense
Proser1	NM_001107676.1	1795	T		gk	NA	C		gk:Leu->Ser#missense
Papss2	NM_001106375.2	440	C		gk	NA	T		gk:His->His#coding-synonymous
Papss2	NM_001106375.2	629	G		gk	NA	A		gk:Val->Val#coding-synonymous
Mcfd2	NM_139253.1	182	C		gk	NA	T		gk:His->Tyr#missense
Pdk2	NM_030872.1	713	T		gk	NA	C		gk:Tyr->Tyr#coding-synonymous
Rpl17	NM_201415.1	230	T	wistar		C	NA	wistar:Val->Val#coding-synonymous
Rpl17	NM_201415.1	413	G	wistar		A	NA	wistar:Arg->Arg#coding-synonymous
Pcmtd2	NM_001107810.1	649	G	wistar		A	NA	wistar:Ala->Ala#coding-synonymous
Cd48	NM_139103.1	447	C	wistar		T	NA	wistar:Thr->Ile#missense
Cd48	NM_139103.1	452	A	wistar		G	NA	wistar:Asn->Asp#missense
Pex6	NM_057125.1	1018	T		gk	NA	C		gk:Val->Ala#missense
Pex6	NM_057125.1	1048	A		gk	NA	G		gk:Gln->Arg#missense
Pex6	NM_057125.1	1476	C		gk	NA	T		gk:Arg->Cys#missense
Pex6	NM_057125.1	2309	T		gk	NA	C		gk:Phe->Phe#coding-synonymous
Pex6	NM_057125.1	916	A		gk	NA	G		gk:Asp->Gly#missense
Bcl10	NM_031328.1	605	G		gk	NA	A		gk:Ser->Ser#coding-synonymous
Kl	NM_031336.1	1632	C		gk	NA	A		gk:Pro->Pro#coding-synonymous
RGD1562618	NM_001113791.1	852	A		gk	NA	G		gk:Ala->Ala#coding-synonymous
Zc3h13	NM_001170471.1	2628	G		gk	NA	A		gk:Glu->Glu#coding-synonymous
Zc3h13	NM_001170471.1	2649	A		gk	NA	G		gk:Arg->Arg#coding-synonymous
Zc3h13	NM_001170471.1	3318	G		gk	NA	A		gk:Ala->Ala#coding-synonymous
Zc3h13	NM_001170471.1	3783	C		gk	NA	T		gk:Ala->Ala#coding-synonymous
Zc3h13	NM_001170471.1	4941	G		gk	NA	A		gk:Glu->Glu#coding-synonymous
Zc3h13	NM_001170471.1	726	C		gk	NA	T		gk:Asn->Asn#coding-synonymous
Tm4sf19	NM_001105873.1	358	G	wistar		A	NA	wistar:Ala->Ala#coding-synonymous
Fan1	NM_001191633.1	342	G		gk	NA	C		gk:Gln->His#missense
Fan1	NM_001191633.1	729	C	wistar		T	NA	wistar:Ser->Ser#coding-synonymous
Fan1	NM_001191633.1	976	GACAAC	wistar		GAC	NA	wistar:3n-non-frameshifting
Ldlrap1	NM_001109271.1	646	G		gk	NA	A		gk:Val->Ile#missense
Ldlrap1	NM_001109271.1	972	T		gk	NA	C		gk:Phe->Phe#coding-synonymous
Pla2g16	NM_017060.2	330	T		gk	NA	C		gk:Thr->Thr#coding-synonymous
Pla2g16	NM_017060.2	384	G		gk	NA	A		gk:Glu->Glu#coding-synonymous
Limd1	NM_001112737.2	755	C		gk	NA	G		gk:Pro->Ala#missense
Chrna3	NM_052805.2	577	A		gk	NA	G		gk:Lys->Glu#missense
Chrna3	NM_052805.2	903	C	wistar		T	NA	wistar:Tyr->Tyr#coding-synonymous
Ssc5d	NM_001134545.1	144	T	wistar		C	NA	wistar:Leu->Leu#coding-synonymous
Ssc5d	NM_001134545.1	2073	G	wistar		A	NA	wistar:Arg->Arg#coding-synonymous
Ssc5d	NM_001134545.1	2120	A	wistar		G	NA	wistar:Glu->Gly#missense
Ssc5d	NM_001134545.1	324	A	wistar		G	NA	wistar:Leu->Leu#coding-synonymous
Ssc5d	NM_001134545.1	3448	G	wistar		A	NA	wistar:Ala->Thr#missense
Ssc5d	NM_001134545.1	4011	A	wistar		C	NA	wistar:Glu->Asp#missense
Ssc5d	NM_001134545.1	4326	A	wistar		G	NA	wistar:Leu->Leu#coding-synonymous
Zfp879	NM_001134600.1	1186	C	wistar		T	NA	wistar:Leu->Phe#missense
Ankmy2	NM_001108019.1	1023	C	wistar		T	NA	wistar:Cys->Cys#coding-synonymous
Ankmy2	NM_001108019.1	597	T	wistar		C	NA	wistar:Phe->Phe#coding-synonymous
Sorl1	NM_053519.1	2517	T	wistar		C	NA	wistar:Phe->Phe#coding-synonymous
Sorl1	NM_053519.1	2703	A	wistar		G	NA	wistar:Gly->Gly#coding-synonymous
Sorl1	NM_053519.1	2799	T	wistar		C	NA	wistar:Ile->Ile#coding-synonymous
Sorl1	NM_053519.1	3006	C	wistar		T	NA	wistar:Thr->Thr#coding-synonymous
Sorl1	NM_053519.1	3048	C	wistar		T	NA	wistar:Ala->Ala#coding-synonymous
Sorl1	NM_053519.1	3771	C	wistar		T	NA	wistar:Asp->Asp#coding-synonymous
Sorl1	NM_053519.1	3831	T	wistar		C	NA	wistar:Arg->Arg#coding-synonymous
Sorl1	NM_053519.1	4881	C	wistar		T	NA	wistar:Val->Val#coding-synonymous
Sorl1	NM_053519.1	5160	C	wistar		T	NA	wistar:Thr->Thr#coding-synonymous
Sorl1	NM_053519.1	5205	T	wistar		C	NA	wistar:Ser->Ser#coding-synonymous
Sorl1	NM_053519.1	6552	C	wistar		T	NA	wistar:Ser->Ser#coding-synonymous
Sorl1	NM_053519.1	6564	T	wistar		C	NA	wistar:Ser->Ser#coding-synonymous
Mad1l1	NM_001109387.1	1095	G	wistar		A	NA	wistar:Ala->Ala#coding-synonymous
Mad1l1	NM_001109387.1	1602	A		gk	NA	G		gk:Glu->Glu#coding-synonymous
Mad1l1	NM_001109387.1	1776	T		gk	NA	C		gk:Leu->Leu#coding-synonymous
Slc22a15	NM_001107707.1	946	C		gk	NA	T		gk:Thr->Thr#coding-synonymous
Spice1	NM_001008285.1	1130	T		gk	NA	C		gk:Thr->Thr#coding-synonymous
Spice1	NM_001008285.1	2561	T		gk	NA	C		gk:Asn->Asn#coding-synonymous
Spice1	NM_001008285.1	298	C		gk	NA	G		gk:Ser->Cys#missense
Spice1	NM_001008285.1	707	G		gk	NA	A		gk:Lys->Lys#coding-synonymous
Spice1	NM_001008285.1	778	G		gk	NA	C		gk:Gly->Ala#missense
Slc1a5	NM_175758.3	1531	C		gk	NA	T		gk:Gly->Gly#coding-synonymous
Nifk	NM_139186.2	668	C	wistar		T	NA	wistar:Pro->Pro#coding-synonymous
Mfsd13a	NM_001014030.1	766	G		gk	NA	A		gk:Ala->Thr#missense
Mfsd13a	NM_001014030.1	811	G		gk	NA	T		gk:Gly->Cys#missense
Mvb12b	NM_001271232.1	733	G	wistar		A	NA	wistar:Pro->Pro#coding-synonymous
Hyal2	NM_172040.2	288	T		gk	NA	C		gk:Ala->Ala#coding-synonymous
Hyal2	NM_172040.2	882	A		gk	NA	G		gk:Thr->Thr#coding-synonymous
Hyal2	NM_172040.2	915	G		gk	NA	A		gk:Thr->Thr#coding-synonymous
Herc3	NM_001108631.1	1489	G	wistar		A	NA	wistar:Gln->Gln#coding-synonymous
Herc3	NM_001108631.1	2137	G	wistar		A	NA	wistar:Pro->Pro#coding-synonymous
Herc3	NM_001108631.1	2347	T		gk	NA	C		gk:Asn->Asn#coding-synonymous
Herc3	NM_001108631.1	3523	G		gk	NA	A		gk:Lys->Lys#coding-synonymous
Herc3	NM_001108631.1	3550	A		gk	NA	G		gk:Thr->Thr#coding-synonymous
Herc3	NM_001108631.1	3577	A		gk	NA	C		gk:Gly->Gly#coding-synonymous
Znhit1	NM_001271350.1	387	G		gk	NA	A		gk:Lys->Lys#coding-synonymous
Hdac9	NM_001200045.1	1360	T		gk	NA	C		gk:Tyr->Tyr#coding-synonymous
Hdac9	NM_001200045.1	1495	C		gk	NA	T		gk:Gly->Gly#coding-synonymous
Hdac9	NM_001200045.1	1627	A		gk	NA	G		gk:Thr->Thr#coding-synonymous
Hdac9	NM_001200045.1	1804	G		gk	NA	C		gk:Glu->Asp#missense
Olfml2b	NM_001107195.1	1025	C	wistar		A	NA	wistar:Leu->Met#missense
Olfml2b	NM_001107195.1	1493	G		gk	NA	A		gk:Ala->Thr#missense
Olfml2b	NM_001107195.1	1606	G		gk	NA	T		gk:Pro->Pro#coding-synonymous
Plpp1	NM_022538.2	889	T		gk	NA	C		gk:His->His#coding-synonymous
Plpp1	NM_022538.2	909	C		gk	NA	G		gk:Thr->Ser#missense
Ric8b	NM_175598.2	1284	A	wistar		G	NA	wistar:Pro->Pro#coding-synonymous
Iws1	NM_001034918.1	1528	T		gk	NA	C		gk:Gly->Gly#coding-synonymous
Dhx34	NM_001271452.1	1015	T		gk	NA	C		gk:Ile->Ile#coding-synonymous
Dhx34	NM_001271452.1	1162	A		gk	NA	G		gk:Gln->Gln#coding-synonymous
Dhx34	NM_001271452.1	1657	T		gk	NA	C		gk:Tyr->Tyr#coding-synonymous
Dhx34	NM_001271452.1	1663	A		gk	NA	G		gk:Pro->Pro#coding-synonymous
Dhx34	NM_001271452.1	1987	C		gk	NA	T		gk:Ile->Ile#coding-synonymous
Dhx34	NM_001271452.1	2368	A		gk	NA	G		gk:Val->Val#coding-synonymous
Dhx34	NM_001271452.1	337	G		gk	NA	A		gk:Pro->Pro#coding-synonymous
Rbm4	NM_001170484.1	1053	T		gk	NA	C		gk:Val->Val#coding-synonymous
Rbm4	NM_001170484.1	630	C		gk	NA	T		gk:Asp->Asp#coding-synonymous
Rbm4	NM_001170484.1	642	T		gk	NA	C		gk:Arg->Arg#coding-synonymous
Lrrn2	NM_001177368.1	2443	T		gk	NA	C		gk:Leu->Leu#coding-synonymous
Lrrn2	NM_001177368.1	760	T		gk	NA	C		gk:Leu->Leu#coding-synonymous
Nedd4	NM_012986.1	2060	C	wistar		T	NA	wistar:Ser->Ser#coding-synonymous
Nedd4	NM_012986.1	2390	C	wistar		T	NA	wistar:Asn->Asn#coding-synonymous
RGD1562608	NM_001134607.1	1625	C		gk	NA	T		gk:Thr->Ile#missense
RGD1562608	NM_001134607.1	517	A	wistar		C	NA	wistar:Ile->Leu#missense
Cox6b2	NM_001039085.1	87	G	wistar		A	NA	wistar:Gly->Ser#missense
Tspan12	NM_001015026.1	726	T		gk	NA	C		gk:Gly->Gly#coding-synonymous
Psma4	NM_017281.1	303	C		gk	NA	T		gk:Asn->Asn#coding-synonymous
Hmgb1	NM_012963.2	672	C		gk	NA	T		gk:Asp->Asp#coding-synonymous
Nol4	NM_001107401.1	1885	T		gk	NA	C		gk:Asp->Asp#coding-synonymous
Ier5	NM_001025137.2	402	C	wistar		G	NA	wistar:Pro->Pro#coding-synonymous
Ier5	NM_001025137.2	417	G	wistar		C	NA	wistar:Ala->Ala#coding-synonymous
Ier5	NM_001025137.2	426	A	wistar		C	NA	wistar:Pro->Pro#coding-synonymous
Ier5	NM_001025137.2	585	A	wistar		C	NA	wistar:Leu->Leu#coding-synonymous
Ipo13	NM_053778.1	2203	T		gk	NA	C		gk:Leu->Leu#coding-synonymous
Mapk11	NM_001109532.2	330	T	wistar		C	NA	wistar:Leu->Leu#coding-synonymous
Mapk11	NM_001109532.2	527	G	wistar		A	NA	wistar:Lys->Lys#coding-synonymous
RT1-T24-4	NM_001008826.3	1146	G		gk	NA	A		gk:Ala->Thr#missense
RT1-T24-4	NM_001008826.3	1156	G		gk	NA	C		gk:Arg->Thr#missense
RT1-T24-4	NM_001008826.3	1197	G		gk	NA	A		gk:Glu->Lys#missense
MGC95208	NM_001005552.1	953	C	wistar		T	NA	wistar:Phe->Phe#coding-synonymous
Sytl5	NM_178333.1	236	C		gk	NA	A		gk:Ala->Asp#missense
Prdm4	NM_133312.1	1974	G		gk	NA	A		gk:Glu->Glu#coding-synonymous
Prdm4	NM_133312.1	2292	C		gk	NA	T		gk:Asp->Asp#coding-synonymous
Paqr9	NM_001271152.1	192	C	wistar		G	NA	wistar:Ala->Gly#missense
L2hgdh	NM_001108028.1	1246	C	wistar		T	NA	wistar:Ala->Ala#coding-synonymous
Htatip2	NM_001106263.2	736	T	wistar		C	NA	wistar:Leu->Pro#missense
Os9	NM_001007265.1	1367	G	wistar		A	NA	wistar:Ser->Ser#coding-synonymous
Os9	NM_001007265.1	974	G	wistar		A	NA	wistar:Gln->Gln#coding-synonymous
Gtf3c2	NM_001025120.1	2398	T		gk	NA	C		gk:Asn->Asn#coding-synonymous
Gtf3c2	NM_001025120.1	416	C		gk	NA	T		gk:Leu->Leu#coding-synonymous
Med29	NM_001106237.1	414	T		gk	NA	C		gk:Arg->Arg#coding-synonymous
Med29	NM_001106237.1	549	T		gk	NA	C		gk:Ala->Ala#coding-synonymous
Fxn	NM_001191952.1	271	A		gk	NA	G		gk:Thr->Ala#missense
Fxn	NM_001191952.1	98	T		gk	NA	C		gk:Ile->Thr#missense
Amy1a	NM_001010970.1	790	C	wistar		T	NA	wistar:Ser->Ser#coding-synonymous
Gstz1	NM_001109445.1	342	G	wistar		A	NA	wistar:Leu->Leu#coding-synonymous
Gstz1	NM_001109445.1	699	A	wistar		G	NA	wistar:Ala->Ala#coding-synonymous
Rbm33	NM_001191859.1	1115	C		gk	NA	T		gk:Pro->Leu#missense
Hp1bp3	NM_199108.1	1763	T	wistar		C	NA	wistar:Ala->Ala#coding-synonymous
Hp1bp3	NM_199108.1	1841	T	wistar		C	NA	wistar:Gly->Gly#coding-synonymous
Herc2	NM_001107520.1	2625	C	wistar		T	NA	wistar:Ala->Ala#coding-synonymous
Herc2	NM_001107520.1	3225	A	wistar		C	NA	wistar:Ser->Ser#coding-synonymous
Herc2	NM_001107520.1	900	T	wistar		C	NA	wistar:Val->Val#coding-synonymous
Scn9a	NM_133289.1	1329	T	wistar		C	NA	wistar:Ala->Ala#coding-synonymous
Scn9a	NM_133289.1	1536	T		gk	NA	C		gk:Ser->Ser#coding-synonymous
Scn9a	NM_133289.1	1617	C	wistar		T	NA	wistar:Arg->Arg#coding-synonymous
Scn9a	NM_133289.1	1659	C	wistar		G	NA	wistar:Leu->Leu#coding-synonymous
Scn9a	NM_133289.1	3963	C		gk	NA	T		gk:Asn->Asn#coding-synonymous
Scn9a	NM_133289.1	4467	A		gk	NA	G		gk:Lys->Lys#coding-synonymous
Scn9a	NM_133289.1	993	G	wistar		A	NA	wistar:Val->Val#coding-synonymous
Scyl2	NM_001191780.1	2025	A	wistar		G	NA	wistar:Ser->Gly#missense
Ext2	NM_001107751.1	1328	C		gk	NA	T		gk:Ser->Ser#coding-synonymous
Ext2	NM_001107751.1	2105	C	wistar		T	NA	wistar:Ser->Ser#coding-synonymous
Ext2	NM_001107751.1	248	C	wistar		T	NA	wistar:Ile->Ile#coding-synonymous
Adrbk2	NM_012897.2	1602	T		gk	NA	C		gk:Thr->Thr#coding-synonymous
Adrbk2	NM_012897.2	558	T	wistar		C	NA	wistar:His->His#coding-synonymous
Unc5a	NM_022206.1	261	C	wistar		T	NA	wistar:His->His#coding-synonymous
Ttf2	NM_001106454.3	1830	G	wistar		A	NA	wistar:Ser->Asn#missense
Ttf2	NM_001106454.3	2763	T	wistar		C	NA	wistar:Val->Ala#missense
Zfp629	NM_001107551.2	1434	T	wistar		C	NA	wistar:Cys->Cys#coding-synonymous
Zfp629	NM_001107551.2	470	A	wistar		C	NA	wistar:Glu->Ala#missense
Zfp629	NM_001107551.2	493	T		gk	NA	C		gk:Phe->Leu#missense
Zfp629	NM_001107551.2	518	C		gk	NA	T		gk:Ala->Val#missense
Rgs11	NM_019338.1	88	G	wistar		A	NA	wistar:Arg->Arg#coding-synonymous
Alk	NM_001169101.2	1773	C		gk	NA	A		gk:Thr->Asn#missense
Alk	NM_001169101.2	2668	C		gk	NA	T		gk:Thr->Thr#coding-synonymous
Alk	NM_001169101.2	3406	C		gk	NA	T		gk:Tyr->Tyr#coding-synonymous
Alk	NM_001169101.2	4909	T		gk	NA	C		gk:Tyr->Tyr#coding-synonymous
Alk	NM_001169101.2	5008	G		gk	NA	A		gk:Arg->Arg#coding-synonymous
Clic2	NM_001009651.1	277	T	wistar		C	NA	wistar:Ser->Ser#coding-synonymous
Clic2	NM_001009651.1	550	C	wistar		A	NA	wistar:Gly->Gly#coding-synonymous
Clic2	NM_001009651.1	577	G	wistar		A	NA	wistar:Ala->Ala#coding-synonymous
Clic2	NM_001009651.1	901	T	wistar		C	NA	wistar:Pro->Pro#coding-synonymous
Usp24	NM_001271206.1	1611	A		gk	NA	G		gk:Gln->Gln#coding-synonymous
Usp24	NM_001271206.1	3546	G		gk	NA	A		gk:Leu->Leu#coding-synonymous
Usp24	NM_001271206.1	4590	C	wistar		T	NA	wistar:Ser->Ser#coding-synonymous
Usp24	NM_001271206.1	5568	C	wistar		T	NA	wistar:Asp->Asp#coding-synonymous
Ntpcr	NM_001134573.1	621	T	wistar		C	NA	wistar:Ala->Ala#coding-synonymous
Nr2c2	NM_017323.1	377	A		gk	NA	G		gk:Pro->Pro#coding-synonymous
Cyp2d3	NM_173093.1	1267	A	wistar		C	NA	wistar:Ser->Ser#coding-synonymous
Arpc1a	NM_031146.2	341	C	wistar		T	NA	wistar:Ser->Ser#coding-synonymous
Arpc1a	NM_031146.2	494	T	wistar		C	NA	wistar:Ser->Ser#coding-synonymous
Atrip	NM_001106859.1	120	C		gk	NA	T		gk:Pro->Ser#missense
Atrip	NM_001106859.1	1618	C	wistar		G	NA	wistar:Ala->Gly#missense
Atrip	NM_001106859.1	875	C	wistar		T	NA	wistar:Asn->Asn#coding-synonymous
Nrp2	NM_030869.3	1779	G		gk	NA	A		gk:Val->Ile#missense
P4ha2	NM_001108275.1	1668	T	wistar		C	NA	wistar:Thr->Thr#coding-synonymous
P4ha2	NM_001108275.1	1722	T	wistar		C	NA	wistar:Phe->Phe#coding-synonymous
P4ha2	NM_001108275.1	1773	G	wistar		A	NA	wistar:Ala->Ala#coding-synonymous
Inmt	NM_001109022.1	226	A		gk	NA	C		gk:Gly->Gly#coding-synonymous
Ngly1	NM_001014136.1	1755	G		gk	NA	A		gk:Val->Val#coding-synonymous
Ngly1	NM_001014136.1	747	C		gk	NA	T		gk:Phe->Phe#coding-synonymous
Tcerg1l	NM_001130077.1	1431	G	wistar		A	NA	wistar:Thr->Thr#coding-synonymous
Snrnp40	NM_001134556.1	486	A		gk	NA	G		gk:Lys->Lys#coding-synonymous
Snrnp40	NM_001134556.1	531	G		gk	NA	C		gk:Gly->Gly#coding-synonymous
Cul5	NM_022683.1	2093	C		gk	NA	T		gk:Tyr->Tyr#coding-synonymous
Ighmbp2	NM_031586.1	1313	C		gk	NA	T		gk:Ala->Val#missense
Ighmbp2	NM_031586.1	1371	C		gk	NA	T		gk:His->His#coding-synonymous
Ighmbp2	NM_031586.1	1410	T		gk	NA	C		gk:Leu->Leu#coding-synonymous
Ighmbp2	NM_031586.1	171	C	wistar		T	NA	wistar:Thr->Thr#coding-synonymous
Ighmbp2	NM_031586.1	2262	T		gk	NA	G		gk:Leu->Leu#coding-synonymous
Ighmbp2	NM_031586.1	2301	T		gk	NA	C		gk:His->His#coding-synonymous
Ighmbp2	NM_031586.1	2458	T		gk	NA	C		gk:Ser->Pro#missense
Ighmbp2	NM_031586.1	2527	T		gk	NA	A		gk:Ser->Thr#missense
Ighmbp2	NM_031586.1	801	C	wistar		T	NA	wistar:Pro->Pro#coding-synonymous
Ctu2	NM_001037094.1	567	A		gk	NA	G		gk:Gln->Gln#coding-synonymous
Ctu2	NM_001037094.1	656	T		gk	NA	C		gk:Val->Ala#missense
Mpg	NM_012601.2	206	A	wistar		G	NA	wistar:Gln->Arg#missense
Mical3	NM_001191085.1	1351	C		gk	NA	T		gk:Ser->Ser#coding-synonymous
Mical3	NM_001191085.1	1387	C		gk	NA	T		gk:Tyr->Tyr#coding-synonymous
Mical3	NM_001191085.1	2572	T		gk	NA	C		gk:Phe->Phe#coding-synonymous
Mical3	NM_001191085.1	3100	A		gk	NA	G		gk:Val->Val#coding-synonymous
Mical3	NM_001191085.1	3331	C		gk	NA	T		gk:Phe->Phe#coding-synonymous
Mical3	NM_001191085.1	4099	G		gk	NA	A		gk:Pro->Pro#coding-synonymous
Mical3	NM_001191085.1	4561	C		gk	NA	T		gk:Ala->Ala#coding-synonymous
Mical3	NM_001191085.1	4669	C		gk	NA	T		gk:His->His#coding-synonymous
Mical3	NM_001191085.1	4876	T		gk	NA	A		gk:Pro->Pro#coding-synonymous
Mical3	NM_001191085.1	5350	C		gk	NA	T		gk:His->His#coding-synonymous
Mrpl3	NM_001106852.1	485	C	wistar		T	NA	wistar:Ile->Ile#coding-synonymous
Uqcrc2	NM_001006970.1	1072	G		gk	NA	T		gk:Ala->Ala#coding-synonymous
Prmt3	NM_053557.1	113	G	wistar		A	NA	wistar:Gly->Asp#missense
Prmt3	NM_053557.1	906	A	wistar		G	NA	wistar:Ala->Ala#coding-synonymous
Btg1	NM_017258.1	312	C		gk	NA	G		gk:Leu->Leu#coding-synonymous
Wrap53	NM_001007610.1	414	C		gk	NA	A		gk:Pro->Thr#missense
Wrap53	NM_001007610.1	899	C	wistar		T	NA	wistar:Arg->Arg#coding-synonymous
Ech1	NM_022594.1	155	G		gk	NA	A		gk:Val->Ile#missense
Ech1	NM_022594.1	532	C		gk	NA	T		gk:Gly->Gly#coding-synonymous
Cask	NM_022184.1	1872	G	wistar		A	NA	wistar:Leu->Leu#coding-synonymous
Cask	NM_022184.1	2805	G	wistar		A	NA	wistar:Ala->Ala#coding-synonymous
Sbno2	NM_001108068.1	2979	C		gk	NA	T		gk:His->His#coding-synonymous
Sbno2	NM_001108068.1	4011	T	wistar		C	NA	wistar:Asp->Asp#coding-synonymous
Synrg	NM_053419.1	1992	T		gk	NA	C		gk:Asp->Asp#coding-synonymous
Synrg	NM_053419.1	2112	C		gk	NA	T		gk:Thr->Thr#coding-synonymous
Synrg	NM_053419.1	2589	A		gk	NA	G		gk:Lys->Lys#coding-synonymous
Synrg	NM_053419.1	2990	G		gk	NA	C		gk:Ser->Thr#missense
Rit2	NM_001013060.1	555	A		gk	NA	G		gk:Thr->Thr#coding-synonymous
Rit2	NM_001013060.1	789	T	wistar		C	NA	wistar:Phe->Phe#coding-synonymous
Hacl1	NM_053493.1	1298	A	wistar		G	NA	wistar:Glu->Glu#coding-synonymous
Hacl1	NM_053493.1	1598	A	wistar		G	NA	wistar:Ile->Met#missense
Hacl1	NM_053493.1	648	A	wistar		G	NA	wistar:Thr->Ala#missense
Hacl1	NM_053493.1	950	A	wistar		G	NA	wistar:Ala->Ala#coding-synonymous
Fam212b	NM_001107713.1	370	C	wistar		T	NA	wistar:Cys->Cys#coding-synonymous
Adgrf5	NM_139110.1	1516	G		gk	NA	A		gk:Thr->Thr#coding-synonymous
Adgrf5	NM_139110.1	2473	A		gk	NA	G		gk:Ser->Ser#coding-synonymous
Adgrf5	NM_139110.1	3715	T		gk	NA	C		gk:Ala->Ala#coding-synonymous
Adgrf5	NM_139110.1	3817	A		gk	NA	G		gk:Glu->Glu#coding-synonymous
P3h3	NM_001106620.2	371	C	wistar		A	NA	wistar:Arg->Arg#coding-synonymous
Fubp3	NM_001039337.1	243	A		gk	NA	G		gk:Glu->Glu#coding-synonymous
Hsdl1	NM_001024896.1	634	C		gk	NA	T		gk:Leu->Leu#coding-synonymous
Hsdl1	NM_001024896.1	648	C		gk	NA	T		gk:Ala->Ala#coding-synonymous
Hsdl1	NM_001024896.1	987	C		gk	NA	T		gk:Ser->Ser#coding-synonymous
Inhbb	NM_080771.1	546	G		gk	NA	A		gk:Leu->Leu#coding-synonymous
Abcd4	NM_001013100.3	1230	C		gk	NA	T		gk:Ser->Ser#coding-synonymous
Abcd4	NM_001013100.3	1248	C		gk	NA	T		gk:Ser->Ser#coding-synonymous
Abcd4	NM_001013100.3	1257	C		gk	NA	T		gk:Pro->Pro#coding-synonymous
Abcd4	NM_001013100.3	1276	C		gk	NA	T		gk:Leu->Leu#coding-synonymous
Tmem14c	NM_134395.2	475	T		gk	NA	C		gk:Phe->Phe#coding-synonymous
Tmem14c	NM_134395.2	517	C		gk	NA	T		gk:Asp->Asp#coding-synonymous
Sestd1	NM_001134514.2	1087	C	wistar		T	NA	wistar:Ile->Ile#coding-synonymous
Coa4	NM_001127655.1	121	G		gk	NA	A		gk:Gln->Gln#coding-synonymous
Tanc2	NM_001191653.1	3168	C	wistar		T	NA	wistar:His->His#coding-synonymous
Elmo1	NM_001108415.1	1520	T	wistar		C	NA	wistar:Asn->Asn#coding-synonymous
Tmem39b	NM_001014192.1	1413	A		gk	NA	G		gk:Leu->Leu#coding-synonymous
Tmem39b	NM_001014192.1	207	C	wistar		T	NA	wistar:Ser->Ser#coding-synonymous
RT1-A3	NM_001008830.1	1055	G		gk	NA	C		gk:Arg->Pro#missense
RT1-A3	NM_001008830.1	1061	G		gk	NA	C		gk:Arg->Thr#missense
Pcdh9	NM_001191688.1	1195	C	wistar		T	NA	wistar:Leu->Leu#coding-synonymous
Pcdh9	NM_001191688.1	2296	G	wistar		A	NA	wistar:Lys->Lys#coding-synonymous
Cox20	NM_001105976.1	357	C		gk	NA	A		gk:Gly->Gly#coding-synonymous
Appbp2	NM_001100969.1	1332	C	wistar		G	NA	wistar:Ala->Ala#coding-synonymous
Slc27a1	NM_053580.2	1247	A	wistar		G	NA	wistar:His->Arg#missense
Slc27a1	NM_053580.2	1350	G	wistar		A	NA	wistar:Glu->Glu#coding-synonymous
Slc27a1	NM_053580.2	1986	G	wistar		A	NA	wistar:Arg->Arg#coding-synonymous
Slc27a1	NM_053580.2	303	C	wistar		A	NA	wistar:Arg->Arg#coding-synonymous
Slc27a1	NM_053580.2	984	T	wistar		C	NA	wistar:Ile->Ile#coding-synonymous
Pex5	NM_001170584.1	1703	C	wistar		T	NA	wistar:Asn->Asn#coding-synonymous
Pex5	NM_001170584.1	1760	T	wistar		C	NA	wistar:Pro->Pro#coding-synonymous
Pex5	NM_001170584.1	956	C		gk	NA	T		gk:Val->Val#coding-synonymous
Spon1	NM_172067.1	2241	T		gk	NA	C		gk:Ser->Ser#coding-synonymous
Spon1	NM_172067.1	597	T		gk	NA	C		gk:Phe->Phe#coding-synonymous
F13a1	NM_021698.2	1248	A	wistar		C	NA	wistar:Gly->Gly#coding-synonymous
F13a1	NM_021698.2	1350	A	wistar		G	NA	wistar:Gln->Gln#coding-synonymous
Pmvk	NM_001008352.1	489	A		gk	NA	T		gk:Arg->Arg#coding-synonymous
Arl6ip6	NM_001024310.1	238	G		gk	NA	A		gk:Pro->Pro#coding-synonymous
Sirt2	NM_001008368.1	883	A		gk	NA	G		gk:Ala->Ala#coding-synonymous
Adgrb2	NM_001107914.1	1359	T	wistar		A	NA	wistar:Gly->Gly#coding-synonymous
Adgrb2	NM_001107914.1	1842	G		gk	NA	T		gk:Val->Val#coding-synonymous
Hdgfrp2	NM_133548.1	1807	C		gk	NA	T		gk:Ala->Ala#coding-synonymous
Zbtb39	NM_001130537.1	521	C	wistar		T	NA	wistar:Phe->Phe#coding-synonymous
Eef2k	NM_012947.2	1640	A		gk	NA	G		gk:Gln->Arg#missense
Eef2k	NM_012947.2	1968	C		gk	NA	T		gk:Asp->Asp#coding-synonymous
Eef2k	NM_012947.2	415	C	wistar		T	NA	wistar:Arg->Cys#missense
Adamts9	NM_001107877.1	2707	T	wistar		C	NA	wistar:Ser->Ser#coding-synonymous
Adamts9	NM_001107877.1	3989	A		gk	NA	G		gk:Met->Val#missense
Adamts9	NM_001107877.1	4462	T		gk	NA	C		gk:Asn->Asn#coding-synonymous
Atad2	NM_001134879.1	3243	T		gk	NA	A		gk:Ala->Ala#coding-synonymous
Atad2	NM_001134879.1	3610	A		gk	NA	G		gk:Ile->Val#missense
Atad2	NM_001134879.1	3845	A		gk	NA	G		gk:Lys->Arg#missense
Abcb1b	NM_012623.2	1817	C	wistar		T	NA	wistar:Asp->Asp#coding-synonymous
Bcar3	NM_001107722.1	1420	A		gk	NA	C		gk:Thr->Thr#coding-synonymous
Bcar3	NM_001107722.1	1483	G		gk	NA	A		gk:Pro->Pro#coding-synonymous
Bcar3	NM_001107722.1	2098	C	wistar		T	NA	wistar:Ser->Ser#coding-synonymous
Bcar3	NM_001107722.1	2867	C		gk	NA	T		gk:Leu->Leu#coding-synonymous
Tcp1	NM_012670.1	389	T	wistar		A	NA	wistar:Ala->Ala#coding-synonymous
Phactr1	NM_214457.2	976	A	wistar		G	NA	wistar:Thr->Ala#missense
Afap1l1	NM_001106142.1	144	A		gk	NA	G		gk:Arg->Gly#missense
Afap1l1	NM_001106142.1	359	G		gk	NA	A		gk:Ser->Ser#coding-synonymous
Afap1l1	NM_001106142.1	671	C		gk	NA	T		gk:Tyr->Tyr#coding-synonymous
Pdcd2l	NM_001109544.1	619	C		gk	NA	T		gk:Ala->Ala#coding-synonymous
Cd302	NM_001013916.1	888	T	wistar		G	NA	wistar:Ser->Ala#missense
Ak3	NM_013218.1	422	T		gk	NA	A		gk:Leu->Gln#missense
Nipal2	NM_001130559.1	991	A		gk	NA	G		gk:Thr->Ala#missense
Gsk3b	NM_032080.1	1309	G	wistar		T	NA	wistar:Pro->Pro#coding-synonymous
Map2k1	NM_031643.4	212	G	wistar		C	NA	wistar:Thr->Thr#coding-synonymous
Qsox1	NM_001109898.1	1593	A	wistar		G	NA	wistar:Gln->Gln#coding-synonymous
Qsox1	NM_001109898.1	2107	A	wistar		G	NA	wistar:Ile->Val#missense
Qsox1	NM_001109898.1	2117	G	wistar		A	NA	wistar:Arg->Gln#missense
Mfsd12	NM_001108730.1	1322	G	wistar		A	NA	wistar:Gly->Arg#missense
Adpgk	NM_001100723.1	1157	G		gk	NA	A		gk:Ser->Ser#coding-synonymous
Ces1d	NM_133295.3	1320	G	wistar		A	NA	wistar:Met->Ile#missense
Ces1d	NM_133295.3	1338	A	wistar		G	NA	wistar:Val->Val#coding-synonymous
Ces1d	NM_133295.3	1568	G		gk	NA	A		gk:Ser->Asn#missense
Ces1d	NM_133295.3	481	C	wistar		T	NA	wistar:Leu->Leu#coding-synonymous
Ces1d	NM_133295.3	608	A	wistar		G	NA	wistar:Gln->Arg#missense
Nphp4	NM_001037650.2	1408	G		gk	NA	A		gk:Ser->Ser#coding-synonymous
Nphp4	NM_001037650.2	4520	C		gk	NA	T		gk:Arg->Trp#missense
Olfml3	NM_001107708.1	1091	C		gk	NA	A		gk:Thr->Thr#coding-synonymous
Olfml3	NM_001107708.1	590	C		gk	NA	T		gk:Tyr->Tyr#coding-synonymous
Cpxm2	NM_001106306.1	2377	T		gk	NA	C		gk:Pro->Pro#coding-synonymous
Dhx16	NM_212496.2	153	A	wistar		G	NA	wistar:Gly->Gly#coding-synonymous
Dhx16	NM_212496.2	529	CAGGAGGAGGAGGAGGAGGAGGAGGA	wistar	gk	CAGGAGGAGGAGGAGGAGGAGGA	CAGGAGGAGGAGGAGGAGGAGGAGGAGGA	wistar:3n-non-frameshifting	gk:3n-non-frameshifting
RGD1308428	NM_001271233.1	2443	C		gk	NA	G		gk:Leu->Leu#coding-synonymous
RGD1308428	NM_001271233.1	3581	C		gk	NA	T		gk:Leu->Leu#coding-synonymous
Med13	NM_001107035.1	3660	T		gk	NA	C		gk:Asp->Asp#coding-synonymous
Med13	NM_001107035.1	5679	T		gk	NA	C		gk:Pro->Pro#coding-synonymous
Tap2	NM_032056.3	1060	T		gk	NA	C		gk:Val->Ala#missense
Tap2	NM_032056.3	1067	G		gk	NA	C		gk:Ala->Ala#coding-synonymous
Tap2	NM_032056.3	1127	C		gk	NA	G		gk:Gly->Gly#coding-synonymous
Tap2	NM_032056.3	1130	G	wistar		A	NA	wistar:Ala->Ala#coding-synonymous
Tap2	NM_032056.3	1211	A		gk	NA	C		gk:Glu->Asp#missense
Tap2	NM_032056.3	1334	T		gk	NA	C		gk:Tyr->Tyr#coding-synonymous
Tap2	NM_032056.3	1655	A	wistar		C	NA	wistar:Pro->Pro#coding-synonymous
Tap2	NM_032056.3	1797	A	wistar		G	NA	wistar:Asn->Asp#missense
Tap2	NM_032056.3	1897	G	wistar		A	NA	wistar:Arg->Lys#missense
Zfp566	NM_001134726.1	1130	C		gk	NA	T		gk:Thr->Thr#coding-synonymous
Zfp566	NM_001134726.1	1319	T		gk	NA	C		gk:Asp->Asp#coding-synonymous
Zfp566	NM_001134726.1	311	T		gk	NA	C		gk:Asp->Asp#coding-synonymous
Zfp566	NM_001134726.1	493	G		gk	NA	A		gk:Arg->Gln#missense
Prss35	NM_001008560.1	1428	T	wistar		C	NA	wistar:Asn->Asn#coding-synonymous
Cfap126	NM_001109075.1	669	G		gk	NA	A		gk:Arg->His#missense
Atp1b2	NM_012507.3	1412	C		gk	NA	A		gk:Arg->Arg#coding-synonymous
Atp23	NM_001134466.1	233	T	wistar		C	NA	wistar:Leu->Leu#coding-synonymous
Pde2a	NM_001143847.1	1520	T		gk	NA	A		gk:Gly->Gly#coding-synonymous
Nmi	NM_001034148.1	233	T		gk	NA	C		gk:Ser->Ser#coding-synonymous
Nmi	NM_001034148.1	247	A		gk	NA	G		gk:Glu->Gly#missense
Nmi	NM_001034148.1	292	A		gk	NA	G		gk:Asn->Ser#missense
Ier3	NM_212505.2	102	A		gk	NA	G		gk:Ser->Gly#missense
Fbxo32	NM_133521.1	651	T	wistar		C	NA	wistar:Gly->Gly#coding-synonymous
Gemin2	NM_053389.1	551	A		gk	NA	G		gk:Ile->Val#missense
Atp6ap1l	NM_001191843.1	405	T	wistar		C	NA	wistar:Thr->Thr#coding-synonymous
Atp6ap1l	NM_001191843.1	667	G	wistar		A	NA	wistar:Asp->Asn#missense
Atp6ap1l	NM_001191843.1	906	C	wistar		T	NA	wistar:Tyr->Tyr#coding-synonymous
Fam58b	NM_001025412.1	326	G		gk	NA	C		gk:Pro->Pro#coding-synonymous
Fhod3	NM_001271332.2	2192	C		gk	NA	T		gk:Ala->Val#missense
Fhod3	NM_001271332.2	3666	C	wistar		T	NA	wistar:Ser->Ser#coding-synonymous
Fhod3	NM_001271332.2	918	C	wistar		T	NA	wistar:Thr->Thr#coding-synonymous
Sulf1	NM_134378.2	2824	A	wistar		G	NA	wistar:Thr->Thr#coding-synonymous
Sulf1	NM_134378.2	565	C	wistar		T	NA	wistar:Asp->Asp#coding-synonymous
Pop1	NM_001130550.1	1902	G	wistar		A	NA	wistar:Arg->His#missense
Pop1	NM_001130550.1	2005	C	wistar		T	NA	wistar:Gly->Gly#coding-synonymous
Pop1	NM_001130550.1	2239	A	wistar		G	NA	wistar:Arg->Arg#coding-synonymous
Pop1	NM_001130550.1	2783	G	wistar		A	NA	wistar:Val->Ile#missense
Pop1	NM_001130550.1	2941	G	wistar		A	NA	wistar:Lys->Lys#coding-synonymous
Pop1	NM_001130550.1	3127	G	wistar		A	NA	wistar:Leu->Leu#coding-synonymous
Thsd1	NM_001108878.1	1399	G	wistar		A	NA	wistar:Ser->Ser#coding-synonymous
Thsd1	NM_001108878.1	1717	C	wistar		G	NA	wistar:Ser->Ser#coding-synonymous
Thsd1	NM_001108878.1	1890	G	wistar		C	NA	wistar:Ser->Thr#missense
Thsd1	NM_001108878.1	1895	C	wistar		G	NA	wistar:Pro->Ala#missense
Csgalnact2	NM_001106616.1	1189	G		gk	NA	A		gk:Ser->Ser#coding-synonymous
Csgalnact2	NM_001106616.1	1615	T		gk	NA	G		gk:Pro->Pro#coding-synonymous
Scfd2	NM_001017499.1	1297	G	wistar		C	NA	wistar:Gly->Gly#coding-synonymous
Scfd2	NM_001017499.1	1507	G	wistar		C	NA	wistar:Ser->Ser#coding-synonymous
Scfd2	NM_001017499.1	1519	A	wistar		G	NA	wistar:Glu->Glu#coding-synonymous
Scfd2	NM_001017499.1	529	C	wistar		G	NA	wistar:Leu->Leu#coding-synonymous
Plekhh1	NM_001108036.2	1046	C		gk	NA	A		gk:Thr->Thr#coding-synonymous
Plekhh1	NM_001108036.2	1212	C		gk	NA	T		gk:Leu->Leu#coding-synonymous
Plekhh1	NM_001108036.2	1311	G		gk	NA	A		gk:Asp->Asn#missense
Plekhh1	NM_001108036.2	2039	C	wistar		T	NA	wistar:Ser->Ser#coding-synonymous
Plekhh1	NM_001108036.2	3158	C		gk	NA	T		gk:Ala->Ala#coding-synonymous
Plekhh1	NM_001108036.2	3203	G	wistar		A	NA	wistar:Ser->Ser#coding-synonymous
Plekhh1	NM_001108036.2	3843	T		gk	NA	C		gk:Leu->Leu#coding-synonymous
Tfip11	NM_001008291.1	1122	G		gk	NA	A		gk:Gln->Gln#coding-synonymous
Tfip11	NM_001008291.1	1424	A		gk	NA	G		gk:His->Arg#missense
Cryga	NM_001080936.1	137	A		gk	NA	G		gk:Ile->Val#missense
Cryga	NM_001080936.1	223	T		gk	NA	C		gk:Pro->Pro#coding-synonymous
Cryga	NM_001080936.1	349	G		gk	NA	A		gk:Thr->Thr#coding-synonymous
Rabepk	NM_001024871.1	1110	G	wistar		A	NA	wistar:Asp->Asn#missense
Serhl2	NM_001130579.1	1006	C		gk	NA	T		gk:Arg->Cys#missense
Serhl2	NM_001130579.1	871	G	wistar		A	NA	wistar:Asp->Asn#missense
Fasn	NM_017332.1	2692	T	wistar		C	NA	wistar:Ser->Pro#missense
Fasn	NM_017332.1	4131	A	wistar		G	NA	wistar:Glu->Glu#coding-synonymous
Fasn	NM_017332.1	7506	T	wistar		C	NA	wistar:His->His#coding-synonymous
Lin37	NM_001106245.1	545	T		gk	NA	C		gk:Arg->Arg#coding-synonymous
Ide	NM_013159.1	2684	C		gk	NA	T		gk:Ala->Val#missense
Ide	NM_013159.1	2817	T		gk	NA	C		gk:Asp->Asp#coding-synonymous
Ide	NM_013159.1	68	A		gk	NA	G		gk:His->Arg#missense
Ankhd1	NM_001204053.1	4125	T		gk	NA	C		gk:Asp->Asp#coding-synonymous
Ankhd1	NM_001204053.1	4263	G		gk	NA	A		gk:Thr->Thr#coding-synonymous
Ankhd1	NM_001204053.1	6393	A		gk	NA	G		gk:Pro->Pro#coding-synonymous
LOC100302465	NM_001163214.2	1788	G	wistar		C	NA	wistar:Ala->Ala#coding-synonymous
Ltbp4	NM_001170336.1	1231	A		gk	NA	C		gk:Arg->Arg#coding-synonymous
Ltbp4	NM_001170336.1	2132	T		gk	NA	G		gk:Leu->Arg#missense
Ltbp4	NM_001170336.1	2994	C		gk	NA	T		gk:Cys->Cys#coding-synonymous
Ltbp4	NM_001170336.1	4359	G		gk	NA	A		gk:Val->Val#coding-synonymous
Ltbp4	NM_001170336.1	4472	G		gk	NA	T		gk:Gly->Val#missense
Ltbp4	NM_001170336.1	4786	G		gk	NA	A		gk:Val->Ile#missense
Tpcn2	NM_001107566.1	1129	C		gk	NA	T		gk:Pro->Leu#missense
Tpcn2	NM_001107566.1	648	T		gk	NA	A		gk:Cys->Ser#missense
Rnmtl1	NM_001108282.1	214	A		gk	NA	C		gk:Gln->Pro#missense
Rnmtl1	NM_001108282.1	232	A	wistar		C	NA	wistar:Gln->Pro#missense
Tnfrsf1b	NM_130426.4	750	G		gk	NA	A		gk:Gln->Gln#coding-synonymous
Apba2	NM_031780.1	716	G		gk	NA	A		gk:Glu->Glu#coding-synonymous
Apba2	NM_031780.1	758	T		gk	NA	C		gk:Thr->Thr#coding-synonymous
Bola1	NM_001071776.1	378	A	wistar		G	NA	wistar:Ile->Val#missense
Fkbpl	NM_001002818.2	381	G		gk	NA	T		gk:Ala->Ser#missense
Fkbpl	NM_001002818.2	935	C		gk	NA	T		gk:Pro->Pro#coding-synonymous
Cacna1a	NM_012918.3	4626	T		gk	NA	C		gk:Ser->Ser#coding-synonymous
Phf2	NM_001107342.1	2224	C	wistar		T	NA	wistar:Thr->Ile#missense
Phf2	NM_001107342.1	806	T		gk	NA	C		gk:Phe->Phe#coding-synonymous
Phf2	NM_001107342.1	809	T		gk	NA	C		gk:Leu->Leu#coding-synonymous
Usp5	NM_001106619.1	2028	A	wistar		G	NA	wistar:Pro->Pro#coding-synonymous
Cep97	NM_001107096.1	2066	A		gk	NA	G		gk:Ile->Val#missense
Tmem17	NM_001010961.1	629	G	wistar		A	NA	wistar:Leu->Leu#coding-synonymous
Lhx5	NM_139036.1	522	C		gk	NA	T		gk:Asn->Asn#coding-synonymous
Lhx5	NM_139036.1	591	G	wistar		A	NA	wistar:Val->Val#coding-synonymous
Myo1e	NM_173101.1	2458	C		gk	NA	T		gk:Asp->Asp#coding-synonymous
Gstp1	NM_012577.2	76	A		gk	NA	G		gk:Pro->Pro#coding-synonymous
Tmem135	NM_001013896.1	402	C	wistar		A	NA	wistar:Ala->Ala#coding-synonymous
Ralgapa1	NM_020083.3	2330	G		gk	NA	A		gk:Gln->Gln#coding-synonymous
Cyp4f1	NM_019623.2	1426	T	wistar		C	NA	wistar:Ser->Ser#coding-synonymous
Cyp4f1	NM_019623.2	1657	G		gk	NA	A		gk:Glu->Glu#coding-synonymous
Ncf1	NM_053734.2	1161	A	wistar		C	NA	wistar:Arg->Arg#coding-synonymous
Ncf1	NM_053734.2	1180	T	wistar		C	NA	wistar:Val->Ala#missense
Ncf1	NM_053734.2	330	G		gk	NA	A		gk:Val->Met#missense
Nus1	NM_001164157.1	424	G		gk	NA	A		gk:Glu->Glu#coding-synonymous
Nus1	NM_001164157.1	652	G		gk	NA	A		gk:Ala->Ala#coding-synonymous
Nus1	NM_001164157.1	676	C		gk	NA	T		gk:Asp->Asp#coding-synonymous
Nus1	NM_001164157.1	756	G	wistar		A	NA	wistar:Gly->Asp#missense
Uckl1	NM_001109212.1	967	C	wistar		T	NA	wistar:Ala->Ala#coding-synonymous
Fam129b	NM_001109885.1	2386	C		gk	NA	G		gk:Pro->Arg#missense
Fam129b	NM_001109885.1	536	C		gk	NA	T		gk:Ala->Ala#coding-synonymous
Nfat5	NM_001107425.1	4002	C	wistar		T	NA	wistar:Leu->Leu#coding-synonymous
Enc1	NM_001003401.1	2065	G	wistar		A	NA	wistar:Ala->Ala#coding-synonymous
Enc1	NM_001003401.1	340	C	wistar		G	NA	wistar:Ser->Arg#missense
Arpc1b	NM_019289.2	1086	G		gk	NA	A		gk:Ser->Ser#coding-synonymous
Vwa3a	NM_001198653.1	2680	G	wistar		A	NA	wistar:Val->Ile#missense
Ptn	NM_017066.2	124	T	wistar		C	NA	wistar:Ala->Ala#coding-synonymous
Ptn	NM_017066.2	169	A	wistar		G	NA	wistar:Lys->Lys#coding-synonymous
Acvr1	NM_024486.1	639	C	wistar		T	NA	wistar:Tyr->Tyr#coding-synonymous
Rbm26	NM_001277160.1	1078	C		gk	NA	T		gk:Asn->Asn#coding-synonymous
Srgap3	NM_001191975.1	2316	C	wistar		T	NA	wistar:Leu->Leu#coding-synonymous
Srgap3	NM_001191975.1	2832	T	wistar		G	NA	wistar:Thr->Thr#coding-synonymous
G3bp1	NM_133565.1	353	C	wistar		T	NA	wistar:Asp->Asp#coding-synonymous
G3bp1	NM_133565.1	603	A	wistar		G	NA	wistar:Thr->Ala#missense
Uap1	NM_001191930.1	1683	A	wistar		G	NA	wistar:Gly->Gly#coding-synonymous
RGD1311251	NM_001024265.1	650	C		gk	NA	T		gk:Asn->Asn#coding-synonymous
Git1	NM_031814.1	1798	G	wistar		A	NA	wistar:Leu->Leu#coding-synonymous
Git1	NM_031814.1	796	A		gk	NA	C		gk:Ile->Ile#coding-synonymous
Git1	NM_031814.1	883	A		gk	NA	G		gk:Leu->Leu#coding-synonymous
Dnaaf2	NM_001014197.3	2217	C		gk	NA	T		gk:His->Tyr#missense
Ncor1	NM_001271103.1	2989	C	wistar		T	NA	wistar:Cys->Cys#coding-synonymous
Ncor1	NM_001271103.1	4024	C		gk	NA	A		gk:Ala->Ala#coding-synonymous
Ncor1	NM_001271103.1	4391	G	wistar		A	NA	wistar:Val->Ile#missense
Ncor1	NM_001271103.1	4421	G	wistar		A	NA	wistar:Ala->Thr#missense
Ncor1	NM_001271103.1	4631	A	wistar		T	NA	wistar:Thr->Ser#missense
Ncor1	NM_001271103.1	400	ACAGCAGCAGCAGCAGCAGCAGCAGC		gk	NA	ACAGCAGCAGCAGCAGCAGCAGCAGCAGC		gk:3n-non-frameshifting
Polk	NM_138516.1	1754	C		gk	NA	T		gk:Asp->Asp#coding-synonymous
Polk	NM_138516.1	2084	G	wistar		A	NA	wistar:Glu->Glu#coding-synonymous
Polk	NM_138516.1	2459	T	wistar		C	NA	wistar:Asp->Asp#coding-synonymous
Hmgn5	NM_001276434.1	1286	A		gk	NA	G		gk:Thr->Ala#missense
Elmsan1	NM_001169116.2	3622	T	wistar		G	NA	wistar:Arg->Arg#coding-synonymous
Nkx6-2	NM_001107558.2	526	A	wistar		G	NA	wistar:Ala->Ala#coding-synonymous
Tdp1	NM_001031657.1	706	C	wistar		T	NA	wistar:Gly->Gly#coding-synonymous
Tdp1	NM_001031657.1	877	G	wistar		A	NA	wistar:Arg->Arg#coding-synonymous
Derl1	NM_001014202.1	702	A		gk	NA	G		gk:Ser->Ser#coding-synonymous
Stam	NM_001109121.2	493	A	wistar		T	NA	wistar:Leu->Leu#coding-synonymous
Sirt5	NM_001004256.1	416	A		gk	NA	G		gk:Gln->Gln#coding-synonymous
Ptprn	NM_053881.1	1410	G		gk	NA	A		gk:Pro->Pro#coding-synonymous
Topors	NM_001108658.1	1119	G		gk	NA	A		gk:Ser->Ser#coding-synonymous
Topors	NM_001108658.1	1972	T	wistar		G	NA	wistar:Ser->Ala#missense
Topors	NM_001108658.1	265	A	wistar		C	NA	wistar:Arg->Arg#coding-synonymous
Topors	NM_001108658.1	3204	C	wistar		G	NA	wistar:Ser->Ser#coding-synonymous
Topors	NM_001108658.1	3216	T		gk	NA	C		gk:Ser->Ser#coding-synonymous
Topors	NM_001108658.1	468	A		gk	NA	G		gk:Ala->Ala#coding-synonymous
Topors	NM_001108658.1	771	C		gk	NA	T		gk:Ser->Ser#coding-synonymous
Vps13b	NM_001134886.2	10051	C		gk	NA	T		gk:Leu->Phe#missense
Vps13b	NM_001134886.2	10384	T		gk	NA	C		gk:Leu->Leu#coding-synonymous
Vps13b	NM_001134886.2	2857	T		gk	NA	C		gk:Leu->Leu#coding-synonymous
Vps13b	NM_001134886.2	3563	C		gk	NA	G		gk:Thr->Ser#missense
Vps13b	NM_001134886.2	3609	A		gk	NA	C		gk:Gln->His#missense
Vps13b	NM_001134886.2	3657	A		gk	NA	T		gk:Ala->Ala#coding-synonymous
Vps13b	NM_001134886.2	3670	C		gk	NA	A		gk:Gln->Lys#missense
Vps13b	NM_001134886.2	3699	G		gk	NA	C		gk:Arg->Ser#missense
Vps13b	NM_001134886.2	3701	A		gk	NA	G		gk:His->Arg#missense
Vps13b	NM_001134886.2	3738	A		gk	NA	C		gk:Ser->Ser#coding-synonymous
Vps13b	NM_001134886.2	3742	G		gk	NA	C		gk:Glu->Gln#missense
Vps13b	NM_001134886.2	5696	A		gk	NA	G		gk:Tyr->Cys#missense
Vps13b	NM_001134886.2	5803	C		gk	NA	T		gk:Pro->Ser#missense
Vps13b	NM_001134886.2	5922	G		gk	NA	A		gk:Leu->Leu#coding-synonymous
Vps13b	NM_001134886.2	7072	A		gk	NA	G		gk:Ile->Val#missense
Vps13b	NM_001134886.2	8979	G		gk	NA	A		gk:Leu->Leu#coding-synonymous
Eps15l1	NM_001029921.1	1824	T	wistar		C	NA	wistar:Asp->Asp#coding-synonymous
Eps15l1	NM_001029921.1	2394	C	wistar		T	NA	wistar:Phe->Phe#coding-synonymous
Eps15l1	NM_001029921.1	468	G	wistar		A	NA	wistar:Pro->Pro#coding-synonymous
Amph	NM_022217.1	1432	A		gk	NA	C		gk:Thr->Pro#missense
Amph	NM_022217.1	369	G		gk	NA	A		gk:Thr->Thr#coding-synonymous
Syt6	NM_022191.1	761	A	wistar		G	NA	wistar:Lys->Lys#coding-synonymous
Mad2l1	NM_001106594.1	522	A		gk	NA	G		gk:Thr->Thr#coding-synonymous
Ppp1ca	NM_031527.1	551	T		gk	NA	C		gk:Ile->Ile#coding-synonymous
Hrh1	NM_017018.1	1041	T	wistar		C	NA	wistar:Asp->Asp#coding-synonymous
Agl	NM_001108564.1	1248	G	wistar		A	NA	wistar:Ala->Ala#coding-synonymous
Cgnl1	NM_001108164.1	1003	T	wistar		C	NA	wistar:Ser->Ser#coding-synonymous
Cgnl1	NM_001108164.1	1489	A	wistar		G	NA	wistar:Lys->Lys#coding-synonymous
Cgnl1	NM_001108164.1	3016	G		gk	NA	C		gk:Ala->Ala#coding-synonymous
Cgnl1	NM_001108164.1	3203	C		gk	NA	A		gk:Arg->Arg#coding-synonymous
Cgnl1	NM_001108164.1	371	A	wistar		G	NA	wistar:Arg->Gly#missense
Cgnl1	NM_001108164.1	1249	CC	wistar		CCTTC	NA	wistar:3n-non-frameshifting
Zbtb12	NM_001134991.1	1462	C		gk	NA	T		gk:His->His#coding-synonymous
Gjc2	NM_001100784.1	1071	G	wistar		C	NA	wistar:Pro->Pro#coding-synonymous
Gjc2	NM_001100784.1	1309	T		gk	NA	C		gk:Ser->Pro#missense
Gjc2	NM_001100784.1	1326	G	wistar		A	NA	wistar:Gln->Gln#coding-synonymous
Gjc2	NM_001100784.1	414	G	wistar		A	NA	wistar:Arg->Arg#coding-synonymous
Gjc2	NM_001100784.1	555	A	wistar		G	NA	wistar:Pro->Pro#coding-synonymous
Dmap1	NM_001015006.1	1066	T		gk	NA	C		gk:Gly->Gly#coding-synonymous
Cipc	NM_001108044.2	317	G		gk	NA	A		gk:Ala->Thr#missense
Znfx1	NM_001047860.1	1225	G	wistar		A	NA	wistar:Thr->Thr#coding-synonymous
Znfx1	NM_001047860.1	1282	G	wistar		C	NA	wistar:Arg->Arg#coding-synonymous
Fn1	NM_019143.2	290	C		gk	NA	G		gk:Thr->Thr#coding-synonymous
Zfp955a	NM_001126281.1	1485	C		gk	NA	A		gk:Tyr->Stop_codon#nonsense
Zfp955a	NM_001126281.1	1539	G	wistar		T	NA	wistar:Gly->Gly#coding-synonymous
Zfp955a	NM_001126281.1	1681	A	wistar		T	NA	wistar:Lys->Stop_codon#nonsense
PCOLCE2	NM_001127640.1	1013	T		gk	NA	C		gk:Ile->Thr#missense
PCOLCE2	NM_001127640.1	1074	G		gk	NA	A		gk:Glu->Glu#coding-synonymous
Zfp13	NM_001105765.1	1279	C	wistar		T	NA	wistar:Cys->Cys#coding-synonymous
Zfp13	NM_001105765.1	1810	T		gk	NA	C		gk:Asn->Asn#coding-synonymous
Gnl3l	NM_001081958.1	471	A		gk	NA	G		gk:Leu->Leu#coding-synonymous
Scaf11	NM_001271170.1	1850	G		gk	NA	A		gk:Ser->Asn#missense
Lef1	NM_130429.1	852	C		gk	NA	T		gk:His->His#coding-synonymous
Kcnk4	NM_053804.2	179	G		gk	NA	A		gk:Gly->Glu#missense
Kcnk4	NM_053804.2	645	C		gk	NA	G		gk:Gly->Gly#coding-synonymous
Kcnk4	NM_053804.2	1000	CC		gk	NA	CCTTC		gk:3n-non-frameshifting
Gatm	NM_031031.2	1139	T		gk	NA	C		gk:Asn->Asn#coding-synonymous
Gatm	NM_031031.2	677	T		gk	NA	C		gk:Gly->Gly#coding-synonymous
Gatm	NM_031031.2	773	C		gk	NA	T		gk:Ala->Ala#coding-synonymous
Coro7	NM_001191639.1	1347	G		gk	NA	T		gk:Gln->His#missense
Coro7	NM_001191639.1	1849	G		gk	NA	A		gk:Val->Ile#missense
Coro7	NM_001191639.1	1984	G		gk	NA	A		gk:Gly->Arg#missense
Coro7	NM_001191639.1	201	G	wistar		A	NA	wistar:Gly->Gly#coding-synonymous
Coro7	NM_001191639.1	204	C		gk	NA	T		gk:Thr->Thr#coding-synonymous
Coro7	NM_001191639.1	2313	C		gk	NA	T		gk:Pro->Pro#coding-synonymous
RGD1307554	NM_001109664.1	549	G		gk	NA	T		gk:Ser->Ser#coding-synonymous
RGD1307554	NM_001109664.1	561	T		gk	NA	C		gk:Ala->Ala#coding-synonymous
Kbtbd11	NM_001107326.1	2496	C	wistar		A	NA	wistar:Ser->Arg#missense
Ldb1	NM_001107601.1	1105	C		gk	NA	T		gk:Asp->Asp#coding-synonymous
Csrnp3	NM_001271225.1	1227	G		gk	NA	A		gk:Gly->Gly#coding-synonymous
Csrnp3	NM_001271225.1	1242	C	wistar		T	NA	wistar:His->His#coding-synonymous
Csrnp3	NM_001271225.1	1509	C		gk	NA	T		gk:Asp->Asp#coding-synonymous
Csrnp3	NM_001271225.1	534	G		gk	NA	A		gk:Thr->Thr#coding-synonymous
Eng	NM_001010968.2	326	G		gk	NA	A		gk:Leu->Leu#coding-synonymous
Eng	NM_001010968.2	686	C		gk	NA	T		gk:Asn->Asn#coding-synonymous
RGD1309188	NM_001108129.1	272	C		gk	NA	G		gk:Arg->Gly#missense
Copa	NM_001134540.1	2692	G	wistar		A	NA	wistar:Pro->Pro#coding-synonymous
Senp7	NM_001105888.1	1720	A		gk	NA	G		gk:Ile->Val#missense
Senp7	NM_001105888.1	918	T		gk	NA	C		gk:Ser->Ser#coding-synonymous
RGD1308430	NM_001108376.2	188	T	wistar		C	NA	wistar:Ser->Ser#coding-synonymous
Pogz	NM_001107693.1	3938	T	wistar		A	NA	wistar:Ser->Thr#missense
Smarcc1	NM_001106861.1	1901	C		gk	NA	T		gk:Tyr->Tyr#coding-synonymous
Smarcc1	NM_001106861.1	2195	C	wistar		T	NA	wistar:Ser->Ser#coding-synonymous
Smarcc1	NM_001106861.1	2378	C		gk	NA	T		gk:Thr->Thr#coding-synonymous
Sars2	NM_001106240.1	1304	C		gk	NA	T		gk:Phe->Phe#coding-synonymous
Sars2	NM_001106240.1	225	A		gk	NA	G		gk:Lys->Glu#missense
Sars2	NM_001106240.1	84	G		gk	NA	A		gk:Gly->Arg#missense
Rtn3	NM_080909.3	2514	G		gk	NA	A		gk:Thr->Thr#coding-synonymous
Rtn3	NM_080909.3	379	C		gk	NA	A		gk:Pro->Thr#missense
Eif3c	NM_001100662.1	1741	C		gk	NA	T		gk:Tyr->Tyr#coding-synonymous
Eif3c	NM_001100662.1	1942	C		gk	NA	T		gk:His->His#coding-synonymous
Eif3c	NM_001100662.1	218	C		gk	NA	A		gk:Arg->Arg#coding-synonymous
Eif3c	NM_001100662.1	2282	C		gk	NA	T		gk:Leu->Leu#coding-synonymous
Eif3c	NM_001100662.1	2466	G		gk	NA	A		gk:Ser->Asn#missense
Tada2a	NM_001012141.1	1091	A	wistar		C	NA	wistar:Arg->Arg#coding-synonymous
Trpc6	NM_053559.1	2382	C	wistar		T	NA	wistar:Phe->Phe#coding-synonymous
Trpc6	NM_053559.1	2433	T	wistar		G	NA	wistar:Ile->Met#missense
Trpc6	NM_053559.1	309	T	wistar		C	NA	wistar:Asp->Asp#coding-synonymous
Itgb2	NM_001037780.2	1297	T		gk	NA	C		gk:Asp->Asp#coding-synonymous
Itgb2	NM_001037780.2	2128	C		gk	NA	T		gk:Tyr->Tyr#coding-synonymous
Itgb2	NM_001037780.2	314	C		gk	NA	T		gk:Leu->Leu#coding-synonymous
Itgb2	NM_001037780.2	370	G		gk	NA	A		gk:Ser->Ser#coding-synonymous
Mbtps1	NM_053569.1	2451	T		gk	NA	C		gk:Leu->Leu#coding-synonymous
Mbtps1	NM_053569.1	2487	C		gk	NA	T		gk:Tyr->Tyr#coding-synonymous
Lnx1	NM_001108358.1	756	C	wistar		T	NA	wistar:Thr->Met#missense
Col11a1	NM_013117.1	1168	G		gk	NA	A		gk:Gly->Gly#coding-synonymous
Col11a1	NM_013117.1	2098	C		gk	NA	T		gk:Ala->Ala#coding-synonymous
Col11a1	NM_013117.1	2623	C	wistar		T	NA	wistar:Pro->Pro#coding-synonymous
Col11a1	NM_013117.1	3301	G	wistar		T	NA	wistar:Gly->Gly#coding-synonymous
Col11a1	NM_013117.1	3997	T	wistar		C	NA	wistar:Pro->Pro#coding-synonymous
Col11a1	NM_013117.1	481	A	wistar		T	NA	wistar:Ala->Ala#coding-synonymous
Col11a1	NM_013117.1	913	A	wistar		G	NA	wistar:Lys->Lys#coding-synonymous
Poll	NM_001014168.1	670	T		gk	NA	C		gk:Leu->Leu#coding-synonymous
Crebzf	NM_001271791.1	618	G	wistar		A	NA	wistar:Asp->Asn#missense
Miip	NM_001017450.1	612	C		gk	NA	A		gk:Gly->Gly#coding-synonymous
Miip	NM_001017450.1	961	C		gk	NA	T		gk:Leu->Leu#coding-synonymous
Nrd1	NM_012993.2	1539	C		gk	NA	T		gk:Cys->Cys#coding-synonymous
Nrd1	NM_012993.2	552	T	wistar		C	NA	wistar:Asp->Asp#coding-synonymous
Adcy1	NM_001107239.1	2047	C		gk	NA	T		gk:Leu->Leu#coding-synonymous
Adcy1	NM_001107239.1	2268	G		gk	NA	A		gk:Gln->Gln#coding-synonymous
Adcy1	NM_001107239.1	816	G		gk	NA	A		gk:Thr->Thr#coding-synonymous
Atp2b1	NM_053311.1	1953	T	wistar		C	NA	wistar:Val->Val#coding-synonymous
Atp2b1	NM_053311.1	2190	T	wistar		C	NA	wistar:Ser->Ser#coding-synonymous
Atp2b1	NM_053311.1	2922	G		gk	NA	A		gk:Gln->Gln#coding-synonymous
Dfna5	NM_001191749.1	105	T	wistar		C	NA	wistar:Ile->Ile#coding-synonymous
Dfna5	NM_001191749.1	522	G	wistar		A	NA	wistar:Thr->Thr#coding-synonymous
Dfna5	NM_001191749.1	573	G	wistar		A	NA	wistar:Ser->Ser#coding-synonymous
Dfna5	NM_001191749.1	751	G	wistar		A	NA	wistar:Gly->Ser#missense
Dfna5	NM_001191749.1	858	A		gk	NA	G		gk:Ser->Ser#coding-synonymous
Dfna5	NM_001191749.1	919	T		gk	NA	C		gk:Ser->Pro#missense
Pcdhga11	NM_001037153.1	1014	C		gk	NA	T		gk:Leu->Leu#coding-synonymous
Pcdhga11	NM_001037153.1	1297	G		gk	NA	C		gk:Ser->Thr#missense
Pcdhga11	NM_001037153.1	1472	T		gk	NA	C		gk:Asn->Asn#coding-synonymous
Pcdhga11	NM_001037153.1	1491	A		gk	NA	T		gk:Thr->Ser#missense
Pcdhga11	NM_001037153.1	1574	C		gk	NA	T		gk:Asp->Asp#coding-synonymous
Pcdhga11	NM_001037153.1	1598	G		gk	NA	T		gk:Thr->Thr#coding-synonymous
Pcdhga11	NM_001037153.1	1748	G		gk	NA	A		gk:Gly->Gly#coding-synonymous
Pcdhga11	NM_001037153.1	1763	C		gk	NA	A		gk:Ser->Arg#missense
Pcdhga11	NM_001037153.1	2036	T		gk	NA	C		gk:Asp->Asp#coding-synonymous
Pcdhga11	NM_001037153.1	2138	T		gk	NA	C		gk:Ile->Ile#coding-synonymous
Pcdhga11	NM_001037153.1	2185	G		gk	NA	C		gk:Arg->Pro#missense
Pcdhga11	NM_001037153.1	2482	G		gk	NA	C		gk:Ser->Thr#missense
Pcdhga11	NM_001037153.1	803	G		gk	NA	A		gk:Thr->Thr#coding-synonymous
Astn2	NM_001271363.1	1242	A		gk	NA	G		gk:Gly->Gly#coding-synonymous
Astn2	NM_001271363.1	2253	C		gk	NA	G		gk:Gly->Gly#coding-synonymous
Astn2	NM_001271363.1	88	C	wistar		T	NA	wistar:Pro->Ser#missense
Astn2	NM_001271363.1	957	C	wistar		T	NA	wistar:Ala->Ala#coding-synonymous
Zfp467	NM_001024327.1	1087	C	wistar		T	NA	wistar:Pro->Leu#missense
Zfp467	NM_001024327.1	1619	C	wistar		T	NA	wistar:Arg->Arg#coding-synonymous
Zfp467	NM_001024327.1	1803	T		gk	NA	A		gk:Ser->Thr#missense
Btbd9	NM_001013073.1	348	T		gk	NA	C		gk:Thr->Thr#coding-synonymous
Btbd9	NM_001013073.1	510	T		gk	NA	C		gk:Leu->Leu#coding-synonymous
Lace1	NM_001037656.1	1121	G	wistar		C	NA	wistar:Val->Leu#missense
Iba57	NM_001108827.1	995	A		gk	NA	T		gk:Gln->Leu#missense
Atp5g2	NM_133556.2	138	A		gk	NA	G		gk:Leu->Leu#coding-synonymous
Atp5g2	NM_133556.2	174	C		gk	NA	T		gk:Ser->Ser#coding-synonymous
Atp5g2	NM_133556.2	408	C		gk	NA	T		gk:Phe->Phe#coding-synonymous
Psmc4	NM_057122.1	423	C		gk	NA	T		gk:Asn->Asn#coding-synonymous
Psmc4	NM_057122.1	81	G		gk	NA	A		gk:Pro->Pro#coding-synonymous
Ttc30a1	NM_001029918.1	1394	T		gk	NA	C		gk:His->His#coding-synonymous
Creb3l2	NM_001012188.1	1719	G	wistar		A	NA	wistar:Ala->Ala#coding-synonymous
Creb3l2	NM_001012188.1	1782	C	wistar		A	NA	wistar:Thr->Thr#coding-synonymous
Creb3l2	NM_001012188.1	909	G	wistar		A	NA	wistar:Pro->Pro#coding-synonymous
Abcg1	NM_053502.1	185	C	wistar		T	NA	wistar:Val->Val#coding-synonymous
Tmem57	NM_001025699.2	1348	T		gk	NA	C		gk:Asp->Asp#coding-synonymous
Tmem57	NM_001025699.2	313	C		gk	NA	T		gk:Ala->Ala#coding-synonymous
Shmt2	NM_001008322.1	513	C	wistar		T	NA	wistar:Thr->Thr#coding-synonymous
Fundc2	NM_001135757.1	565	G		gk	NA	A		gk:Ala->Ala#coding-synonymous
Elmo2	NM_001134955.1	1178	A		gk	NA	G		gk:Leu->Leu#coding-synonymous
Elmo2	NM_001134955.1	1505	A		gk	NA	G		gk:Lys->Lys#coding-synonymous
Elmo2	NM_001134955.1	1697	A		gk	NA	G		gk:Pro->Pro#coding-synonymous
Elmo2	NM_001134955.1	1793	G		gk	NA	A		gk:Lys->Lys#coding-synonymous
Elmo2	NM_001134955.1	1817	A		gk	NA	G		gk:Glu->Glu#coding-synonymous
Elmo2	NM_001134955.1	2165	A		gk	NA	G		gk:Thr->Thr#coding-synonymous
Elmo2	NM_001134955.1	2198	G		gk	NA	A		gk:Leu->Leu#coding-synonymous
Ddx24	NM_199119.1	1080	C		gk	NA	T		gk:Val->Val#coding-synonymous
Ddx24	NM_199119.1	1200	T		gk	NA	C		gk:Leu->Leu#coding-synonymous
Ddx24	NM_199119.1	2511	C		gk	NA	G		gk:Val->Val#coding-synonymous
Ddx24	NM_199119.1	895	C		gk	NA	T		gk:Arg->Cys#missense
Lrrc55	NM_001122975.1	274	G		gk	NA	A		gk:Leu->Leu#coding-synonymous
Lrrc55	NM_001122975.1	868	C		gk	NA	T		gk:Ile->Ile#coding-synonymous
Zfp521	NM_001107403.1	1434	A		gk	NA	G		gk:Ile->Val#missense
Zfp521	NM_001107403.1	2375	C		gk	NA	T		gk:Gly->Gly#coding-synonymous
Stam2	NM_001012085.1	1001	C		gk	NA	A		gk:Arg->Arg#coding-synonymous
Stam2	NM_001012085.1	1222	A		gk	NA	G		gk:Ser->Ser#coding-synonymous
Stam2	NM_001012085.1	253	T		gk	NA	C		gk:Ala->Ala#coding-synonymous
Ralgapb	NM_001271210.1	1077	C		gk	NA	T		gk:Thr->Thr#coding-synonymous
Ralgapb	NM_001271210.1	2397	T	wistar		C	NA	wistar:Ser->Ser#coding-synonymous
Ralgapb	NM_001271210.1	3723	A	wistar		G	NA	wistar:Gln->Gln#coding-synonymous
Zfp638	NM_001107868.1	1374	C		gk	NA	T		gk:Pro->Leu#missense
Zfp638	NM_001107868.1	2814	C		gk	NA	A		gk:Thr->Asn#missense
Zfp263	NM_001105763.1	1267	G	wistar		A	NA	wistar:Gln->Gln#coding-synonymous
Sec63	NM_001107637.1	698	G	wistar		A	NA	wistar:Glu->Glu#coding-synonymous
Bpnt1	NM_171990.2	316	A		gk	NA	G		gk:Gly->Gly#coding-synonymous
Bpnt1	NM_171990.2	331	A		gk	NA	G		gk:Glu->Glu#coding-synonymous
Bpnt1	NM_171990.2	565	C		gk	NA	T		gk:Ala->Ala#coding-synonymous
Wee1	NM_001012742.1	1686	G		gk	NA	A		gk:Gln->Gln#coding-synonymous
Gclm	NM_017305.2	515	A	wistar		G	NA	wistar:Pro->Pro#coding-synonymous
Gclm	NM_017305.2	864	C	wistar		T	NA	wistar:Leu->Leu#coding-synonymous
Pigc	NM_001012207.1	660	G		gk	NA	T		gk:Thr->Thr#coding-synonymous
Atp2a3	NM_012914.1	1305	G		gk	NA	C		gk:Glu->Gln#missense
Atp2a3	NM_012914.1	1520	G	wistar		A	NA	wistar:Ser->Ser#coding-synonymous
Aff1	NM_001107206.1	1989	A		gk	NA	G		gk:Arg->Arg#coding-synonymous
Aff1	NM_001107206.1	2298	G		gk	NA	C		gk:Gln->His#missense
Aff1	NM_001107206.1	2427	G		gk	NA	A		gk:Ser->Ser#coding-synonymous
Aff1	NM_001107206.1	2573	T		gk	NA	C		gk:Leu->Ser#missense
Nipsnap3b	NM_001009422.1	325	T		gk	NA	C		gk:Ala->Ala#coding-synonymous
Nipsnap3b	NM_001009422.1	734	G		gk	NA	A		gk:Glu->Lys#missense
Trim65	NM_001135714.2	1041	A		gk	NA	G		gk:Met->Val#missense
Trim65	NM_001135714.2	1325	A		gk	NA	G		gk:Thr->Thr#coding-synonymous
Trim65	NM_001135714.2	1334	C		gk	NA	T		gk:Ile->Ile#coding-synonymous
Trim65	NM_001135714.2	1373	G		gk	NA	C		gk:Glu->Asp#missense
Trim65	NM_001135714.2	681	A		gk	NA	C		gk:Ser->Arg#missense
G3bp2	NM_001013989.1	844	G		gk	NA	A		gk:Glu->Glu#coding-synonymous
Zfyve26	NM_001108038.1	1765	A	wistar		G	NA	wistar:Arg->Gly#missense
Zfyve26	NM_001108038.1	3653	G	wistar		A	NA	wistar:Arg->Gln#missense
Zfyve26	NM_001108038.1	729	G		gk	NA	A		gk:Lys->Lys#coding-synonymous
Zfyve26	NM_001108038.1	7314	T		gk	NA	C		gk:Asn->Asn#coding-synonymous
Zfyve26	NM_001108038.1	928	C		gk	NA	T		gk:Arg->Trp#missense
Ifi27	NM_203410.1	359	G	wistar		A	NA	wistar:Val->Met#missense
Rfx7	NM_001127490.1	1623	T		gk	NA	C		gk:Asn->Asn#coding-synonymous
Pex3	NM_031350.1	1076	T		gk	NA	C		gk:Asn->Asn#coding-synonymous
Pex3	NM_031350.1	770	C		gk	NA	T		gk:Asp->Asp#coding-synonymous
Ccdc187	NM_001134617.1	1233	C		gk	NA	T		gk:Ser->Leu#missense
Gas2	NM_001127504.1	696	T		gk	NA	C		gk:Thr->Thr#coding-synonymous
Rdh16	NM_199208.1	1008	T		gk	NA	C		gk:Asp->Asp#coding-synonymous
Slc7a7	NM_031341.1	921	G	wistar		T	NA	wistar:Ser->Ser#coding-synonymous
Cebpz	NM_001108701.1	104	G	wistar		A	NA	wistar:Glu->Glu#coding-synonymous
Cebpz	NM_001108701.1	2895	A	wistar		T	NA	wistar:Ser->Cys#missense
Sdk2	NM_001108303.2	3618	A		gk	NA	C		gk:Gly->Gly#coding-synonymous
Sdk2	NM_001108303.2	3825	C		gk	NA	T		gk:Tyr->Tyr#coding-synonymous
Gpkow	NM_001109381.1	1064	A		gk	NA	G		gk:Ser->Ser#coding-synonymous
Gpkow	NM_001109381.1	525	T		gk	NA	G		gk:Tyr->Asp#missense
Gpkow	NM_001109381.1	650	A		gk	NA	G		gk:Thr->Thr#coding-synonymous
Crhr2	NM_022714.1	1400	A		gk	NA	G		gk:Thr->Thr#coding-synonymous
Crhr2	NM_022714.1	240	C		gk	NA	T		gk:Leu->Leu#coding-synonymous
Pa2g4	NM_001004206.1	642	T	wistar		C	NA	wistar:Ala->Ala#coding-synonymous
Myo18a	NM_001172137.1	1138	C	wistar		G	NA	wistar:Thr->Ser#missense
Myo18a	NM_001172137.1	1322	C	wistar		G	NA	wistar:His->Gln#missense
Myo18a	NM_001172137.1	1598	T	wistar		C	NA	wistar:Ala->Ala#coding-synonymous
Myo18a	NM_001172137.1	2184	T	wistar		C	NA	wistar:Leu->Leu#coding-synonymous
Myo18a	NM_001172137.1	3594	G		gk	NA	A		gk:Val->Met#missense
Myo18a	NM_001172137.1	542	C	wistar		T	NA	wistar:Phe->Phe#coding-synonymous
Myo18a	NM_001172137.1	593	T	wistar		C	NA	wistar:Phe->Phe#coding-synonymous
Rad52	NM_001106617.2	697	A	wistar		G	NA	wistar:Ser->Gly#missense
Camta2	NM_001105801.2	2045	G		gk	NA	A		gk:Glu->Glu#coding-synonymous
Trim26	NM_001011665.2	1386	G	wistar		A	NA	wistar:Glu->Glu#coding-synonymous
Trim26	NM_001011665.2	840	A		gk	NA	G		gk:Leu->Leu#coding-synonymous
Trim26	NM_001011665.2	846	T		gk	NA	C		gk:Thr->Thr#coding-synonymous
Get4	NM_001163320.1	806	G	wistar		A	NA	wistar:Pro->Pro#coding-synonymous
Mageh1	NM_001013250.1	277	T		gk	NA	C		gk:Leu->Pro#missense
Odf2l	NM_001134708.1	1007	C		gk	NA	T		gk:Thr->Met#missense
Odf2l	NM_001134708.1	538	A	wistar		T	NA	wistar:Asn->Tyr#missense
Odf2l	NM_001134708.1	807	G		gk	NA	A		gk:Glu->Glu#coding-synonymous
Ddx52	NM_053525.1	1194	G	wistar		T	NA	wistar:Ser->Ser#coding-synonymous
Ddx52	NM_053525.1	1542	G	wistar		A	NA	wistar:Lys->Lys#coding-synonymous
Ddx52	NM_053525.1	826	A	wistar		G	NA	wistar:Ile->Val#missense
Ddx52	NM_053525.1	957	A	wistar		T	NA	wistar:Val->Val#coding-synonymous
Agt	NM_134432.2	1002	T		gk	NA	C		gk:Phe->Leu#missense
Agt	NM_134432.2	642	T		gk	NA	C		gk:Leu->Leu#coding-synonymous
Agt	NM_134432.2	974	A		gk	NA	G		gk:Leu->Leu#coding-synonymous
Arhgap31	NM_001105879.1	1963	A	wistar		G	NA	wistar:Ile->Val#missense
Arhgap31	NM_001105879.1	2296	T	wistar		C	NA	wistar:Ser->Pro#missense
Arhgap31	NM_001105879.1	3269	G		gk	NA	A		gk:Gly->Asp#missense
Arhgap31	NM_001105879.1	996	G		gk	NA	A		gk:Ala->Ala#coding-synonymous
Dcp1a	NM_001191831.1	1401	C	wistar		T	NA	wistar:Val->Val#coding-synonymous
Dcp1a	NM_001191831.1	1524	A	wistar		G	NA	wistar:Pro->Pro#coding-synonymous
Pik3c2b	NM_001105951.1	1134	T		gk	NA	C		gk:His->His#coding-synonymous
Pik3c2b	NM_001105951.1	1155	T		gk	NA	C		gk:Tyr->Tyr#coding-synonymous
Pik3c2b	NM_001105951.1	1173	A		gk	NA	G		gk:Ala->Ala#coding-synonymous
Pik3c2b	NM_001105951.1	2937	C		gk	NA	T		gk:Ala->Ala#coding-synonymous
Pik3c2b	NM_001105951.1	4077	C		gk	NA	T		gk:Phe->Phe#coding-synonymous
Pik3c2b	NM_001105951.1	4612	C		gk	NA	A		gk:Arg->Arg#coding-synonymous
Pik3c2b	NM_001105951.1	4620	C		gk	NA	T		gk:Asn->Asn#coding-synonymous
Pik3c2b	NM_001105951.1	4872	C		gk	NA	A		gk:Arg->Arg#coding-synonymous
Pik3c2b	NM_001105951.1	4882	A		gk	NA	G		gk:Thr->Ala#missense
Pik3c2b	NM_001105951.1	806	A		gk	NA	G		gk:Gln->Arg#missense
Ilvbl	NM_001108738.1	711	C		gk	NA	T		gk:Val->Val#coding-synonymous
Cwc27	NM_001013199.1	372	C		gk	NA	T		gk:Ala->Ala#coding-synonymous
Rttn	NM_001170436.2	5470	A		gk	NA	G		gk:Arg->Arg#coding-synonymous
Thbd	NM_031771.2	1803	A	wistar		G	NA	wistar:Ala->Ala#coding-synonymous
Clcc1	NM_133414.1	1643	G	wistar		A	NA	wistar:Arg->His#missense
Prps1	NM_017243.2	879	C	wistar		T	NA	wistar:Gly->Gly#coding-synonymous
Cecr5	NM_001107884.1	374	C		gk	NA	T		gk:His->His#coding-synonymous
Cecr5	NM_001107884.1	545	G		gk	NA	A		gk:Lys->Lys#coding-synonymous
Cecr5	NM_001107884.1	869	G		gk	NA	A		gk:Arg->Arg#coding-synonymous
Paox	NM_001106311.1	1209	A		gk	NA	G		gk:Ala->Ala#coding-synonymous
Prdx1	NM_057114.1	121	G		gk	NA	C		gk:Pro->Pro#coding-synonymous
Rhbdl3	NM_001105819.1	1241	G	wistar		C	NA	wistar:Ser->Ser#coding-synonymous
Pik3c2a	NM_001108500.1	2082	G		gk	NA	A		gk:Val->Ile#missense
Pik3c2a	NM_001108500.1	2459	G		gk	NA	A		gk:Lys->Lys#coding-synonymous
Pik3c2a	NM_001108500.1	3182	T		gk	NA	C		gk:Ile->Ile#coding-synonymous
Pik3c2a	NM_001108500.1	4901	T		gk	NA	A		gk:Arg->Arg#coding-synonymous
Pik3c2a	NM_001108500.1	4938	A		gk	NA	G		gk:Thr->Ala#missense
Pik3c2a	NM_001108500.1	5042	T		gk	NA	C		gk:Asp->Asp#coding-synonymous
Itpkc	NM_178094.3	1329	A		gk	NA	C		gk:Val->Val#coding-synonymous
Itpkc	NM_178094.3	1344	T		gk	NA	C		gk:His->His#coding-synonymous
Itpkc	NM_178094.3	417	A		gk	NA	G		gk:Gly->Gly#coding-synonymous
Itpkc	NM_178094.3	492	C		gk	NA	A		gk:Ser->Arg#missense
Epb41l4a	NM_001107397.2	1328	C		gk	NA	T		gk:Ile->Ile#coding-synonymous
Epb41l4a	NM_001107397.2	1448	C		gk	NA	G		gk:Val->Val#coding-synonymous
Epb41l4a	NM_001107397.2	458	A		gk	NA	G		gk:Pro->Pro#coding-synonymous
Epb41l4a	NM_001107397.2	681	A		gk	NA	G		gk:Asn->Asp#missense
Gabra5	NM_017295.1	1543	T	wistar		C	NA	wistar:Ser->Ser#coding-synonymous
Gabra5	NM_017295.1	1606	G	wistar		A	NA	wistar:Leu->Leu#coding-synonymous
Gabra5	NM_017295.1	412	T	wistar		C	NA	wistar:Asp->Asp#coding-synonymous
Gabra5	NM_017295.1	721	G	wistar		A	NA	wistar:Ala->Ala#coding-synonymous
Hgs	NM_019387.2	227	G		gk	NA	A		gk:Val->Val#coding-synonymous
Hgs	NM_019387.2	368	G		gk	NA	C		gk:Ala->Ala#coding-synonymous
Hgs	NM_019387.2	458	C	wistar		T	NA	wistar:Ser->Ser#coding-synonymous
Hgs	NM_019387.2	509	G		gk	NA	A		gk:Glu->Glu#coding-synonymous
Hgs	NM_019387.2	782	A		gk	NA	G		gk:Ala->Ala#coding-synonymous
Hgs	NM_019387.2	788	A		gk	NA	G		gk:Gln->Gln#coding-synonymous
Vps25	NM_001173451.1	500	G	wistar		C	NA	wistar:Gln->His#missense
Lrfn1	NM_001127694.1	2057	G		gk	NA	C		gk:Arg->Pro#missense
Lrfn1	NM_001127694.1	2065	T		gk	NA	G		gk:Ser->Ala#missense
Rbm7	NM_001108143.2	438	C		gk	NA	T		gk:Thr->Met#missense
Rbm7	NM_001108143.2	766	C		gk	NA	T		gk:Tyr->Tyr#coding-synonymous
Pitpnm1	NM_001008369.1	1464	C		gk	NA	T		gk:Cys->Cys#coding-synonymous
Pitpnm1	NM_001008369.1	231	C		gk	NA	T		gk:Ser->Ser#coding-synonymous
Pitpnm1	NM_001008369.1	3839	T		gk	NA	G		gk:Leu->Arg#missense
Scg5	NM_013175.3	505	C		gk	NA	G		gk:Pro->Arg#missense
Paqr4	NM_001017377.1	843	C		gk	NA	T		gk:Ala->Ala#coding-synonymous
Aatk	NM_001168703.1	1791	C	wistar		G	NA	wistar:Ala->Ala#coding-synonymous
Aatk	NM_001168703.1	2967	A	wistar		C	NA	wistar:Thr->Thr#coding-synonymous
Actn1	NM_031005.3	2333	C		gk	NA	T		gk:Tyr->Tyr#coding-synonymous
Actn1	NM_031005.3	2687	G	wistar		A	NA	wistar:Ala->Ala#coding-synonymous
Cacna2d2	NM_175592.2	110	C		gk	NA	G		gk:Ala->Gly#missense
Lrp12	NM_001134883.1	1500	A		gk	NA	C		gk:Ser->Ser#coding-synonymous
S1pr3	NM_001271143.1	1413	C	wistar		T	NA	wistar:Cys->Cys#coding-synonymous
Rbak	NM_001191664.1	1128	G		gk	NA	A		gk:Gly->Gly#coding-synonymous
Rbak	NM_001191664.1	1195	A		gk	NA	G		gk:Thr->Ala#missense
Rbak	NM_001191664.1	1245	G		gk	NA	A		gk:Thr->Thr#coding-synonymous
Rbak	NM_001191664.1	1263	G		gk	NA	A		gk:Thr->Thr#coding-synonymous
Rbak	NM_001191664.1	1317	G	wistar		A	NA	wistar:Ser->Ser#coding-synonymous
Rbak	NM_001191664.1	286	G		gk	NA	A		gk:Glu->Lys#missense
Rbak	NM_001191664.1	329	C		gk	NA	T		gk:Ala->Val#missense
Rbak	NM_001191664.1	396	C		gk	NA	T		gk:Gly->Gly#coding-synonymous
Flt1	NM_019306.2	2125	C		gk	NA	T		gk:Asp->Asp#coding-synonymous
Flt1	NM_019306.2	2767	C	wistar		T	NA	wistar:Ala->Ala#coding-synonymous
Ambra1	NM_001134341.1	4065	T		gk	NA	A		gk:Trp->Arg#missense
Slc4a1ap	NM_001106709.2	219	G		gk	NA	A		gk:Glu->Glu#coding-synonymous
Zfp84	NM_001107500.3	1154	T		gk	NA	C		gk:Tyr->Tyr#coding-synonymous
Zfp84	NM_001107500.3	763	A		gk	NA	G		gk:Asn->Ser#missense
Tpst2	NM_001008508.3	331	A		gk	NA	G		gk:Gln->Arg#missense
C2cd3	NM_001191602.1	1082	C	wistar		T	NA	wistar:Pro->Leu#missense
C2cd3	NM_001191602.1	1245	G	wistar		A	NA	wistar:Gly->Gly#coding-synonymous
C2cd3	NM_001191602.1	1982	C		gk	NA	A		gk:Ser->Tyr#missense
C2cd3	NM_001191602.1	2601	G		gk	NA	A		gk:Ala->Ala#coding-synonymous
C2cd3	NM_001191602.1	3524	G		gk	NA	A		gk:Arg->Gln#missense
C2cd3	NM_001191602.1	3618	T		gk	NA	C		gk:Ser->Ser#coding-synonymous
C2cd3	NM_001191602.1	4362	T		gk	NA	C		gk:Val->Val#coding-synonymous
C2cd3	NM_001191602.1	4968	T		gk	NA	C		gk:His->His#coding-synonymous
C2cd3	NM_001191602.1	4980	T		gk	NA	C		gk:Asn->Asn#coding-synonymous
C2cd3	NM_001191602.1	5217	C		gk	NA	G		gk:Ser->Ser#coding-synonymous
C2cd3	NM_001191602.1	6028	T	wistar		C	NA	wistar:Ser->Pro#missense
C2cd3	NM_001191602.1	635	C	wistar		T	NA	wistar:Ser->Phe#missense
C2cd3	NM_001191602.1	6358	G		gk	NA	A		gk:Gly->Ser#missense
Acat1	NM_017075.2	595	G	wistar		A	NA	wistar:Gly->Gly#coding-synonymous
Acat1	NM_017075.2	943	T	wistar		C	NA	wistar:Asp->Asp#coding-synonymous
Acat1	NM_017075.2	986	A		gk	NA	C		gk:Arg->Arg#coding-synonymous
Dennd1c	NM_001126289.1	1869	G		gk	NA	A		gk:Ala->Thr#missense
Dennd1c	NM_001126289.1	358	G		gk	NA	A		gk:Arg->His#missense
RGD1309362	NM_001024884.1	1041	G		gk	NA	T		gk:Lys->Asn#missense
LOC100125362	NM_001103354.2	867	G		gk	NA	T		gk:Pro->Pro#coding-synonymous
Hk2	NM_012735.2	2224	C	wistar		T	NA	wistar:Leu->Leu#coding-synonymous
Map3k2	NM_138503.1	1960	C		gk	NA	T		gk:Ile->Ile#coding-synonymous
Sf3b2	NM_001106326.1	2085	T		gk	NA	C		gk:Phe->Phe#coding-synonymous
Sf3b2	NM_001106326.1	315	C		gk	NA	G		gk:Leu->Leu#coding-synonymous
Nub1	NM_001013925.1	1022	C		gk	NA	A		gk:Thr->Lys#missense
Larp6	NM_001108154.1	327	C		gk	NA	A		gk:Arg->Arg#coding-synonymous
Larp6	NM_001108154.1	417	T		gk	NA	C		gk:Asn->Asn#coding-synonymous
Larp6	NM_001108154.1	447	T		gk	NA	C		gk:His->His#coding-synonymous
Larp6	NM_001108154.1	912	C		gk	NA	T		gk:His->His#coding-synonymous
Erp44	NM_001008317.1	85	A		gk	NA	G		gk:Thr->Ala#missense
Il12a	NM_053390.1	337	A		gk	NA	C		gk:Ile->Ile#coding-synonymous
Il12a	NM_053390.1	637	A		gk	NA	C		gk:Arg->Arg#coding-synonymous
RGD1306954	NM_001008288.1	583	G	wistar		A	NA	wistar:Pro->Pro#coding-synonymous
Lmbr1	NM_001191858.2	1536	A		gk	NA	G		gk:Gly->Gly#coding-synonymous
Abhd17b	NM_001014028.1	1049	G	wistar		A	NA	wistar:Glu->Glu#coding-synonymous
Shisa7	NM_001145175.1	1228	G	wistar		T	NA	wistar:Ser->Ser#coding-synonymous
Shisa7	NM_001145175.1	1525	G	wistar		C	NA	wistar:Ala->Ala#coding-synonymous
Shisa7	NM_001145175.1	298	G	wistar		A	NA	wistar:Ala->Ala#coding-synonymous
Ccz1b	NM_001014126.1	305	G		gk	NA	A		gk:Ser->Ser#coding-synonymous
Tnnt2	NM_012676.1	762	A	wistar		G	NA	wistar:Leu->Leu#coding-synonymous
Tnnt2	NM_012676.1	810	T	wistar		C	NA	wistar:Tyr->Tyr#coding-synonymous
Tapbp	NM_033098.2	169	G	wistar		T	NA	wistar:Arg->Leu#missense
Tapbp	NM_033098.2	517	G	wistar		A	NA	wistar:Arg->His#missense
Dnajc7	NM_213625.1	870	A	wistar		C	NA	wistar:Ile->Ile#coding-synonymous
Snx29	NM_001109526.2	1665	C		gk	NA	T		gk:Leu->Leu#coding-synonymous
Snx29	NM_001109526.2	920	G		gk	NA	A		gk:Glu->Glu#coding-synonymous
Slc6a15	NM_172321.1	2383	C		gk	NA	T		gk:Thr->Thr#coding-synonymous
Ift122	NM_001309521.1	1575	C		gk	NA	T		gk:Asn->Asn#coding-synonymous
Ift122	NM_001309521.1	3348	C		gk	NA	T		gk:Asp->Asp#coding-synonymous
Nvl	NM_001105980.1	2427	A		gk	NA	G		gk:His->Arg#missense
Phc3	NM_001107662.1	1336	T	wistar		C	NA	wistar:Ser->Pro#missense
RGD1560289	NM_001134623.2	2833	G	wistar		A	NA	wistar:Glu->Glu#coding-synonymous
Abcc1	NM_022281.2	1911	G		gk	NA	C		gk:Glu->Asp#missense
Dus4l	NM_001135803.1	836	A	wistar		G	NA	wistar:Ile->Val#missense
Dus4l	NM_001135803.1	970	C		gk	NA	T		gk:Asp->Asp#coding-synonymous
Mat2b	NM_001044282.1	131	C	wistar		T	NA	wistar:Cys->Cys#coding-synonymous
Mat2b	NM_001044282.1	986	C		gk	NA	G		gk:Thr->Thr#coding-synonymous
Pik3c3	NM_022958.2	2091	C		gk	NA	T		gk:Pro->Pro#coding-synonymous
Mthfd1	NM_022508.1	1254	A	wistar		C	NA	wistar:Val->Val#coding-synonymous
Mthfd1	NM_022508.1	1257	A	wistar		G	NA	wistar:Pro->Pro#coding-synonymous
Mthfd1	NM_022508.1	1299	C		gk	NA	T		gk:Ile->Ile#coding-synonymous
Mthfd1	NM_022508.1	1323	G	wistar		T	NA	wistar:Gly->Gly#coding-synonymous
Mthfd1	NM_022508.1	2976	C	wistar		T	NA	wistar:Asp->Asp#coding-synonymous
Mthfd1	NM_022508.1	3072	C	wistar		T	NA	wistar:Ile->Ile#coding-synonymous
Mthfd1	NM_022508.1	621	C	wistar		A	NA	wistar:Ser->Ser#coding-synonymous
C2cd2	NM_199391.1	2229	A	wistar		G	NA	wistar:Lys->Lys#coding-synonymous
Unc13a	NM_022861.1	1873	T		gk	NA	C		gk:Ser->Ser#coding-synonymous
Unc13a	NM_022861.1	2407	G		gk	NA	A		gk:Ala->Ala#coding-synonymous
Unc13a	NM_022861.1	5179	A		gk	NA	G		gk:Ala->Ala#coding-synonymous
Unc13a	NM_022861.1	5317	T		gk	NA	C		gk:Ile->Ile#coding-synonymous
Ado	NM_001107626.3	160	A		gk	NA	G		gk:Pro->Pro#coding-synonymous
Ado	NM_001107626.3	358	C		gk	NA	T		gk:Ile->Ile#coding-synonymous
Dnajc30	NM_001109024.2	104	A	wistar		G	NA	wistar:Ser->Ser#coding-synonymous
Kti12	NM_001044288.1	599	G		gk	NA	T		gk:Ala->Ser#missense
Ptgr2	NM_001015009.1	802	T	wistar		C	NA	wistar:Asn->Asn#coding-synonymous
Ptgr2	NM_001015009.1	940	A	wistar		G	NA	wistar:Ala->Ala#coding-synonymous
Ptgr2	NM_001015009.1	986	C	wistar		T	NA	wistar:Arg->Cys#missense
Jun	NM_021835.3	1563	G	wistar		A	NA	wistar:Val->Val#coding-synonymous
Ltbp1	NM_021587.1	4455	T		gk	NA	C		gk:Asn->Asn#coding-synonymous
Slc2a10	NM_001108963.1	236	A	wistar		G	NA	wistar:Arg->Gly#missense
Slc2a10	NM_001108963.1	418	G	wistar		T	NA	wistar:Leu->Leu#coding-synonymous
Trex1	NM_001024989.1	192	C	wistar		T	NA	wistar:Pro->Leu#missense
Trex1	NM_001024989.1	412	C	wistar		T	NA	wistar:Tyr->Tyr#coding-synonymous
Cdc73	NM_001024769.1	1205	T		gk	NA	A		gk:Ser->Ser#coding-synonymous
Cdh11	NM_053392.1	1994	C		gk	NA	T		gk:Ser->Ser#coding-synonymous
Cdh11	NM_053392.1	2201	C		gk	NA	T		gk:Ser->Ser#coding-synonymous
Cdh11	NM_053392.1	571	G		gk	NA	A		gk:Arg->His#missense
Tmem140	NM_001009709.1	431	G		gk	NA	A		gk:Leu->Leu#coding-synonymous
Akr1c14	NM_138547.3	246	A		gk	NA	G		gk:Gln->Gln#coding-synonymous
Nat6	NM_001304776.1	628	T	wistar		C	NA	wistar:Arg->Arg#coding-synonymous
Nat6	NM_001304776.1	653	C	wistar		T	NA	wistar:Leu->Leu#coding-synonymous
Oxld1	NM_001305985.1	331	C	wistar		T	NA	wistar:His->Tyr#missense
Oxld1	NM_001305985.1	497	C	wistar		T	NA	wistar:Ala->Val#missense
Oxld1	NM_001305985.1	94	T	wistar		A	NA	wistar:Cys->Ser#missense
Oxld1	NM_001305985.1	97	C	wistar		A	NA	wistar:Pro->Thr#missense
P4hb	NM_012998.2	830	G	wistar		A	NA	wistar:Leu->Leu#coding-synonymous
Cckar	NM_012688.3	1068	A		gk	NA	G		gk:Ser->Gly#missense
Cckar	NM_012688.3	975	A		gk	NA	G		gk:Thr->Ala#missense
Mccc1	NM_001009653.1	1548	G		gk	NA	A		gk:Gly->Gly#coding-synonymous
Rnf32	NM_001012095.1	439	C		gk	NA	G		gk:Ala->Gly#missense
Pla2g7	NM_001009353.1	802	A		gk	NA	G		gk:Ala->Ala#coding-synonymous
Shq1	NM_001134713.1	193	G	wistar		T	NA	wistar:Val->Leu#missense
Col18a1	NM_053489.2	1634	A		gk	NA	G		gk:Pro->Pro#coding-synonymous
Col18a1	NM_053489.2	1754	G		gk	NA	A		gk:Gly->Gly#coding-synonymous
Col18a1	NM_053489.2	2108	C		gk	NA	T		gk:Gly->Gly#coding-synonymous
Col18a1	NM_053489.2	992	T		gk	NA	G		gk:Asp->Glu#missense
Cln8	NM_001007686.1	188	T	wistar		G	NA	wistar:Val->Val#coding-synonymous
Cln8	NM_001007686.1	384	A	wistar		G	NA	wistar:Ile->Val#missense
Cln8	NM_001007686.1	440	T	wistar		C	NA	wistar:Ser->Ser#coding-synonymous
Cln8	NM_001007686.1	575	C	wistar		T	NA	wistar:His->His#coding-synonymous
Cln8	NM_001007686.1	593	T	wistar		C	NA	wistar:Leu->Leu#coding-synonymous
Cln8	NM_001007686.1	828	G		gk	NA	A		gk:Ala->Thr#missense
Zfp167	NM_001170577.1	1620	C		gk	NA	T		gk:Arg->Cys#missense
Zfp167	NM_001170577.1	2246	T	wistar		C	NA	wistar:Cys->Cys#coding-synonymous
Zfp167	NM_001170577.1	2444	T		gk	NA	C		gk:Arg->Arg#coding-synonymous
Rps18	NM_213557.1	477	T		gk	NA	A		gk:Arg->Arg#coding-synonymous
Syt1	NM_001033680.2	1053	T	wistar		C	NA	wistar:His->His#coding-synonymous
Syt1	NM_001033680.2	1122	T	wistar		C	NA	wistar:Arg->Arg#coding-synonymous
Syt1	NM_001033680.2	984	G	wistar		A	NA	wistar:Val->Val#coding-synonymous
Grm4	NM_022666.1	1325	G	wistar		A	NA	wistar:Ser->Ser#coding-synonymous
Grm4	NM_022666.1	2141	C	wistar		T	NA	wistar:Pro->Pro#coding-synonymous
Grm4	NM_022666.1	2270	G	wistar		A	NA	wistar:Pro->Pro#coding-synonymous
Grm4	NM_022666.1	3323	G	wistar		T	NA	wistar:Thr->Thr#coding-synonymous
Slc6a17	NM_001033079.1	2082	C		gk	NA	A		gk:Val->Val#coding-synonymous
Slc6a17	NM_001033079.1	966	C		gk	NA	T		gk:Ser->Ser#coding-synonymous
Ankrd55	NM_001270039.1	2652	T		gk	NA	C		gk:His->His#coding-synonymous
Resp18	NM_019278.1	162	C		gk	NA	T		gk:Arg->Arg#coding-synonymous
Resp18	NM_019278.1	276	A		gk	NA	G		gk:Leu->Leu#coding-synonymous
Gemin5	NM_001172089.1	3513	A	wistar		G	NA	wistar:Ile->Val#missense
Dym	NM_001106133.2	1061	T	wistar		C	NA	wistar:Val->Ala#missense
Dym	NM_001106133.2	1203	A	wistar		G	NA	wistar:Thr->Thr#coding-synonymous
Dym	NM_001106133.2	1230	C	wistar		T	NA	wistar:Ser->Ser#coding-synonymous
Dym	NM_001106133.2	2220	T	wistar		C	NA	wistar:Val->Val#coding-synonymous
Dym	NM_001106133.2	276	C	wistar		T	NA	wistar:Asn->Asn#coding-synonymous
Wwp2	NM_001106184.1	1640	C	wistar		T	NA	wistar:Ser->Ser#coding-synonymous
Rtcb	NM_207614.1	630	A		gk	NA	G		gk:Arg->Arg#coding-synonymous
Rtcb	NM_207614.1	801	T		gk	NA	C		gk:His->His#coding-synonymous
Parg	NM_031339.1	1307	G	wistar		A	NA	wistar:Gly->Ser#missense
Klf15	NM_053536.1	470	C	wistar		T	NA	wistar:Tyr->Tyr#coding-synonymous
Pum3	NM_001025036.1	231	C		gk	NA	G		gk:Arg->Gly#missense
Pum3	NM_001025036.1	615	G		gk	NA	A		gk:Glu->Lys#missense
Armc3	NM_001287020.1	1539	C		gk	NA	T		gk:His->His#coding-synonymous
Armc3	NM_001287020.1	2226	T		gk	NA	C		gk:Pro->Pro#coding-synonymous
Plcxd2	NM_001134481.1	1274	G	wistar		A	NA	wistar:Ser->Asn#missense
Plcxd2	NM_001134481.1	1332	G	wistar		A	NA	wistar:Gly->Gly#coding-synonymous
Plcxd2	NM_001134481.1	753	C		gk	NA	T		gk:Asp->Asp#coding-synonymous
Tada3	NM_001025734.1	489	G	wistar		T	NA	wistar:Leu->Leu#coding-synonymous
Tada3	NM_001025734.1	840	G	wistar		A	NA	wistar:Lys->Lys#coding-synonymous
Acsm5	NM_001014162.4	1460	C	wistar		T	NA	wistar:Asp->Asp#coding-synonymous
Acsm5	NM_001014162.4	1471	A	wistar		G	NA	wistar:Asn->Ser#missense
Acsm5	NM_001014162.4	1536	C	wistar		T	NA	wistar:Leu->Phe#missense
Acsm5	NM_001014162.4	1573	C	wistar		T	NA	wistar:Ala->Val#missense
Acsm5	NM_001014162.4	395	G	wistar		A	NA	wistar:Pro->Pro#coding-synonymous
Arhgap22	NM_001107297.1	1619	C		gk	NA	T		gk:Ser->Ser#coding-synonymous
H6pd	NM_001106698.1	2125	T		gk	NA	C		gk:Tyr->His#missense
Gsr	NM_053906.2	269	A		gk	NA	G		gk:Thr->Thr#coding-synonymous
Gsr	NM_053906.2	302	A		gk	NA	G		gk:Pro->Pro#coding-synonymous
Gsr	NM_053906.2	461	G		gk	NA	A		gk:Ala->Ala#coding-synonymous
St3gal1	NM_001013219.1	333	T		gk	NA	C		gk:Asn->Asn#coding-synonymous
St3gal1	NM_001013219.1	489	T		gk	NA	C		gk:His->His#coding-synonymous
Chst15	NM_173310.3	312	C	wistar		T	NA	wistar:Ser->Ser#coding-synonymous
Chst15	NM_173310.3	807	C	wistar		T	NA	wistar:Cys->Cys#coding-synonymous
Elf1	NM_053520.2	738	G	wistar		T	NA	wistar:Glu->Asp#missense
RGD1305089	NM_001106730.2	1473	A	wistar		T	NA	wistar:Ala->Ala#coding-synonymous
Shkbp1	NM_001271080.1	1314	G		gk	NA	A		gk:Leu->Leu#coding-synonymous
Shkbp1	NM_001271080.1	1911	G		gk	NA	C		gk:Ser->Ser#coding-synonymous
Shkbp1	NM_001271080.1	1952	G		gk	NA	A		gk:Gly->Glu#missense
Shkbp1	NM_001271080.1	2100	C		gk	NA	T		gk:Asn->Asn#coding-synonymous
Myo19	NM_001163736.1	1500	G	wistar		A	NA	wistar:Val->Val#coding-synonymous
Myo19	NM_001163736.1	2881	C	wistar		T	NA	wistar:His->Tyr#missense
Tubg2	NM_001191075.1	669	G		gk	NA	A		gk:Val->Val#coding-synonymous
Rec114	NM_001106825.1	472	A		gk	NA	G		gk:Thr->Ala#missense
Rec114	NM_001106825.1	504	C		gk	NA	T		gk:Arg->Arg#coding-synonymous
Rec114	NM_001106825.1	540	A		gk	NA	G		gk:Arg->Arg#coding-synonymous
Tmprss7	NM_001105882.2	978	G	wistar		C	NA	wistar:Val->Val#coding-synonymous
Xab2	NM_139109.2	1228	C		gk	NA	T		gk:Pro->Pro#coding-synonymous
Xab2	NM_139109.2	1393	C		gk	NA	T		gk:Tyr->Tyr#coding-synonymous
Mrs2	NM_024001.1	1367	C		gk	NA	G		gk:Leu->Leu#coding-synonymous
Slc3a2	NM_019283.3	579	C		gk	NA	T		gk:Leu->Phe#missense
Slc3a2	NM_019283.3	944	T		gk	NA	G		gk:Gly->Gly#coding-synonymous
Art3	NM_001012034.1	422	G	wistar		C	NA	wistar:Gln->His#missense
Art3	NM_001012034.1	424	G	wistar		C	NA	wistar:Ser->Thr#missense
Art3	NM_001012034.1	797	A	wistar		G	NA	wistar:Ser->Ser#coding-synonymous
Rgl2	NM_212547.3	1754	G	wistar		A	NA	wistar:Pro->Pro#coding-synonymous
Rgl2	NM_212547.3	1955	G	wistar		T	NA	wistar:Arg->Arg#coding-synonymous
Rgl2	NM_212547.3	366	T		gk	NA	C		gk:Leu->Leu#coding-synonymous
Rgl2	NM_212547.3	569	C		gk	NA	T		gk:Gly->Gly#coding-synonymous
Rgl2	NM_212547.3	254	AGAGGAGGAGGA	wistar		AGAGGAGGAGGAGGA	NA	wistar:3n-non-frameshifting
Clstn3	NM_134376.1	1143	A		gk	NA	G		gk:Val->Val#coding-synonymous
Clstn3	NM_134376.1	1224	G		gk	NA	C		gk:Gly->Gly#coding-synonymous
Clstn3	NM_134376.1	1473	C		gk	NA	T		gk:Asp->Asp#coding-synonymous
Clstn3	NM_134376.1	1876	T		gk	NA	C		gk:Leu->Leu#coding-synonymous
Clstn3	NM_134376.1	2856	T		gk	NA	C		gk:Ile->Ile#coding-synonymous
Clstn3	NM_134376.1	501	T		gk	NA	C		gk:Gly->Gly#coding-synonymous
Banp	NM_001106191.1	913	C		gk	NA	T		gk:Thr->Thr#coding-synonymous
Ajap1	NM_001101014.1	808	G	wistar		A	NA	wistar:Ala->Thr#missense
Otud4	NM_001191700.1	2334	T	wistar		C	NA	wistar:Tyr->Tyr#coding-synonymous
Gtf2ird1	NM_001001504.2	468	C		gk	NA	T		gk:Cys->Cys#coding-synonymous
2016-09-09	NM_176856.2	2060	T		gk	NA	C		gk:Ser->Ser#coding-synonymous
Mfn2	NM_130894.4	1251	T		gk	NA	C		gk:Ile->Ile#coding-synonymous
Inafm1	NM_001136272.1	533	C		gk	NA	G		gk:Pro->Pro#coding-synonymous
Inafm1	NM_001136272.1	542	A		gk	NA	T		gk:Ala->Ala#coding-synonymous
Map3k11	NM_001013150.1	1065	G		gk	NA	T		gk:Arg->Arg#coding-synonymous
Pcdhb5	NM_001114602.1	2130	T		gk	NA	A		gk:Gly->Gly#coding-synonymous
Pcdhb5	NM_001114602.1	2139	A		gk	NA	G		gk:Pro->Pro#coding-synonymous
Clpb	NM_022947.1	354	C	wistar		T	NA	wistar:Ser->Ser#coding-synonymous
Pdzd7	NM_001106362.2	2520	G	wistar		C	NA	wistar:Ala->Pro#missense
Pdzd7	NM_001106362.2	329	T		gk	NA	C		gk:Arg->Arg#coding-synonymous
Rtn1	NM_053865.1	1293	C		gk	NA	T		gk:His->His#coding-synonymous
Rtn1	NM_053865.1	1971	A		gk	NA	G		gk:Ile->Met#missense
Rtn1	NM_053865.1	2733	C		gk	NA	T		gk:His->His#coding-synonymous
Rtn1	NM_053865.1	720	A	wistar		G	NA	wistar:Thr->Thr#coding-synonymous
Rtn1	NM_053865.1	753	A	wistar		G	NA	wistar:Arg->Arg#coding-synonymous
Hsp90b1	NM_001012197.2	1058	G		gk	NA	A		gk:Val->Ile#missense
Hsp90b1	NM_001012197.2	1339	G		gk	NA	A		gk:Lys->Lys#coding-synonymous
Hsp90b1	NM_001012197.2	1762	A		gk	NA	G		gk:Arg->Arg#coding-synonymous
Hsp90b1	NM_001012197.2	511	T		gk	NA	C		gk:Asn->Asn#coding-synonymous
Adipor2	NM_001037979.1	206	T	wistar		C	NA	wistar:His->His#coding-synonymous
Adipor2	NM_001037979.1	866	G		gk	NA	A		gk:Leu->Leu#coding-synonymous
Pum1	NM_001108684.1	1215	A		gk	NA	T		gk:Thr->Thr#coding-synonymous
Sobp	NM_001104640.1	1173	C		gk	NA	T		gk:Gly->Gly#coding-synonymous
Sobp	NM_001104640.1	2301	C		gk	NA	T		gk:Cys->Cys#coding-synonymous
Sobp	NM_001104640.1	2328	A		gk	NA	G		gk:Glu->Glu#coding-synonymous
Sobp	NM_001104640.1	2406	C		gk	NA	T		gk:Asp->Asp#coding-synonymous
Sobp	NM_001104640.1	45	G	wistar		A	NA	wistar:Arg->Arg#coding-synonymous
Tsen34	NM_001006968.1	343	G	wistar		A	NA	wistar:Ala->Ala#coding-synonymous
Tsen34	NM_001006968.1	445	A	wistar		G	NA	wistar:Glu->Glu#coding-synonymous
Spg11	NM_001191571.1	2472	G	wistar		A	NA	wistar:Thr->Thr#coding-synonymous
Spg11	NM_001191571.1	2721	G		gk	NA	A		gk:Lys->Lys#coding-synonymous
Spg11	NM_001191571.1	294	C	wistar		T	NA	wistar:Pro->Pro#coding-synonymous
Spg11	NM_001191571.1	3033	C	wistar		T	NA	wistar:Pro->Pro#coding-synonymous
Spg11	NM_001191571.1	3821	G		gk	NA	A		gk:Arg->His#missense
Spg11	NM_001191571.1	4227	C		gk	NA	T		gk:Asp->Asp#coding-synonymous
Spg11	NM_001191571.1	4311	T		gk	NA	C		gk:Ala->Ala#coding-synonymous
Spg11	NM_001191571.1	5055	C		gk	NA	T		gk:Asp->Asp#coding-synonymous
Spg11	NM_001191571.1	508	G	wistar		A	NA	wistar:Val->Ile#missense
Spg11	NM_001191571.1	5400	A		gk	NA	G		gk:Glu->Glu#coding-synonymous
Dhx57	NM_001191907.2	2112	T		gk	NA	C		gk:Leu->Leu#coding-synonymous
Dhx57	NM_001191907.2	2340	A		gk	NA	G		gk:Glu->Glu#coding-synonymous
Dhx57	NM_001191907.2	3537	T		gk	NA	C		gk:Asp->Asp#coding-synonymous
Fam65b	NM_001014009.2	1485	C		gk	NA	T		gk:Gly->Gly#coding-synonymous
Fam65b	NM_001014009.2	1926	A		gk	NA	G		gk:Leu->Leu#coding-synonymous
Creg1	NM_001105966.1	194	C		gk	NA	A		gk:Arg->Arg#coding-synonymous
Creg1	NM_001105966.1	209	G		gk	NA	C		gk:Val->Val#coding-synonymous
Elfn1	NM_001105913.1	1482	G		gk	NA	A		gk:Met->Ile#missense
Elfn1	NM_001105913.1	1521	C		gk	NA	G		gk:Thr->Thr#coding-synonymous
Elfn1	NM_001105913.1	1527	A		gk	NA	G		gk:Pro->Pro#coding-synonymous
Elfn1	NM_001105913.1	1665	C		gk	NA	T		gk:Tyr->Tyr#coding-synonymous
Elfn1	NM_001105913.1	1686	G		gk	NA	C		gk:Thr->Thr#coding-synonymous
Elfn1	NM_001105913.1	924	C		gk	NA	T		gk:Asp->Asp#coding-synonymous
Atp1a4	NM_001271030.1	1154	G	wistar		A	NA	wistar:Lys->Lys#coding-synonymous
Atp1a4	NM_001271030.1	2294	C		gk	NA	T		gk:Ile->Ile#coding-synonymous
Prkcsh	NM_001106806.2	1003	T		gk	NA	C		gk:Met->Thr#missense
Prkcsh	NM_001106806.2	1019	A		gk	NA	G		gk:Glu->Glu#coding-synonymous
Prkcsh	NM_001106806.2	1052	G		gk	NA	A		gk:Glu->Glu#coding-synonymous
Prkcsh	NM_001106806.2	1007	AGAGGAGGAGGA		gk	NA	AGAGGAGGAGGAGGA		gk:3n-non-frameshifting
Prkcsh	NM_001106806.2	1019	AGAGGAGGAG		gk	NA	AGAGGAGGAGGAG		gk:3n-non-frameshifting
Cenpj	NM_001107265.1	718	C	wistar		T	NA	wistar:Ser->Ser#coding-synonymous
Stxbp2	NM_031126.1	1674	A		gk	NA	G		gk:Arg->Arg#coding-synonymous
Stxbp2	NM_031126.1	468	C		gk	NA	T		gk:Tyr->Tyr#coding-synonymous
Pak1ip1	NM_001037356.1	1013	G	wistar		A	NA	wistar:Glu->Glu#coding-synonymous
Pak1ip1	NM_001037356.1	220	A	wistar		G	NA	wistar:Tyr->Cys#missense
Pak1ip1	NM_001037356.1	365	T	wistar		C	NA	wistar:Asp->Asp#coding-synonymous
Pak1ip1	NM_001037356.1	687	A	wistar		G	NA	wistar:Ile->Val#missense
Ptafr	NM_053321.2	932	C		gk	NA	G		gk:Leu->Leu#coding-synonymous
Acly	NM_016987.2	468	C	wistar		T	NA	wistar:Ala->Val#missense
Mcat	NM_001191788.1	1167	C	wistar		T	NA	wistar:His->His#coding-synonymous
Rnf126	NM_001033702.1	386	T	wistar		C	NA	wistar:Pro->Pro#coding-synonymous
Rnf126	NM_001033702.1	452	T	wistar		C	NA	wistar:His->His#coding-synonymous
Leo1	NM_001005548.1	1746	T		gk	NA	C		gk:Ser->Ser#coding-synonymous
Leo1	NM_001005548.1	1791	C		gk	NA	A		gk:Gly->Gly#coding-synonymous
Kbtbd2	NM_001107861.1	885	G	wistar		A	NA	wistar:Gln->Gln#coding-synonymous
Guk1	NM_001013115.2	328	C	wistar		T	NA	wistar:Ala->Ala#coding-synonymous
Guk1	NM_001013115.2	595	A		gk	NA	C		gk:Glu->Asp#missense
Camkv	NM_024000.1	1588	A		gk	NA	T		gk:Ser->Cys#missense
Camkv	NM_024000.1	237	T		gk	NA	C		gk:Phe->Phe#coding-synonymous
Camkv	NM_024000.1	327	G		gk	NA	A		gk:Lys->Lys#coding-synonymous
Slc9a3r1	NM_021594.1	502	T		gk	NA	C		gk:Cys->Arg#missense
Slc9a3r1	NM_021594.1	678	C		gk	NA	T		gk:Cys->Cys#coding-synonymous
Slc9a3r1	NM_021594.1	954	T		gk	NA	C		gk:Asn->Asn#coding-synonymous
Clk1	NM_001106913.2	1432	G		gk	NA	A		gk:Lys->Lys#coding-synonymous
Ebp	NM_057137.1	615	C		gk	NA	A		gk:Arg->Arg#coding-synonymous
Dusp1	NM_053769.3	839	T		gk	NA	C		gk:Ile->Ile#coding-synonymous
Cep78	NM_021741.2	1007	T		gk	NA	C		gk:Leu->Pro#missense
Cep78	NM_021741.2	1453	A		gk	NA	G		gk:Thr->Ala#missense
Cep78	NM_021741.2	1641	G		gk	NA	A		gk:Gly->Gly#coding-synonymous
Cep78	NM_021741.2	1894	T		gk	NA	G		gk:Ser->Ala#missense
Tmem260	NM_001170475.1	1088	A		gk	NA	G		gk:Thr->Ala#missense
Tmem260	NM_001170475.1	1444	G		gk	NA	A		gk:Gly->Gly#coding-synonymous
Tmem260	NM_001170475.1	1891	A		gk	NA	G		gk:Ala->Ala#coding-synonymous
Tmem260	NM_001170475.1	670	T		gk	NA	C		gk:Val->Val#coding-synonymous
Tmem260	NM_001170475.1	722	A		gk	NA	G		gk:Thr->Ala#missense
Tmem260	NM_001170475.1	790	A		gk	NA	T		gk:Pro->Pro#coding-synonymous
Tmem260	NM_001170475.1	803	C		gk	NA	A		gk:Leu->Ile#missense
Tmem260	NM_001170475.1	856	A		gk	NA	G		gk:Leu->Leu#coding-synonymous
Atp6v0a1	NM_031604.2	1379	T		gk	NA	C		gk:Phe->Phe#coding-synonymous
Lrrc8c	NM_001037179.1	1464	C	wistar		T	NA	wistar:Ser->Ser#coding-synonymous
Pianp	NM_001014059.1	595	G		gk	NA	T		gk:Gly->Gly#coding-synonymous
Tlk1	NM_001107734.1	1138	A		gk	NA	G		gk:Pro->Pro#coding-synonymous
Tlk1	NM_001107734.1	470	C		gk	NA	T		gk:His->Tyr#missense
LOC361016	NM_001014137.2	1470	A		gk	NA	G		gk:Ser->Gly#missense
LOC361016	NM_001014137.2	1887	C		gk	NA	A		gk:Pro->Thr#missense
LOC361016	NM_001014137.2	1895	C	wistar		G	NA	wistar:Gly->Gly#coding-synonymous
Arhgap1	NM_001107747.2	765	G		gk	NA	A		gk:Val->Val#coding-synonymous
Arhgap1	NM_001107747.2	837	G	wistar		C	NA	wistar:Arg->Arg#coding-synonymous
St18	NM_153310.2	1941	G		gk	NA	A		gk:Ala->Thr#missense
St18	NM_153310.2	2474	A		gk	NA	G		gk:Gly->Gly#coding-synonymous
St18	NM_153310.2	730	A		gk	NA	G		gk:Asn->Ser#missense
Helz	NM_001105848.2	523	C		gk	NA	T		gk:Pro->Leu#missense
Helz	NM_001105848.2	726	C		gk	NA	A		gk:Arg->Arg#coding-synonymous
RT1-Ba	NM_001008831.3	650	C	wistar		G	NA	wistar:Leu->Leu#coding-synonymous
Slc28a2	NM_031664.1	538	G		gk	NA	A		gk:Ala->Ala#coding-synonymous
Plcd4	NM_080688.1	1156	A	wistar		G	NA	wistar:Thr->Thr#coding-synonymous
Plcd4	NM_080688.1	2353	T		gk	NA	C		gk:His->His#coding-synonymous
Fam46a	NM_001106844.1	1519	G		gk	NA	T		gk:Pro->Pro#coding-synonymous
RT1-A	NM_001134701.1	1059	G		gk	NA	A		gk:Ala->Thr#missense
RT1-A	NM_001134701.1	1069	G		gk	NA	C		gk:Arg->Thr#missense
RT1-A	NM_001134701.1	1088	C		gk	NA	T		gk:Ser->Ser#coding-synonymous
RT1-A	NM_001134701.1	194	C	wistar		T	NA	wistar:Asp->Asp#coding-synonymous
RT1-A	NM_001134701.1	197	G	wistar		A	NA	wistar:Ala->Ala#coding-synonymous
RT1-A	NM_001134701.1	306	G		gk	NA	A		gk:Asp->Asn#missense
RT1-A	NM_001134701.1	413	A		gk	NA	G		gk:Gly->Gly#coding-synonymous
RT1-A	NM_001134701.1	434	T	wistar		C	NA	wistar:Asp->Asp#coding-synonymous
RT1-A	NM_001134701.1	570	G	wistar		T	NA	wistar:Val->Leu#missense
RT1-A	NM_001134701.1	633	G		gk	NA	A		gk:Glu->Lys#missense
Pip4k2b	NM_053550.1	296	C		gk	NA	T		gk:Pro->Pro#coding-synonymous
Lrfn3	NM_001107502.1	1045	C		gk	NA	T		gk:Ala->Ala#coding-synonymous
Lrfn3	NM_001107502.1	1324	T		gk	NA	C		gk:His->His#coding-synonymous
Cnnm1	NM_001107593.1	1451	C		gk	NA	G		gk:Ser->Ser#coding-synonymous
Cnnm1	NM_001107593.1	1592	C		gk	NA	T		gk:Asn->Asn#coding-synonymous
Uimc1	NM_001013884.1	1827	C		gk	NA	T		gk:Thr->Thr#coding-synonymous
Cttnbp2nl	NM_001107712.2	1762	T	wistar		C	NA	wistar:Asn->Asn#coding-synonymous
Cttnbp2nl	NM_001107712.2	929	C	wistar		T	NA	wistar:Leu->Leu#coding-synonymous
Nfya	NM_012865.1	1040	G		gk	NA	A		gk:Arg->Arg#coding-synonymous
Nfya	NM_012865.1	575	G		gk	NA	A		gk:Gln->Gln#coding-synonymous
Gltscr1l	NM_001106888.1	1170	G		gk	NA	A		gk:Ala->Thr#missense
Gltscr1l	NM_001106888.1	2222	C		gk	NA	G		gk:Pro->Pro#coding-synonymous
Gltscr1l	NM_001106888.1	2683	C		gk	NA	T		gk:Thr->Met#missense
Stat5b	NM_022380.1	1826	G	wistar		A	NA	wistar:Gln->Gln#coding-synonymous
Rhoc	NM_001106461.1	291	A		gk	NA	G		gk:Val->Val#coding-synonymous
Rhoc	NM_001106461.1	507	T		gk	NA	C		gk:Leu->Leu#coding-synonymous
Rhoc	NM_001106461.1	591	T		gk	NA	C		gk:Asn->Asn#coding-synonymous
Prickle2	NM_001107876.1	1143	T		gk	NA	C		gk:Ile->Ile#coding-synonymous
Prickle2	NM_001107876.1	1659	A	wistar		G	NA	wistar:Glu->Glu#coding-synonymous
Prickle2	NM_001107876.1	804	G		gk	NA	A		gk:Thr->Thr#coding-synonymous
Ppp1r12c	NM_001191946.2	2332	A	wistar		C	NA	wistar:Arg->Arg#coding-synonymous
Lrrn3	NM_030856.1	1130	C	wistar		T	NA	wistar:Tyr->Tyr#coding-synonymous
Lrrn3	NM_030856.1	1724	T	wistar		C	NA	wistar:Asn->Asn#coding-synonymous
Lrrn3	NM_030856.1	2659	A	wistar		G	NA	wistar:Asn->Ser#missense
Hscb	NM_001108340.1	82	T	wistar		C	NA	wistar:Ala->Ala#coding-synonymous
Cd180	NM_001106405.1	1192	A	wistar		G	NA	wistar:Thr->Thr#coding-synonymous
Irf7	NM_001033691.1	1645	G		gk	NA	A		gk:Leu->Leu#coding-synonymous
Irf7	NM_001033691.1	866	T		gk	NA	C		gk:Phe->Leu#missense
Acat2	NM_001006995.1	152	T	wistar		G	NA	wistar:Leu->Leu#coding-synonymous
Ep400	NM_001107149.1	1434	A		gk	NA	G		gk:Glu->Glu#coding-synonymous
Ep400	NM_001107149.1	4512	A	wistar		C	NA	wistar:Ser->Ser#coding-synonymous
Ep400	NM_001107149.1	6885	G	wistar		C	NA	wistar:Pro->Pro#coding-synonymous
Sprtn	NM_001106199.1	1076	T	wistar		G	NA	wistar:Thr->Thr#coding-synonymous
Sprtn	NM_001106199.1	1100	G	wistar		T	NA	wistar:Glu->Asp#missense
Sprtn	NM_001106199.1	700	C	wistar		G	NA	wistar:Thr->Ser#missense
Hcfc2	NM_001008357.1	1134	G		gk	NA	A		gk:Lys->Lys#coding-synonymous
Hcfc2	NM_001008357.1	1394	T		gk	NA	C		gk:Val->Ala#missense
Hcfc2	NM_001008357.1	1423	A		gk	NA	G		gk:Thr->Ala#missense
Hcfc2	NM_001008357.1	1747	A		gk	NA	C		gk:Lys->Gln#missense
Hcfc2	NM_001008357.1	1908	C	wistar		T	NA	wistar:Pro->Pro#coding-synonymous
Mcm3ap	NM_001106382.1	1467	T		gk	NA	C		gk:Val->Ala#missense
Mcm3ap	NM_001106382.1	2155	T		gk	NA	C		gk:Ile->Ile#coding-synonymous
Mcm3ap	NM_001106382.1	2161	T		gk	NA	C		gk:Thr->Thr#coding-synonymous
Mcm3ap	NM_001106382.1	382	T		gk	NA	G		gk:Pro->Pro#coding-synonymous
Mcm3ap	NM_001106382.1	4114	C		gk	NA	T		gk:Val->Val#coding-synonymous
Mcm3ap	NM_001106382.1	5406	T		gk	NA	C		gk:Leu->Pro#missense
Mcm3ap	NM_001106382.1	734	T		gk	NA	C		gk:Ser->Pro#missense
Pcdh15	NM_001271377.1	498	G	wistar		A	NA	wistar:Pro->Pro#coding-synonymous
Hsd17b7	NM_017235.3	1026	A	wistar		G	NA	wistar:Leu->Leu#coding-synonymous
Hsd17b7	NM_017235.3	925	T	wistar		C	NA	wistar:Leu->Leu#coding-synonymous
Mum1l1	NM_001109321.1	1295	T		gk	NA	A		gk:Phe->Tyr#missense
Mum1l1	NM_001109321.1	1302	C		gk	NA	T		gk:Thr->Thr#coding-synonymous
Mum1l1	NM_001109321.1	1932	C		gk	NA	T		gk:Asp->Asp#coding-synonymous
Tnfrsf1a	NM_013091.1	1121	A	wistar		C	NA	wistar:His->Pro#missense
Tnfrsf1a	NM_013091.1	309	A	wistar		G	NA	wistar:Pro->Pro#coding-synonymous
Tnfrsf1a	NM_013091.1	925	A	wistar		G	NA	wistar:Ile->Val#missense
Fndc3a	NM_001107278.2	931	G		gk	NA	A		gk:Val->Ile#missense
Prrc2a	NM_212462.2	1086	G	wistar		C	NA	wistar:Gln->His#missense
Prrc2a	NM_212462.2	1416	G	wistar		A	NA	wistar:Glu->Glu#coding-synonymous
Prrc2a	NM_212462.2	1560	A	wistar		T	NA	wistar:Pro->Pro#coding-synonymous
Prrc2a	NM_212462.2	3006	G	wistar		A	NA	wistar:Ala->Ala#coding-synonymous
Prrc2a	NM_212462.2	3108	C	wistar		T	NA	wistar:Ala->Ala#coding-synonymous
Prrc2a	NM_212462.2	3230	A	wistar		G	NA	wistar:Asn->Ser#missense
Prrc2a	NM_212462.2	6123	C		gk	NA	T		gk:Pro->Pro#coding-synonymous
Tsen34l1	NM_001313942.1	357	G	wistar		A	NA	wistar:Ala->Ala#coding-synonymous
Tsen34l1	NM_001313942.1	459	A	wistar		G	NA	wistar:Glu->Glu#coding-synonymous
Klhl1	NM_001106054.1	741	T	wistar		C	NA	wistar:Ser->Pro#missense
Klhl1	NM_001106054.1	899	C	wistar		T	NA	wistar:Ser->Ser#coding-synonymous
Sav1	NM_001097581.1	234	C	wistar		T	NA	wistar:Tyr->Tyr#coding-synonymous
Sav1	NM_001097581.1	645	T	wistar		C	NA	wistar:Tyr->Tyr#coding-synonymous
Sav1	NM_001097581.1	708	A	wistar		T	NA	wistar:Thr->Thr#coding-synonymous
Tmem231	NM_001271031.1	354	A		gk	NA	G		gk:Met->Val#missense
Gtf3c6	NM_001108537.1	1056	C		gk	NA	T		gk:Gly->Gly#coding-synonymous
Gtf3c6	NM_001108537.1	954	A		gk	NA	C		gk:Pro->Pro#coding-synonymous
Ccdc17	NM_001014067.2	1851	G		gk	NA	A		gk:Glu->Lys#missense
Wdr7	NM_023975.1	1404	G		gk	NA	A		gk:Thr->Thr#coding-synonymous
Wdr7	NM_023975.1	4113	C	wistar		G	NA	wistar:Arg->Arg#coding-synonymous
Wdr7	NM_023975.1	420	T	wistar		C	NA	wistar:Val->Val#coding-synonymous
Wdr7	NM_023975.1	764	A	wistar		C	NA	wistar:Glu->Ala#missense
Malsu1	NM_001106593.1	263	A	wistar		G	NA	wistar:Gly->Gly#coding-synonymous
Adcy5	NM_022600.1	1417	G	wistar		A	NA	wistar:Glu->Glu#coding-synonymous
Hexim1	NM_001025136.1	741	CAGAA	wistar		CAGAAGAA	NA	wistar:3n-non-frameshifting
Cyb5r3	NM_138877.1	203	C	wistar		T	NA	wistar:His->His#coding-synonymous
RGD1559904	NM_001107915.1	265	C		gk	NA	T		gk:Asp->Asp#coding-synonymous
RGD1559904	NM_001107915.1	5244	T		gk	NA	C		gk:Val->Ala#missense
RGD1559904	NM_001107915.1	5246	T		gk	NA	G		gk:Ser->Ala#missense
RGD1559904	NM_001107915.1	5257	T		gk	NA	C		gk:Ile->Ile#coding-synonymous
Tenm3	NM_001169133.2	2941	C		gk	NA	G		gk:Leu->Leu#coding-synonymous
Tenm3	NM_001169133.2	4765	A	wistar		G	NA	wistar:Thr->Thr#coding-synonymous
Tenm3	NM_001169133.2	5074	G		gk	NA	A		gk:Thr->Thr#coding-synonymous
Tenm3	NM_001169133.2	5540	C		gk	NA	T		gk:Leu->Leu#coding-synonymous
Tenm3	NM_001169133.2	5554	C		gk	NA	T		gk:Asn->Asn#coding-synonymous
Tenm3	NM_001169133.2	7822	C		gk	NA	T		gk:Asn->Asn#coding-synonymous
Tiam1	NM_001100558.1	1466	G	wistar		A	NA	wistar:Ala->Thr#missense
Tiam1	NM_001100558.1	298	G	wistar		A	NA	wistar:Thr->Thr#coding-synonymous
Plcl1	NM_053456.1	3619	G		gk	NA	A		gk:Glu->Glu#coding-synonymous
Kctd10	NM_001009973.1	873	A	wistar		G	NA	wistar:Ser->Ser#coding-synonymous
Camsap3	NM_001144840.1	1673	C		gk	NA	T		gk:Pro->Pro#coding-synonymous
Camsap3	NM_001144840.1	1811	G		gk	NA	A		gk:Pro->Pro#coding-synonymous
Camsap3	NM_001144840.1	1937	C	wistar		T	NA	wistar:Pro->Pro#coding-synonymous
Camsap3	NM_001144840.1	2444	C		gk	NA	T		gk:Arg->Arg#coding-synonymous
Camsap3	NM_001144840.1	3380	G	wistar		A	NA	wistar:Thr->Thr#coding-synonymous
Camsap3	NM_001144840.1	3911	C		gk	NA	G		gk:Gly->Gly#coding-synonymous
Tjp1	NM_001106266.1	3970	A	wistar		T	NA	wistar:Gln->Leu#missense
Sucla2	NM_001108387.2	141	G		gk	NA	T		gk:Gln->His#missense
Slc25a32	NM_001173334.1	909	G		gk	NA	A		gk:Pro->Pro#coding-synonymous
Spata5l1	NM_001109647.1	808	C	wistar		A	NA	wistar:Ala->Glu#missense
Leng8	NM_001037790.2	885	A	wistar		C	NA	wistar:Arg->Arg#coding-synonymous
Larp7	NM_001044290.2	1236	A		gk	NA	G		gk:Arg->Arg#coding-synonymous
Rbm18	NM_001107838.1	432	G		gk	NA	A		gk:Ala->Ala#coding-synonymous
Sparc	NM_012656.1	105	G	wistar	gk	C	A	wistar:Ala->Ala#coding-synonymous	gk:Ala->Ala#coding-synonymous
Gba	NM_001127639.1	1458	T		gk	NA	C		gk:Leu->Leu#coding-synonymous
Fgl2	NM_053455.2	1176	C	wistar		A	NA	wistar:His->Asn#missense
RGD1309594	NM_001008351.1	225	T		gk	NA	C		gk:Arg->Arg#coding-synonymous
RGD1309594	NM_001008351.1	328	T		gk	NA	C		gk:Leu->Leu#coding-synonymous
RGD1309594	NM_001008351.1	333	C		gk	NA	T		gk:Ala->Ala#coding-synonymous
RGD1309594	NM_001008351.1	360	A		gk	NA	T		gk:Pro->Pro#coding-synonymous
RGD1309594	NM_001008351.1	429	G		gk	NA	A		gk:Thr->Thr#coding-synonymous
RGD1309594	NM_001008351.1	438	A		gk	NA	G		gk:Glu->Glu#coding-synonymous
RGD1309594	NM_001008351.1	459	G		gk	NA	A		gk:Glu->Glu#coding-synonymous
RGD1309594	NM_001008351.1	527	A		gk	NA	C		gk:Asn->Thr#missense
RGD1309594	NM_001008351.1	575	G		gk	NA	A		gk:Ser->Asn#missense
Arhgef18	NM_001107115.1	3287	C	wistar		A	NA	wistar:Ala->Ala#coding-synonymous
Arhgef18	NM_001107115.1	3554	G	wistar		A	NA	wistar:Glu->Glu#coding-synonymous
Anapc1	NM_001107771.1	2952	C		gk	NA	A		gk:Thr->Thr#coding-synonymous
Anapc1	NM_001107771.1	4626	G	wistar		C	NA	wistar:Ser->Ser#coding-synonymous
Pik3r4	NM_001108777.1	1044	G		gk	NA	A		gk:Ala->Thr#missense
Pik3r4	NM_001108777.1	1535	T		gk	NA	G		gk:Ala->Ala#coding-synonymous
Plcd1	NM_017035.1	1458	A		gk	NA	G		gk:Ile->Met#missense
Plcd1	NM_017035.1	1489	A		gk	NA	T		gk:Thr->Ser#missense
Plcd1	NM_017035.1	1791	C		gk	NA	T		gk:Phe->Phe#coding-synonymous
Ascc3	NM_001277057.1	5568	C		gk	NA	T		gk:Asp->Asp#coding-synonymous
Nprl3	NM_001034936.1	1266	C	wistar		T	NA	wistar:Leu->Leu#coding-synonymous
Nprl3	NM_001034936.1	558	A	wistar		G	NA	wistar:Gln->Gln#coding-synonymous
Dock8	NM_001037793.2	2147	C	wistar		T	NA	wistar:Asn->Asn#coding-synonymous
Dock8	NM_001037793.2	4484	C	wistar		T	NA	wistar:Asp->Asp#coding-synonymous
Dock8	NM_001037793.2	4532	T	wistar		C	NA	wistar:Cys->Cys#coding-synonymous
Snx6	NM_001108711.1	504	C	wistar		T	NA	wistar:Ala->Ala#coding-synonymous
Atf6b	NM_001002809.3	413	C	wistar		G	NA	wistar:Leu->Val#missense
Spryd3	NM_001191790.1	291	A	wistar		G	NA	wistar:Gly->Gly#coding-synonymous
Spryd3	NM_001191790.1	765	C	wistar		T	NA	wistar:Ser->Ser#coding-synonymous
Clmn	NM_001106755.2	201	C		gk	NA	T		gk:Asn->Asn#coding-synonymous
Clmn	NM_001106755.2	2142	G		gk	NA	A		gk:Glu->Glu#coding-synonymous
Clmn	NM_001106755.2	537	A		gk	NA	G		gk:Thr->Thr#coding-synonymous
Fabp5	NM_145878.1	186	A	wistar		G	NA	wistar:Asn->Gly#missense
Pigm	NM_024144.1	482	A		gk	NA	G		gk:Leu->Leu#coding-synonymous
Prkra	NM_001024780.1	667	A	wistar		C	NA	wistar:Ala->Ala#coding-synonymous
Prkra	NM_001024780.1	811	T	wistar		C	NA	wistar:Leu->Leu#coding-synonymous
RGD1564149	NM_001079708.1	237	G		gk	NA	A		gk:Glu->Lys#missense
RGD1564149	NM_001079708.1	857	C		gk	NA	T		gk:Gly->Gly#coding-synonymous
Trim45	NM_001106453.1	1961	C	wistar		T	NA	wistar:Gly->Gly#coding-synonymous
Gpr108	NM_199399.1	1420	A		gk	NA	G		gk:Met->Val#missense
Sox4	NM_001271205.1	1194	C	wistar		T	NA	wistar:Pro->Ser#missense
Sox4	NM_001271205.1	680	G	wistar		C	NA	wistar:Ala->Ala#coding-synonymous
Rasa3	NM_031574.1	1438	T	wistar		C	NA	wistar:Tyr->Tyr#coding-synonymous
Rasa3	NM_031574.1	196	C	wistar		T	NA	wistar:Tyr->Tyr#coding-synonymous
Blvrb	NM_001106236.1	251	T		gk	NA	C		gk:Asp->Asp#coding-synonymous
Blvrb	NM_001106236.1	545	G		gk	NA	T		gk:Arg->Arg#coding-synonymous
Blvrb	NM_001106236.1	623	C		gk	NA	T		gk:Thr->Thr#coding-synonymous
Blvrb	NM_001106236.1	689	T		gk	NA	C		gk:Gly->Gly#coding-synonymous
Spata2	NM_053675.2	1526	C	wistar		T	NA	wistar:Ser->Ser#coding-synonymous
C1r	NM_001134555.1	105	T		gk	NA	C		gk:Val->Ala#missense
C1r	NM_001134555.1	1122	G		gk	NA	A		gk:Ser->Asn#missense
C1r	NM_001134555.1	1147	T		gk	NA	C		gk:Ala->Ala#coding-synonymous
C1r	NM_001134555.1	1243	C		gk	NA	A		gk:Arg->Arg#coding-synonymous
C1r	NM_001134555.1	1492	T		gk	NA	A		gk:Asn->Lys#missense
C1r	NM_001134555.1	1681	G		gk	NA	T		gk:Leu->Leu#coding-synonymous
C1r	NM_001134555.1	244	G		gk	NA	A		gk:Arg->Arg#coding-synonymous
C1r	NM_001134555.1	253	G		gk	NA	C		gk:Leu->Leu#coding-synonymous
C1r	NM_001134555.1	635	A		gk	NA	G		gk:Arg->Gly#missense
C1r	NM_001134555.1	778	C		gk	NA	T		gk:His->His#coding-synonymous
Fem1a	NM_001025706.1	1474	A		gk	NA	G		gk:Leu->Leu#coding-synonymous
Gnpat	NM_053410.1	912	C	wistar		T	NA	wistar:Ile->Ile#coding-synonymous
Sirpa	NM_013016.2	718	G		gk	NA	C		gk:Gly->Ala#missense
RGD1560065	NM_001134616.1	458	C		gk	NA	T		gk:Asp->Asp#coding-synonymous
Pnn	NM_001109023.1	1089	A		gk	NA	G		gk:Gln->Gln#coding-synonymous
Pnn	NM_001109023.1	1535	T	wistar		A	NA	wistar:Leu->His#missense
Pnn	NM_001109023.1	30	T		gk	NA	C		gk:Ala->Ala#coding-synonymous
Pnn	NM_001109023.1	630	A	wistar		G	NA	wistar:Thr->Thr#coding-synonymous
Zfp763	NM_001108063.1	390	G	wistar		A	NA	wistar:Ala->Thr#missense
Dbndd1	NM_001014156.1	554	C	wistar		T	NA	wistar:Cys->Cys#coding-synonymous
Grin2c	NM_012575.3	2527	G		gk	NA	A		gk:Arg->His#missense
Grin2c	NM_012575.3	3056	C		gk	NA	G		gk:Thr->Thr#coding-synonymous
Btrc	NM_001007148.2	1242	C	wistar		T	NA	wistar:Asp->Asp#coding-synonymous
Pdia4	NM_053849.1	1460	A		gk	NA	C		gk:Asp->Ala#missense
Pdia4	NM_053849.1	417	G		gk	NA	C		gk:Glu->Asp#missense
Amd1	NM_031011.3	1121	C	wistar		T	NA	wistar:Asp->Asp#coding-synonymous
Exoc7	NM_022691.1	1137	T		gk	NA	C		gk:Asp->Asp#coding-synonymous
Exoc7	NM_022691.1	1209	T		gk	NA	C		gk:Ile->Ile#coding-synonymous
Exoc7	NM_022691.1	891	T		gk	NA	C		gk:Asp->Asp#coding-synonymous
Ddx21	NM_001037201.1	2202	G	wistar		A	NA	wistar:Gly->Ser#missense
Pcdhga7	NM_001014773.1	1276	A		gk	NA	G		gk:Ile->Val#missense
Cdh13	NM_138889.2	1355	C	wistar		T	NA	wistar:Pro->Ser#missense
Cdh13	NM_138889.2	1456	C	wistar		A	NA	wistar:Ala->Ala#coding-synonymous
Cdh13	NM_138889.2	1585	C		gk	NA	T		gk:Asp->Asp#coding-synonymous
Cdh13	NM_138889.2	877	G		gk	NA	C		gk:Ala->Ala#coding-synonymous
Cltc	NM_019299.1	1541	G		gk	NA	A		gk:Arg->Arg#coding-synonymous
Cltc	NM_019299.1	1844	G	wistar		A	NA	wistar:Thr->Thr#coding-synonymous
Cltc	NM_019299.1	4298	T	wistar		C	NA	wistar:Asn->Asn#coding-synonymous
Cln3	NM_001006971.1	1149	C	wistar		T	NA	wistar:Phe->Phe#coding-synonymous
Tbc1d5	NM_001134762.1	1343	G	wistar		A	NA	wistar:Val->Ile#missense
Tbc1d5	NM_001134762.1	1891	G	wistar		A	NA	wistar:Leu->Leu#coding-synonymous
Tbc1d5	NM_001134762.1	2502	C		gk	NA	T		gk:Ala->Val#missense
Urb2	NM_001135708.1	2714	A		gk	NA	G		gk:His->Arg#missense
C2cd5	NM_001134581.1	1814	G		gk	NA	A		gk:Gln->Gln#coding-synonymous
Zfp68	NM_001107128.2	775	C		gk	NA	T		gk:Leu->Phe#missense
LOC291863	NM_001013889.1	1295	A		gk	NA	G		gk:Ile->Met#missense
LOC291863	NM_001013889.1	1313	G		gk	NA	A		gk:Val->Val#coding-synonymous
LOC291863	NM_001013889.1	456	C	wistar		T	NA	wistar:Leu->Leu#coding-synonymous
Nt5c	NM_001271189.1	306	T		gk	NA	G		gk:Asp->Glu#missense
Asun	NM_001109608.1	1356	T		gk	NA	G		gk:Phe->Cys#missense
Vezt	NM_001006984.1	1823	G	wistar		A	NA	wistar:Gln->Gln#coding-synonymous
Vezt	NM_001006984.1	1887	C		gk	NA	T		gk:Leu->Leu#coding-synonymous
Vezt	NM_001006984.1	2061	A	wistar		G	NA	wistar:Met->Val#missense
Vezt	NM_001006984.1	2195	A	wistar		G	NA	wistar:Pro->Pro#coding-synonymous
Vezt	NM_001006984.1	2277	G		gk	NA	A		gk:Gly->Ser#missense
Smarcal1	NM_001108222.1	1110	T	wistar		C	NA	wistar:Ile->Ile#coding-synonymous
Smarcal1	NM_001108222.1	2517	C	wistar		T	NA	wistar:Pro->Pro#coding-synonymous
Ssr2	NM_001106442.1	354	A	wistar		C	NA	wistar:Thr->Thr#coding-synonymous
Zfp583	NM_001134609.2	1398	G	wistar		A	NA	wistar:Val->Val#coding-synonymous
Osbpl5	NM_001015024.2	2427	G		gk	NA	A		gk:Arg->His#missense
Slc25a46	NM_001100515.1	117	G		gk	NA	A		gk:Asp->Asn#missense
Slc25a46	NM_001100515.1	329	G		gk	NA	A		gk:Pro->Pro#coding-synonymous
Cfdp1	NM_199378.3	327	G		gk	NA	A		gk:Leu->Leu#coding-synonymous
Sphkap	NM_001127492.1	1320	C		gk	NA	T		gk:Ala->Ala#coding-synonymous
Sphkap	NM_001127492.1	1480	G		gk	NA	A		gk:Ala->Thr#missense
Sphkap	NM_001127492.1	1578	C	wistar		T	NA	wistar:Ser->Ser#coding-synonymous
Sphkap	NM_001127492.1	1893	C		gk	NA	A		gk:Thr->Thr#coding-synonymous
Sphkap	NM_001127492.1	1929	G		gk	NA	T		gk:Gly->Gly#coding-synonymous
Sphkap	NM_001127492.1	1972	C		gk	NA	T		gk:Leu->Leu#coding-synonymous
Sphkap	NM_001127492.1	2097	G		gk	NA	A		gk:Ala->Ala#coding-synonymous
Sphkap	NM_001127492.1	2147	G		gk	NA	A		gk:Arg->Gln#missense
Sphkap	NM_001127492.1	2180	T		gk	NA	C		gk:Met->Thr#missense
Sphkap	NM_001127492.1	2295	G		gk	NA	C		gk:Glu->Asp#missense
Sphkap	NM_001127492.1	2324	C		gk	NA	T		gk:Thr->Ile#missense
Sphkap	NM_001127492.1	2326	T		gk	NA	G		gk:Leu->Val#missense
Sphkap	NM_001127492.1	2636	G		gk	NA	A		gk:Arg->Lys#missense
Sphkap	NM_001127492.1	2661	A		gk	NA	G		gk:Pro->Pro#coding-synonymous
Sphkap	NM_001127492.1	267	A	wistar		G	NA	wistar:Glu->Glu#coding-synonymous
Sphkap	NM_001127492.1	281	C	wistar		A	NA	wistar:Pro->His#missense
Sphkap	NM_001127492.1	3270	C		gk	NA	T		gk:Ser->Ser#coding-synonymous
Sphkap	NM_001127492.1	3303	G	wistar		A	NA	wistar:Lys->Lys#coding-synonymous
Sphkap	NM_001127492.1	3546	C		gk	NA	G		gk:Thr->Thr#coding-synonymous
Sphkap	NM_001127492.1	3723	C		gk	NA	T		gk:Ser->Ser#coding-synonymous
Sphkap	NM_001127492.1	3816	C	wistar		T	NA	wistar:Ser->Ser#coding-synonymous
Sphkap	NM_001127492.1	4194	G		gk	NA	C		gk:Ser->Ser#coding-synonymous
Sphkap	NM_001127492.1	4195	C		gk	NA	G		gk:Pro->Ala#missense
Sphkap	NM_001127492.1	4225	C		gk	NA	T		gk:Leu->Leu#coding-synonymous
Sphkap	NM_001127492.1	4229	T		gk	NA	C		gk:Val->Ala#missense
Sphkap	NM_001127492.1	4315	T		gk	NA	C		gk:Cys->Arg#missense
Sphkap	NM_001127492.1	4344	G		gk	NA	A		gk:Met->Ile#missense
Sphkap	NM_001127492.1	4700	C	wistar		T	NA	wistar:Pro->Leu#missense
Havcr2	NM_001100762.1	700	T	wistar		C	NA	wistar:Ile->Ile#coding-synonymous
Blzf1	NM_001017494.1	1074	G	wistar		A	NA	wistar:Val->Val#coding-synonymous
Blzf1	NM_001017494.1	543	T		gk	NA	G		gk:Val->Val#coding-synonymous
Blzf1	NM_001017494.1	951	G	wistar		T	NA	wistar:Gln->His#missense
Uso1	NM_019379.1	1272	C	wistar		T	NA	wistar:Phe->Phe#coding-synonymous
Uso1	NM_019379.1	957	G	wistar		A	NA	wistar:Val->Val#coding-synonymous
Crym	NM_053955.1	664	G	wistar		A	NA	wistar:Leu->Leu#coding-synonymous
Crym	NM_053955.1	764	T	wistar		C	NA	wistar:Leu->Leu#coding-synonymous
Runx1t1	NM_001108657.1	539	C		gk	NA	T		gk:Gly->Gly#coding-synonymous
Vstm4	NM_001029920.1	509	G		gk	NA	A		gk:Ser->Ser#coding-synonymous
Vstm4	NM_001029920.1	887	C		gk	NA	T		gk:Tyr->Tyr#coding-synonymous
Stom	NM_001011965.1	554	C	wistar		T	NA	wistar:His->His#coding-synonymous
Stom	NM_001011965.1	63	G		gk	NA	A		gk:Val->Ile#missense
Arhgap29	NM_001009405.1	1317	G	wistar		A	NA	wistar:Arg->Lys#missense
Arhgap29	NM_001009405.1	526	G	wistar		C	NA	wistar:Thr->Thr#coding-synonymous
Mtus2	NM_001100989.1	265	G	wistar		A	NA	wistar:Arg->Lys#missense
Cyyr1	NM_001013980.1	659	T	wistar		C	NA	wistar:Tyr->Tyr#coding-synonymous
Wars	NM_001013170.2	651	C		gk	NA	T		gk:Leu->Leu#coding-synonymous
Xrcc6	NM_139080.2	972	T	wistar		C	NA	wistar:Thr->Thr#coding-synonymous
Ttbk1	NM_001271230.1	1353	T		gk	NA	C		gk:Tyr->Tyr#coding-synonymous
Ttbk1	NM_001271230.1	2439	C		gk	NA	T		gk:Ala->Ala#coding-synonymous
Ttbk1	NM_001271230.1	2754	C		gk	NA	T		gk:Val->Val#coding-synonymous
Ttbk1	NM_001271230.1	567	C		gk	NA	T		gk:Asp->Asp#coding-synonymous
Ttbk1	NM_001271230.1	627	C	wistar		T	NA	wistar:Asn->Asn#coding-synonymous
Glod4	NM_001014227.1	364	T		gk	NA	A		gk:Val->Asp#missense
Glod4	NM_001014227.1	549	T	wistar		C	NA	wistar:Trp->Arg#missense
Slc25a33	NM_001127574.1	799	A		gk	NA	G		gk:Leu->Leu#coding-synonymous
Rpe	NM_001033903.1	496	C	wistar		T	NA	wistar:Asn->Asn#coding-synonymous
Rnft2	NM_001107144.1	507	T		gk	NA	C		gk:Ser->Ser#coding-synonymous
Rnft2	NM_001107144.1	729	C		gk	NA	T		gk:Asp->Asp#coding-synonymous
Psmg4	NM_001129879.2	273	T	wistar		C	NA	wistar:Asp->Asp#coding-synonymous
Synpo2	NM_001191963.1	3740	C		gk	NA	T		gk:His->His#coding-synonymous
Synpo2	NM_001191963.1	3832	C		gk	NA	G		gk:Thr->Arg#missense
Synpo2	NM_001191963.1	394	G	wistar		A	NA	wistar:Ser->Asn#missense
App	NM_019288.2	258	T	wistar		C	NA	wistar:Pro->Pro#coding-synonymous
Lama5	NM_001191609.1	1361	G	wistar		A	NA	wistar:Arg->Lys#missense
Lama5	NM_001191609.1	7373	G		gk	NA	A		gk:Ser->Asn#missense
Lama5	NM_001191609.1	7819	G	wistar		T	NA	wistar:Ala->Ser#missense
Lama5	NM_001191609.1	9091	C	wistar		T	NA	wistar:Leu->Leu#coding-synonymous
Harbi1	NM_001113793.3	905	A	wistar		C	NA	wistar:Ala->Ala#coding-synonymous
Fam81a	NM_001108163.1	1228	G		gk	NA	T		gk:Ala->Ser#missense
Myd88	NM_198130.1	592	T		gk	NA	A		gk:Asn->Lys#missense
Plppr3	NM_181634.3	1056	G		gk	NA	A		gk:Ala->Thr#missense
Plppr3	NM_181634.3	1460	T	wistar		C	NA	wistar:Pro->Pro#coding-synonymous
Plppr3	NM_181634.3	1856	G	wistar		C	NA	wistar:Glu->Asp#missense
Plppr3	NM_181634.3	380	C		gk	NA	T		gk:Asn->Asn#coding-synonymous
Uba5	NM_001009669.1	1196	C	wistar		T	NA	wistar:Ser->Leu#missense
Uba5	NM_001009669.1	213	G	wistar		C	NA	wistar:Ala->Ala#coding-synonymous
Uba5	NM_001009669.1	810	C	wistar		T	NA	wistar:Cys->Cys#coding-synonymous
Garem2	NM_001191874.1	1647	G		gk	NA	A		gk:Pro->Pro#coding-synonymous
Garem2	NM_001191874.1	438	C		gk	NA	T		gk:His->His#coding-synonymous
Sez6	NM_001105754.2	386	G		gk	NA	A		gk:Thr->Thr#coding-synonymous
Cspg4	NM_031022.1	1349	C	wistar		A	NA	wistar:Ala->Glu#missense
Cspg4	NM_031022.1	2082	G		gk	NA	A		gk:Gly->Gly#coding-synonymous
Cspg4	NM_031022.1	2502	C		gk	NA	T		gk:Ser->Ser#coding-synonymous
Cspg4	NM_031022.1	2564	C	wistar		T	NA	wistar:Ala->Val#missense
Cspg4	NM_031022.1	3057	C		gk	NA	T		gk:Gly->Gly#coding-synonymous
Cnot6l	NM_001108355.1	1593	C	wistar		T	NA	wistar:Gly->Gly#coding-synonymous
Cnot6l	NM_001108355.1	699	G	wistar		A	NA	wistar:Ser->Ser#coding-synonymous
Ttc9b	NM_001108478.1	365	T		gk	NA	C		gk:Leu->Leu#coding-synonymous
Skiv2l2	NM_001034093.1	1535	T	wistar		C	NA	wistar:Cys->Cys#coding-synonymous
Skiv2l2	NM_001034093.1	2435	G		gk	NA	A		gk:Pro->Pro#coding-synonymous
Skiv2l2	NM_001034093.1	2807	T	wistar		C	NA	wistar:Arg->Arg#coding-synonymous
Hhatl	NM_001106868.1	1482	G	wistar		T	NA	wistar:Met->Ile#missense
Hhatl	NM_001106868.1	459	T	wistar		C	NA	wistar:Ser->Ser#coding-synonymous
Myo9a	NM_134335.1	2022	A		gk	NA	T		gk:Val->Val#coding-synonymous
Myo9a	NM_134335.1	3240	G		gk	NA	A		gk:Gly->Gly#coding-synonymous
Myo9a	NM_134335.1	5883	C		gk	NA	T		gk:Pro->Pro#coding-synonymous
Myo9a	NM_134335.1	7811	C	wistar		T	NA	wistar:Ser->Leu#missense
Dnajc14	NM_053690.2	1358	G		gk	NA	C		gk:Ala->Pro#missense
Dnajc14	NM_053690.2	376	T	wistar		C	NA	wistar:Pro->Pro#coding-synonymous
Mrpl19	NM_001029898.1	109	C		gk	NA	T		gk:Ala->Val#missense
Mrpl19	NM_001029898.1	431	T		gk	NA	C		gk:Ser->Ser#coding-synonymous
Mrpl19	NM_001029898.1	865	C		gk	NA	G		gk:Ala->Gly#missense
Pfdn6	NM_212506.2	358	T		gk	NA	C		gk:Ile->Ile#coding-synonymous
Glg1	NM_017211.2	124	T		gk	NA	C		gk:Leu->Pro#missense
Glg1	NM_017211.2	2969	A		gk	NA	G		gk:Gln->Gln#coding-synonymous
Zcchc10	NM_001271026.1	216	C		gk	NA	T		gk:Thr->Met#missense
Zcchc10	NM_001271026.1	265	C		gk	NA	G		gk:Thr->Thr#coding-synonymous
Zcchc10	NM_001271026.1	344	G		gk	NA	T		gk:Ala->Ser#missense
Zcchc10	NM_001271026.1	363	GCTCCTCCTCCTCCTC		gk	NA	GCTCCTCCTCCTC		gk:3n-non-frameshifting
Copg2	NM_001106929.2	627	A	wistar		G	NA	wistar:Arg->Arg#coding-synonymous
Ndufv1	NM_001006972.1	1032	T		gk	NA	C		gk:Asp->Asp#coding-synonymous
LOC360479	NM_001014115.1	966	G		gk	NA	A		gk:Leu->Leu#coding-synonymous
Kdelc2	NM_001025123.3	1250	C		gk	NA	T		gk:Tyr->Tyr#coding-synonymous
Kdelc2	NM_001025123.3	1418	G	wistar		A	NA	wistar:Ala->Ala#coding-synonymous
Erbb3	NM_017218.3	3353	G		gk	NA	A		gk:Arg->His#missense
Erbb3	NM_017218.3	3810	G		gk	NA	A		gk:Val->Val#coding-synonymous
Erbb3	NM_017218.3	402	C		gk	NA	T		gk:Leu->Leu#coding-synonymous
Hmox1	NM_012580.2	848	T		gk	NA	G		gk:Val->Val#coding-synonymous
Nuak1	NM_001106774.1	1173	C	wistar		T	NA	wistar:Thr->Thr#coding-synonymous
Nuak1	NM_001106774.1	1494	G	wistar		T	NA	wistar:Ala->Ala#coding-synonymous
Nuak1	NM_001106774.1	1776	C		gk	NA	T		gk:Thr->Thr#coding-synonymous
Nuak1	NM_001106774.1	801	C	wistar		T	NA	wistar:Ser->Ser#coding-synonymous
Brd2	NM_212495.1	2191	G		gk	NA	A		gk:Glu->Glu#coding-synonymous
Brd2	NM_212495.1	2563	T	wistar		C	NA	wistar:Thr->Thr#coding-synonymous
Plaa	NM_053866.3	1034	T		gk	NA	C		gk:Ala->Ala#coding-synonymous
Plaa	NM_053866.3	1898	G	wistar		A	NA	wistar:Gln->Gln#coding-synonymous
Ddx20	NM_001191711.1	1665	G	wistar		C	NA	wistar:Glu->Asp#missense
Ddx20	NM_001191711.1	1682	T	wistar		A	NA	wistar:Leu->Gln#missense
Ddx20	NM_001191711.1	1757	T	wistar		C	NA	wistar:Leu->Pro#missense
Ddx20	NM_001191711.1	1758	G	wistar		A	NA	wistar:Leu->Pro#missense
Ddx20	NM_001191711.1	1860	G	wistar		C	NA	wistar:Gly->Gly#coding-synonymous
Ddx20	NM_001191711.1	1863	T	wistar		C	NA	wistar:Ala->Ala#coding-synonymous
Ccpg1	NM_001108770.1	651	G		gk	NA	A		gk:Val->Ile#missense
Srfbp1	NM_001005536.1	588	C	wistar		T	NA	wistar:Val->Val#coding-synonymous
Slc35a4	NM_147140.2	1423	T		gk	NA	C		gk:Phe->Phe#coding-synonymous
Clic5	NM_053603.2	761	G		gk	NA	A		gk:Glu->Lys#missense
Clic5	NM_053603.2	802	A		gk	NA	G		gk:Leu->Leu#coding-synonymous
Ttc13	NM_001136162.1	1467	A	wistar		G	NA	wistar:Lys->Lys#coding-synonymous
Cd53	NM_012523.2	675	G		gk	NA	A		gk:Ala->Ala#coding-synonymous
Bbof1	NM_001134631.1	649	C	wistar		T	NA	wistar:Thr->Thr#coding-synonymous
Spag9	NM_001108290.2	1726	C	wistar		T	NA	wistar:Ser->Ser#coding-synonymous
Cxxc5	NM_001007628.2	361	C		gk	NA	T		gk:Arg->Arg#coding-synonymous
Cxxc5	NM_001007628.2	370	T		gk	NA	C		gk:Ser->Ser#coding-synonymous
Cxxc5	NM_001007628.2	802	G		gk	NA	A		gk:Val->Val#coding-synonymous
Uaca	NM_001195564.1	1746	A		gk	NA	G		gk:Ser->Ser#coding-synonymous
Gltscr1	NM_001106226.2	591	C		gk	NA	T		gk:Phe->Phe#coding-synonymous
Apba3	NM_031781.1	127	A	wistar		T	NA	wistar:Thr->Ser#missense
Apba3	NM_031781.1	396	A	wistar		G	NA	wistar:Ser->Ser#coding-synonymous
Apba3	NM_031781.1	987	G	wistar		A	NA	wistar:Leu->Leu#coding-synonymous
Nsrp1	NM_001037189.1	275	C	wistar		T	NA	wistar:Asn->Asn#coding-synonymous
Spats2l	NM_001014102.1	1835	C	wistar		T	NA	wistar:His->His#coding-synonymous
Fbxo7	NM_001012222.1	897	A	wistar		G	NA	wistar:Ala->Ala#coding-synonymous
Mrpl34	NM_001006965.1	134	T	wistar		C	NA	wistar:Ser->Pro#missense
Nck1	NM_001106851.2	555	C	wistar		T	NA	wistar:Asp->Asp#coding-synonymous
Nck1	NM_001106851.2	708	G	wistar		A	NA	wistar:Leu->Leu#coding-synonymous
Eml5	NM_001003402.2	3712	T		gk	NA	C		gk:Asn->Asn#coding-synonymous
Eml5	NM_001003402.2	601	G		gk	NA	T		gk:Val->Val#coding-synonymous
Mrpl21	NM_001107567.1	588	A		gk	NA	G		gk:Thr->Ala#missense
Nr4a1	NM_024388.2	138	A		gk	NA	G		gk:Gln->Gln#coding-synonymous
Nr4a1	NM_024388.2	1692	G		gk	NA	A		gk:Glu->Glu#coding-synonymous
Ankrd29	NM_001190372.1	300	T		gk	NA	C		gk:Gly->Gly#coding-synonymous
Ankrd29	NM_001190372.1	654	A		gk	NA	G		gk:Ala->Ala#coding-synonymous
Kcnab2	NM_017304.2	1232	T		gk	NA	C		gk:Ile->Ile#coding-synonymous
Kcnab2	NM_017304.2	830	C		gk	NA	T		gk:Thr->Thr#coding-synonymous
Dpp3	NM_053748.1	1160	C		gk	NA	G		gk:Ala->Ala#coding-synonymous
Arid1a	NM_001106635.1	2843	G		gk	NA	A		gk:Pro->Pro#coding-synonymous
Arid1a	NM_001106635.1	4680	A		gk	NA	G		gk:Thr->Ala#missense
Arid1a	NM_001106635.1	2981	TCAGCAGCAGCAGCAGCAG		gk	NA	TCAGCAGCAGCAGCAGCAGCAG		gk:3n-non-frameshifting
Lsamp	NM_017242.1	94	A		gk	NA	G		gk:Pro->Pro#coding-synonymous
Efnb1	NM_017089.2	1549	G	wistar		A	NA	wistar:Lys->Lys#coding-synonymous
Scrn1	NM_001025063.1	186	A	wistar		G	NA	wistar:Ala->Ala#coding-synonymous
Abcg3l3	NM_001107205.1	1108	G		gk	NA	A		gk:Arg->Arg#coding-synonymous
Mtrr	NM_001039003.1	925	G		gk	NA	A		gk:Pro->Pro#coding-synonymous
Casc1	NM_001106627.3	1231	G		gk	NA	T		gk:Ala->Ser#missense
Casc1	NM_001106627.3	183	A		gk	NA	G		gk:Glu->Glu#coding-synonymous
Casc1	NM_001106627.3	1917	T		gk	NA	C		gk:Phe->Phe#coding-synonymous
Casc1	NM_001106627.3	1980	T		gk	NA	C		gk:His->His#coding-synonymous
Casc1	NM_001106627.3	859	A		gk	NA	G		gk:Thr->Ala#missense
Tanc1	NM_001002854.1	2993	T	wistar		C	NA	wistar:Asn->Asn#coding-synonymous
Tanc1	NM_001002854.1	434	T	wistar		C	NA	wistar:Ile->Ile#coding-synonymous
Dnaaf5	NM_001134857.1	2013	G		gk	NA	A		gk:Thr->Thr#coding-synonymous
Prdm11	NM_001271530.1	1175	A	wistar		G	NA	wistar:Lys->Arg#missense
Prdm11	NM_001271530.1	2802	C	wistar		T	NA	wistar:Ile->Ile#coding-synonymous
Prdm11	NM_001271530.1	2865	T	wistar		C	NA	wistar:Phe->Phe#coding-synonymous
Prdm11	NM_001271530.1	3059	A	wistar		G	NA	wistar:Asn->Ser#missense
Extl1	NM_001107985.1	841	A		gk	NA	G		gk:Gly->Gly#coding-synonymous
Fbxw11	NM_001106993.1	1275	G		gk	NA	A		gk:Glu->Glu#coding-synonymous
Prkab2	NM_022627.2	493	T		gk	NA	C		gk:Phe->Phe#coding-synonymous
Prkab2	NM_022627.2	643	C		gk	NA	T		gk:Leu->Leu#coding-synonymous
Hadha	NM_130826.2	46	C		gk	NA	T		gk:Leu->Leu#coding-synonymous
Rpl23a	NM_001108283.1	136	C		gk	NA	T		gk:His->His#coding-synonymous
Rpl23a	NM_001108283.1	422	C	wistar		A	NA	wistar:Arg->Arg#coding-synonymous
Kif1bp	NM_001031627.1	579	C	wistar		T	NA	wistar:His->His#coding-synonymous
Pygo1	NM_001191117.1	327	C	wistar		T	NA	wistar:His->His#coding-synonymous
Hps5	NM_001135612.1	1305	A	wistar		G	NA	wistar:Glu->Glu#coding-synonymous
Hps5	NM_001135612.1	1739	G	wistar		A	NA	wistar:Gly->Glu#missense
Hps5	NM_001135612.1	1949	G	wistar		A	NA	wistar:Arg->Lys#missense
Hps5	NM_001135612.1	2181	C	wistar		T	NA	wistar:Ala->Ala#coding-synonymous
Hps5	NM_001135612.1	2379	C	wistar		T	NA	wistar:Ala->Ala#coding-synonymous
Hps5	NM_001135612.1	2500	A	wistar		G	NA	wistar:Arg->Gly#missense
Hps5	NM_001135612.1	2658	A	wistar		G	NA	wistar:Leu->Leu#coding-synonymous
Hps5	NM_001135612.1	2689	A	wistar		G	NA	wistar:Met->Val#missense
Hps5	NM_001135612.1	2872	C	wistar		T	NA	wistar:Arg->Cys#missense
Smarce1	NM_001024993.1	1230	A	wistar		G	NA	wistar:Glu->Glu#coding-synonymous
Fn3krp	NM_001107077.2	449	T		gk	NA	A		gk:Leu->Gln#missense
Ppm1d	NM_001105825.2	1007	C	wistar		T	NA	wistar:Ala->Ala#coding-synonymous
Nolc1	NM_022869.1	1027	A	wistar		G	NA	wistar:Gln->Gln#coding-synonymous
Nolc1	NM_022869.1	473	A	wistar		G	NA	wistar:Lys->Glu#missense
Nxph3	NM_021679.1	618	G		gk	NA	A		gk:Thr->Thr#coding-synonymous
Prpf40a	NM_001106480.1	1047	C		gk	NA	T		gk:Gly->Gly#coding-synonymous
Atg9a	NM_001014218.1	2500	T		gk	NA	A		gk:Pro->Pro#coding-synonymous
Srpk1	NM_001025726.1	1757	G	wistar		T	NA	wistar:Thr->Thr#coding-synonymous
Srpk1	NM_001025726.1	308	C		gk	NA	T		gk:Asn->Asn#coding-synonymous
Igsf3	NM_001106455.1	1260	G		gk	NA	A		gk:Ala->Ala#coding-synonymous
Igsf3	NM_001106455.1	2109	G	wistar		A	NA	wistar:Leu->Leu#coding-synonymous
Igsf3	NM_001106455.1	255	G		gk	NA	T		gk:Ala->Ala#coding-synonymous
[truncated: 5,403 more rows]

## Sheet: Genes with variants
Gene	wistar variants counts	gk variants counts
Rab4a	0	1
Mtmr10	2	3
Wdr63	1	3
Dhx9	1	1
Pot1	2	0
Dcun1d2	0	2
Plekhg2	0	3
Mettl13	3	3
Mks1	1	1
Hebp2	4	0
Cep290	0	1
Ifrd2	0	1
Setd6	1	1
Polr3c	3	3
Scaf11	1	2
Psma4	0	1
Tsnaxip1	2	2
Sptlc2	2	2
Pkia	1	3
Stxbp5l	1	1
Bnip3l	1	0
Zfp90	0	3
Cachd1	7	7
Trmt5	2	0
Cyb5r3	1	0
Otub1	0	1
Snip1	1	1
Lrig2	1	0
Lnx2	4	0
Phax	1	1
Syt2	2	3
Blvrb	0	4
Alg11	1	1
Atp13a1	1	1
Sarm1	1	5
Herc3	2	4
Gpn3	1	1
Wnk4	3	2
Zfp772	1	0
Stk11ip	1	3
RGD1304567	2	2
Actn4	0	2
Adrb1	2	2
Smpd3	2	2
Psmd11	0	1
Dennd6b	1	0
Ermp1	2	3
Glo1	0	3
Tigar	2	0
Gtf2e2	1	1
Ntrk2	2	2
Dhrs7b	1	1
Ercc6	1	3
Grm4	4	0
Steap3	6	6
Glrx2	0	1
Gpat3	3	3
Slc41a3	2	2
Loxl1	0	2
Gpr37l1	0	3
Utp20	20	0
Myo1b	5	6
Kcnh1	1	1
Tom1l2	1	1
Arl6	0	1
Slc25a15	2	0
Spon1	1	3
Fzd5	2	2
Chst12	4	4
Arhgap35	2	2
Lzts1	1	1
Trim45	1	0
Mllt10	1	1
Ddx52	5	1
Sspn	0	1
Fam73b	0	2
C1qtnf4	1	1
Tm4sf19	1	0
Zfp347	3	1
Ralgapb	2	1
Pqlc2	1	1
Shkbp1	0	4
Pcdh8	4	4
Grk5	1	1
Cend1	0	1
Peli3	0	1
Snx24	1	1
Pgap2	1	1
Usp2	3	3
Dnajc11	0	2
Def8	3	3
Stk24	0	2
Ppp4r2	1	1
Axl	1	1
Nrep	1	0
Scn7a	14	17
Kcnj2	1	1
Bbx	0	3
Sox4	2	0
Ncoa4	1	0
Utrn	4	4
Prkag2	0	1
Stt3a	2	2
Arhgap29	4	2
Necab2	5	5
Rbm22	0	4
Hscb	1	0
Slc47a1	1	0
Cerk	2	2
Nup210	5	5
Inhbb	0	1
Nos1	1	7
Snrk	0	2
Sh3rf1	2	2
Mad1l1	2	3
Ctdspl	0	2
Fam81a	0	1
Riok3	0	1
Il17ra	0	3
Hist1h2bh	2	0
Dusp26	4	4
Aig1	1	2
Vangl2	1	0
Atp6v1e1	2	1
LOC500034	1	1
Rsph10b	1	4
Dock11	4	4
Miip	0	2
Spag9	1	0
Grifin	1	1
Hsf4	1	1
Asap1	5	5
Sorl1	13	1
Zbtb16	2	0
Fkbp9	2	2
Gabra1	1	1
Mdc1	7	0
Ccp110	2	1
Trps1	2	2
Gli1	1	0
Tfcp2	1	1
P2ry13	1	1
Taf5l	4	4
Pfkl	0	6
Gbf1	1	1
Mpp2	1	1
Tst	2	2
Vcan	1	1
Nln	1	1
Mrpl38	0	1
Pcdhga2	0	3
Stx8	1	1
Crabp2	1	1
RGD1562618	0	1
Oma1	4	4
Dnajc7	5	4
Nup37	1	1
Sppl2b	1	1
Ankrd37	0	2
Aimp1	1	1
Mrpl48	1	2
Gnaq	1	1
Ptcd1	4	3
Cacng4	1	1
Khdrbs3	1	1
Zfp703	3	3
Fam207a	2	2
Magi1	12	12
Larp7	1	2
Gbe1	4	4
Dag1	0	1
Macf1	14	14
Wdr3	6	0
Ctbp2	1	1
Hs3st1	5	6
Baz1a	1	1
Lyst	32	32
Cmtr2	4	4
Zbtb22	1	0
Ptprs	6	9
Myo5a	18	18
Lonrf3	2	2
Plekhn1	2	3
Cep76	1	1
Gprc5b	2	1
Ppig	7	7
Fcgr2a	0	1
Tubb4b	1	1
LOC689064	3	4
Lta4h	1	1
Smyd2	1	1
Eif3h	1	1
Mas1	2	0
Med14	0	1
Zfp46	2	1
C1qbp	1	1
Cpd	1	3
Rasa2	1	1
Eef2	0	1
Rasgrp2	1	1
Ubqln1	1	1
Agpat3	1	1
Tmem106b	2	2
Mrc2	4	3
Lrrc46	1	2
Szrd1	1	1
Xk	4	4
Bcas1	0	1
Eef1d	1	1
Aif1	1	1
Tk2	0	1
Msl3l2	1	1
Lztfl1	2	2
Syt9	1	2
Alms1	0	6
Dclre1b	2	2
Slc25a33	0	1
Lrrc59	0	1
Sh3bp4	4	0
Nmral1	2	1
Tsen34l1	2	0
Llph	1	0
Pfkfb4	0	1
Ppp2r5b	0	3
Sema3e	3	4
Usp13	3	3
Nts	1	1
Pcdhga11	0	13
Coa4	0	1
Fgd6	11	10
Plpp7	1	1
Zbtb38	3	1
Nos3	2	2
Tns3	8	6
Gatsl2	2	0
Senp3	0	1
Pex11a	3	3
Tmtc4	0	1
Ptpru	2	5
Tomm40	2	2
Zzz3	1	0
Zdhhc16	2	2
Mrpl1	0	1
Sidt1	2	5
C1qtnf1	0	1
Cbll1	1	0
Trim24	1	1
Pla2g12a	1	1
Rnf168	3	5
Cops4	2	2
Jakmip1	1	1
Cpsf3l	2	2
Metrn	2	1
Ankrd49	1	1
Tecpr1	4	3
Csf2rb	1	1
Cartpt	1	0
Mboat7	0	4
C2cd2	1	0
Nbr1	2	2
Ppm1h	1	1
Gclm	2	0
P2ry4	1	1
Cadm1	0	1
Ran	1	2
Slc45a1	0	1
Mapk7	3	3
Creld2	1	1
Acbd6	1	0
Mtus2	1	0
Dbndd1	1	0
Garem2	0	2
Sh2b2	2	2
Mcat	1	0
Crtac1	0	1
Arrb2	2	3
Tnfrsf1b	0	1
Gcdh	1	1
Dmap1	0	1
Hbb-b1	0	3
Rufy1	4	4
Whsc1	1	1
Whamm	1	1
Lars2	0	3
A2m	0	13
Zfp521	0	2
Vsir	1	1
Flii	2	2
Snx18	2	2
Ss18	0	3
Gtse1	5	5
Cipc	0	1
Pls3	1	1
Zhx1	1	0
Sfrp1	2	1
Rdh10	1	0
Upf2	4	4
Tuba8	2	2
Ptprz1	2	4
Sptbn2	0	4
Zfp36l2	2	1
Harbi1	1	0
Suclg1	1	1
Pcdh18	7	7
Dlgap4	6	6
Map2	6	9
Heca	1	0
Xkr4	2	2
Scn1a	8	9
Gne	2	2
Pmp22	1	1
Sh3glb1	0	1
Fancl	1	2
Paf1	0	2
Fa2h	0	1
Zfp518a	1	1
Mthfd1l	0	1
Fam222a	3	3
Pola2	0	1
Unc50	2	2
Plekhh1	5	8
Prph	1	1
Fam89b	0	1
Qtrt1	0	3
Taf6l	0	1
Ostc	0	1
Nr2c2	6	7
Rbm43	3	0
RGD1564450	2	2
Dimt1	1	1
Gars	1	0
Kcna5	3	3
Ccser1	3	5
Marf1	1	7
Sipa1l3	1	1
B3galnt2	1	1
Edem1	2	1
RT1-DMa	5	5
Grin2b	1	1
Crispld2	2	0
Hmgn5b	0	1
Gak	3	3
Herpud2	1	1
Cmas	1	1
Ttf2	3	1
Scaf1	19	19
Zbtb17	1	1
Adgrl4	1	3
Alg1	4	4
Taf1b	1	1
Nus1	3	5
Noct	2	0
Mx2	0	11
Ndufs7	0	1
Dusp7	0	1
Ralyl	1	2
Gpr146	4	3
Coq6	2	0
Scd	15	15
Cdyl	1	0
Mfn1	4	4
Atp7a	3	3
LOC499136	5	5
Qrsl1	0	1
Fkrp	0	2
Sesn2	0	5
Atat1	1	0
Ilf3	1	3
Stam	2	1
Reln	0	10
Wdr78	3	3
Pag1	4	1
Poll	0	1
Gjc1	2	0
Osbpl1a	9	5
Cacng2	1	1
Alas1	1	1
Prkci	1	1
Tfb1m	2	0
Prepl	6	6
Zfp64	1	1
Rpl26	1	0
Sort1	2	6
RT1-A	5	7
Ggcx	5	5
Tanc2	1	0
Efemp1	2	2
Papss2	0	2
Usp30	0	2
Mmp16	3	2
Shmt2	1	0
Adamts4	17	15
Vom2r52	5	5
Kpna5	3	3
Otud6b	2	1
Csrnp3	1	3
Ttc9b	0	1
Cpt1a	0	2
Lrpprc	2	6
Msrb2	0	1
Elmo1	2	1
B4galnt4	3	3
Rab2b	0	1
F2r	0	1
Gga3	0	2
Tnk2	1	1
Rb1	4	4
Mcm8	0	1
Decr2	2	1
Pld3	0	3
Cyr61	1	0
Dedd	3	3
Trim3	3	4
Wrb	1	1
Oser1	1	0
Pragmin	0	12
Ccdc28b	1	0
LOC498276	2	2
Ccdc190	1	0
Gadd45g	0	1
Cope	1	1
Dpyd	5	2
RT1-CE10	3	3
Anp32b	1	1
Abcb6	0	2
Tuba1b	4	4
Mfsd12	2	1
Wdr47	1	1
Trmt10b	2	2
Ptpn23	4	4
Atp1a2	5	0
Agrn	0	2
Txndc15	2	2
Emc8	1	1
Ahcy	3	3
Jak2	0	3
Ndufs2	3	2
Ghitm	1	1
Fam220a	1	1
Abcg3l1	1	2
Dhcr7	1	1
Dhx37	0	15
Uros	2	1
Ppargc1b	3	0
Spata7	1	3
Lig1	3	0
Taf6	1	1
Kcna4	5	5
Eif4g3	0	4
Afmid	0	1
Camta1	0	4
Ube2d4	8	8
Creb3l2	3	0
Cacna2d3	3	3
Opcml	6	6
Alg8	6	6
Tomm22	1	1
Smyd3	0	2
Ssfa2	3	3
Gpx4	2	2
Sp4	2	1
Rptor	1	1
Gabrq	2	2
Vps39	1	1
Usp9x	0	1
Extl1	0	1
Nol10	2	2
Srrm2	3	6
Zfp386	1	1
Cox15	0	1
Nfatc2	1	1
Tjap1	3	3
Coro1b	5	5
Mus81	1	1
Fbxo4	1	1
Pdgfa	2	2
Pcsk4	0	1
Atp6ap1	3	3
Itfg2	2	2
Rad54l2	1	2
Kmt2e	1	1
Rnf20	1	1
Tsen34	2	0
Gemin8	0	1
Dusp12	0	1
Fam3c	0	1
Itgb2	0	4
Ostm1	1	0
Qtrt2	0	1
Thoc2	1	1
Katnb1	4	4
Ndn	1	1
Cdh2	7	7
Gm2a	1	1
Prmt6	1	1
Smu1	3	3
Fam35a	4	4
RT1-CE5	1	0
Sim1	2	1
RGD1310352	2	2
Slc25a25	2	0
Ctdspl2	0	2
Tspan12	1	2
Nup153	4	4
Mfsd2a	1	1
Chsy1	2	2
Oas1b	5	5
Sel1l	4	1
Nfyc	1	1
Slco4a1	1	0
Gmppb	1	1
Zbtb10	0	1
Bmi1	1	1
Per3	0	4
Glis2	0	1
Nr1d1	0	1
Copg2	1	0
Anapc4	2	2
Zfp467	3	2
Rabgap1	1	1
RGD1305350	0	1
Chd2	1	0
Mthfd1	8	3
Akr1cl	1	1
Ddt	0	1
Hhex	0	2
Slc39a3	1	2
Wdr41	2	2
Arsg	0	5
LOC100151767	1	1
Bphl	1	0
Psmd5	3	3
Pank1	0	1
Dnmt1	0	5
Itih3	4	0
Fbln5	1	1
Gpalpp1	0	4
Galnt7	2	1
Dpp3	1	2
Tspan31	2	0
Smarca1	2	2
Shpk	0	2
Bclaf1	0	2
Jph3	0	2
Kcnt2	2	2
Scyl1	0	3
Armc7	0	1
Iffo2	1	1
Ggt7	1	1
Ss18l1	5	5
Traf7	1	1
Rims3	1	1
Slitrk1	1	1
Lama1	0	6
Ik	1	1
Pygb	0	3
Cpne2	1	1
Wdhd1	0	1
Lca5	0	2
Nfs1	1	1
Nrm	0	1
Zdhhc9	1	1
Tmprss7	1	0
Dnaja3	0	2
Fbxl21	1	1
Aurka	18	17
Htatip2	1	0
Rnf208	1	1
Vom2r47	1	1
H2afy	3	3
Shisa4	1	2
Mllt4	3	3
Atp11a	0	1
Itga1	0	2
Phkb	1	1
Acacb	42	45
Glra2	0	1
Nphp3	3	0
Cyfip2	4	4
Arhgef2	1	8
Fam185a	1	1
Prkcdbp	0	1
Mpc1	1	1
Irgm	1	1
Tmem246	2	2
Urb1	3	3
Ifnlr1	0	1
Pcdhga3	0	2
Dnaaf3	3	0
Wwc2	8	8
Robo2	13	9
Epm2a	2	2
Zbtb40	1	1
Mtr	1	1
Tpcn1	5	5
Tube1	4	5
Anks3	2	0
Pard3b	0	1
Gtf3c1	8	0
Aifm1	1	1
Ccnc	2	2
Numb	0	2
Frmpd4	3	2
RGD1564053	1	2
Cacna1h	10	10
Fnip2	0	1
Tuft1	1	1
Pla1a	1	1
Nat8f1	0	4
Trim23	6	7
Tcf12	0	1
Oas1i	2	2
Pik3r1	12	12
Scamp5	1	1
Taf12	1	1
Acot1	2	2
Cnn3	2	2
Chst8	0	1
Fpgt	5	5
Luzp1	1	1
Dtd1	2	2
Atp6v0e2	1	1
Kdr	13	13
Srek1ip1	0	1
Nt5c	0	1
Galc	1	0
Tmem179	1	1
Leo1	0	2
Apbb1ip	2	0
Morf4l1	2	1
Lrrc2	3	3
Fam104a	0	1
Me3	2	2
Osbpl7	0	2
Nradd	3	0
Sf3b4	3	2
Slc22a6	0	1
Adcy1	0	3
Rtp4	2	0
Cog8	3	3
Ift80	1	0
Palm2	2	2
St3gal1	1	3
Rab15	1	1
Agps	3	3
Taf9b	1	1
Klhdc1	1	1
Panx2	0	1
Kat7	0	1
Nipsnap3b	0	2
Zfp346	1	1
Mtrr	0	1
Arfgap1	1	1
Nhp2	1	0
Plekhm2	2	2
Piezo1	2	0
Psmd10	6	6
Oxld1	4	0
Map2k1	1	0
Polr2m	1	3
Med25	1	1
Pphln1	1	1
Dph5	1	1
Polr3b	0	1
Scn2b	1	1
Eya3	0	2
Nr4a2	1	0
Mvk	1	3
Mapk8ip1	1	0
Mapkbp1	5	5
Kbtbd11	4	3
Clcn4	1	0
Ddx25	1	1
Kif19	0	1
Phf7	0	1
Rrp15	0	1
Nadsyn1	14	14
Hfm1	2	2
Appl2	1	1
Ndrg4	2	0
Rdh16	0	1
Efna5	1	1
Pan2	3	3
Man1c1	0	3
Acaa1b	12	12
Serpinb1a	1	1
Dip2c	1	1
Tead3	1	0
Zfp668	0	1
Hps3	5	5
Snd1	0	2
Arl6ip4	1	1
Ankrd27	2	0
[truncated: 5,101 more rows]

[truncated: 1 more sheets: GK-specific genes]
