# Supplementary material for: RNA-seq analysis of the hypothalamic transcriptome reveals the networks regulating physiopathological progress in the diabetic GK rat
Source: Sci Rep. 2016 Sep 28;6:34138. doi: 10.1038/srep34138 (PMC5039700; doi:10.1038/srep34138)
Supplement: Supplementary Table S2 [file srep34138-s3.xls]

## Sheet: Supplemental Table S2
Time	Gene	fold	Wistar	SE	GK	SE	p-value	FDR
>Itm2a
4week:Wistar-GK:	Itm2a	-1.11594	61.8345	1.2831	55.4102	2.282	0.0568209	0.255303	n.s
8week:Wistar-GK:	Itm2a	-1.19	54.5916	1.0626	45.8752	0.4793	7.63703e-05	0.00191247	**
12week:Wistar-GK:	Itm2a	-1.14068	48.8075	1.1756	42.7882	1.1481	0.022891	0.118236	n.s
Tukey multiple comparisons of means
factors/levels	diff	lwr	upr	p adj
Wistar:GK	-7.05333	-9.32597	-4.78068	1.3e-06	***
4wk:8wk	-8.38898	-11.7569	-5.0211	5.8e-06	***
4wk:12wk	-12.8245	-16.1924	-9.4566	0	***
8wk:12wk	-4.4355	-7.80338	-1.06762	0.0083783	**
>Sergef
4week:Wistar-GK:	Sergef	-1.06267	12.756	0.1725	12.0037	0.2844	0.276138	0.578959	n.s
8week:Wistar-GK:	Sergef	1.00366	12.114	0.2598	12.1583	0.3301	0.938656	0.982704	n.s
12week:Wistar-GK:	Sergef	1.11406	10.9509	0.3226	12.2	0.2382	0.0443755	0.179774	n.s
Tukey multiple comparisons of means
factors/levels	diff	lwr	upr	p adj
Wistar:GK	0.18034	-0.280084	0.640764	0.426806	n.s
4wk:8wk	-0.2437	-0.926013	0.438613	0.650469	n.s
4wk:12wk	-0.80442	-1.48673	-0.122107	0.018715	*
8wk:12wk	-0.56072	-1.24303	0.121593	0.121505	n.s
>AABR07012475.2
4week:Wistar-GK:	AABR07012475.2	-1.05678	1.6834	0.0619	1.593	0.0475	0.659211	0.851978	n.s
8week:Wistar-GK:	AABR07012475.2	1.04982	1.5682	0.0545	1.6463	0.079	0.660097	0.877354	n.s
12week:Wistar-GK:	AABR07012475.2	-1.22098	1.9587	0.0999	1.6042	0.1384	0.124357	0.341155	n.s
Tukey multiple comparisons of means
factors/levels	diff	lwr	upr	p adj
Wistar:GK	-0.122277	-0.267292	0.0227368	0.0946158	n.s
4wk:8wk	-0.030979	-0.245879	0.183921	0.931258	n.s
4wk:12wk	0.143247	-0.0716529	0.358147	0.239151	n.s
8wk:12wk	0.174226	-0.0406739	0.389126	0.127925	n.s
>Fam109a
4week:Wistar-GK:	Fam109a	-1.57683	2.874	0.3616	1.8226	0.127	0.00265796	0.0380508	*
8week:Wistar-GK:	Fam109a	-1.33623	2.6674	0.3901	1.9962	0.2905	0.0714299	0.290945	n.s
12week:Wistar-GK:	Fam109a	1.30385	2.3309	0.1511	3.0391	0.2757	0.0354422	0.156916	n.s
Tukey multiple comparisons of means
factors/levels	diff	lwr	upr	p adj
Wistar:GK	-0.338105	-0.815871	0.139662	0.157101	n.s
4wk:8wk	-0.016482	-0.724495	0.691531	0.998139	n.s
4wk:12wk	0.336713	-0.3713	1.04473	0.471744	n.s
8wk:12wk	0.353195	-0.354818	1.06121	0.438707	n.s
>Dhx9
4week:Wistar-GK:	Dhx9	1.03061	28.2784	0.6633	29.1438	0.7115	0.550316	0.787255	n.s
8week:Wistar-GK:	Dhx9	-1.0109	28.8649	0.5234	28.5537	0.5901	0.846057	0.95139	n.s
12week:Wistar-GK:	Dhx9	-1.00324	28.7863	0.461	28.6933	0.7852	0.941057	0.977051	n.s
Tukey multiple comparisons of means
factors/levels	diff	lwr	upr	p adj
Wistar:GK	0.153767	-0.911474	1.21901	0.768326	n.s
4wk:8wk	-0.00176	-1.58037	1.57685	0.999996	n.s
4wk:12wk	0.0287	-1.54991	1.6073	0.998864	n.s
8wk:12wk	0.03046	-1.54815	1.60906	0.998721	n.s
>Ssu72
4week:Wistar-GK:	Ssu72	-1.04466	61.4316	1.1506	58.8053	1.6974	0.417184	0.699173	n.s
8week:Wistar-GK:	Ssu72	-1.02342	61.9122	0.6702	60.4952	1.0321	0.663155	0.877898	n.s
12week:Wistar-GK:	Ssu72	1.05421	56.9614	0.8625	60.0493	1.0386	0.43477	0.679397	n.s
Tukey multiple comparisons of means
factors/levels	diff	lwr	upr	p adj
Wistar:GK	-0.318487	-2.20781	1.57084	0.730937	n.s
4wk:8wk	1.08524	-1.7146	3.88508	0.60365	n.s
4wk:12wk	-1.61309	-4.41293	1.18675	0.337614	n.s
8wk:12wk	-2.69833	-5.49817	0.101507	0.0603946	n.s
>Ruvbl2
4week:Wistar-GK:	Ruvbl2	-1.00147	17.9154	0.1646	17.8891	0.4649	0.977542	0.992969	n.s
8week:Wistar-GK:	Ruvbl2	-1.01929	17.9206	0.5176	17.5815	0.5281	0.708784	0.89723	n.s
12week:Wistar-GK:	Ruvbl2	1.08714	16.07	0.2905	17.4704	0.2352	0.0700726	0.239708	n.s
Tukey multiple comparisons of means
factors/levels	diff	lwr	upr	p adj
Wistar:GK	0.345	-0.318381	1.00838	0.293785	n.s
4wk:8wk	-0.1512	-1.13428	0.83188	0.922163	n.s
4wk:12wk	-1.13205	-2.11513	-0.14897	0.0218621	*
8wk:12wk	-0.98085	-1.96393	0.00222985	0.0506	n.s
>LOC689899
4week:Wistar-GK:	LOC689899	1.06673	11.3773	1.3066	12.1365	0.5415	0.443214	0.717415	n.s
8week:Wistar-GK:	LOC689899	1.34867	9.9283	1.2808	13.39	0.696	0.00135058	0.0184634	*
12week:Wistar-GK:	LOC689899	1.40662	11.3045	1.7629	15.9012	1.8871	0.00701022	0.0541364	n.s
Tukey multiple comparisons of means
factors/levels	diff	lwr	upr	p adj
Wistar:GK	2.9392	0.678895	5.19951	0.0129794	*
4wk:8wk	-0.097759	-3.44737	3.25185	0.997076	n.s
4wk:12wk	1.84601	-1.50359	5.19562	0.36876	n.s
8wk:12wk	1.94377	-1.40583	5.29338	0.332593	n.s
>Eif2b2
4week:Wistar-GK:	Eif2b2	-1.02904	9.3877	0.4019	9.1229	0.2875	0.634113	0.839447	n.s
8week:Wistar-GK:	Eif2b2	1.01435	8.9699	0.289	9.0986	0.2202	0.816483	0.939404	n.s
12week:Wistar-GK:	Eif2b2	1.06923	8.3127	0.2428	8.8882	0.296	0.21393	0.467434	n.s
Tukey multiple comparisons of means
factors/levels	diff	lwr	upr	p adj
Wistar:GK	0.146427	-0.35099	0.643845	0.549185	n.s
4wk:8wk	-0.221028	-0.958162	0.516106	0.737236	n.s
4wk:12wk	-0.654873	-1.39201	0.0822613	0.088273	n.s
8wk:12wk	-0.433845	-1.17098	0.303289	0.322765	n.s
>Dcun1d2
4week:Wistar-GK:	Dcun1d2	-1.09185	2.9913	0.0978	2.7397	0.1888	0.39382	0.680103	n.s
8week:Wistar-GK:	Dcun1d2	1.3043	3.044	0.0377	3.9702	0.4885	0.0132155	0.0988883	n.s
12week:Wistar-GK:	Dcun1d2	1.2207	3.1487	0.0686	3.8436	0.5054	0.0790277	0.258306	n.s
Tukey multiple comparisons of means
factors/levels	diff	lwr	upr	p adj
Wistar:GK	0.456513	-0.0515671	0.964592	0.0760068	n.s
4wk:8wk	0.641586	-0.111349	1.39452	0.105266	n.s
4wk:12wk	0.63067	-0.122265	1.38361	0.112788	n.s
8wk:12wk	-0.010916	-0.763851	0.742019	0.999278	n.s
>Mks1
4week:Wistar-GK:	Mks1	-1.03973	3.4663	0.122	3.3338	0.0823	0.639172	0.842664	n.s
8week:Wistar-GK:	Mks1	-1.08549	3.4593	0.1192	3.1869	0.1352	0.311883	0.641179	n.s
12week:Wistar-GK:	Mks1	-1.17344	3.234	0.1926	2.756	0.087	0.0758471	0.252109	n.s
Tukey multiple comparisons of means
factors/levels	diff	lwr	upr	p adj
Wistar:GK	-0.294307	-0.510583	-0.0780305	0.0097342	**
4wk:8wk	-0.076954	-0.397459	0.243551	0.82165	n.s
4wk:12wk	-0.405068	-0.725573	-0.0845633	0.0114616	*
8wk:12wk	-0.328114	-0.648619	-0.00760928	0.0440929	*
>Hebp2
4week:Wistar-GK:	Hebp2	1.72137	2.9552	0.1637	5.087	0.2574	1.41084e-05	0.000854404	***
8week:Wistar-GK:	Hebp2	1.51587	3.0726	0.1275	4.6576	0.2091	3.53256e-06	0.000149023	***
12week:Wistar-GK:	Hebp2	2.24654	2.5212	0.1921	5.6639	0.3513	1.30024e-09	2.77399e-07	***
Tukey multiple comparisons of means
factors/levels	diff	lwr	upr	p adj
Wistar:GK	2.28654	1.90144	2.67163	0	***
4wk:8wk	-0.156035	-0.726713	0.414643	0.775637	n.s
4wk:12wk	0.071379	-0.499299	0.642057	0.947756	n.s
8wk:12wk	0.227414	-0.343264	0.798092	0.586939	n.s
>Cep290
4week:Wistar-GK:	Cep290	1.03305	2.8335	0.0934	2.9272	0.113	0.735007	0.890087	n.s
8week:Wistar-GK:	Cep290	1.10071	2.8415	0.0437	3.1277	0.0685	0.205305	0.519059	n.s
12week:Wistar-GK:	Cep290	1.07274	2.9742	0.0781	3.1905	0.0884	0.407931	0.659212	n.s
Tukey multiple comparisons of means
factors/levels	diff	lwr	upr	p adj
Wistar:GK	0.198717	0.0577306	0.339703	0.0076953	**
4wk:8wk	0.104223	-0.104708	0.313154	0.438725	n.s
4wk:12wk	0.201953	-0.00697769	0.410884	0.0595106	n.s
8wk:12wk	0.0977299	-0.111201	0.306661	0.483054	n.s
>Ifrd2
4week:Wistar-GK:	Ifrd2	-1.03385	2.261	0.1102	2.187	0.0861	0.759941	0.901921	n.s
8week:Wistar-GK:	Ifrd2	1.0364	1.9699	0.1009	2.0416	0.0909	0.759919	0.919085	n.s
12week:Wistar-GK:	Ifrd2	-1.01165	1.931	0.1014	1.9087	0.097	0.909705	0.964375	n.s
Tukey multiple comparisons of means
factors/levels	diff	lwr	upr	p adj
Wistar:GK	-0.008186	-0.17341	0.157038	0.919403	n.s
4wk:8wk	-0.218269	-0.463118	0.0265797	0.0869625	n.s
4wk:12wk	-0.304172	-0.549021	-0.0593233	0.0129977	*
8wk:12wk	-0.085903	-0.330752	0.158946	0.660179	n.s
>Vps28
4week:Wistar-GK:	Vps28	1.05503	66.1121	0.7589	69.7501	1.0945	0.324246	0.623684	n.s
8week:Wistar-GK:	Vps28	-1.01943	69.8075	1.1935	68.4767	1.1608	0.720524	0.901428	n.s
12week:Wistar-GK:	Vps28	1.03955	66.1872	1.1084	68.8049	1.8504	0.456309	0.697749	n.s
Tukey multiple comparisons of means
factors/levels	diff	lwr	upr	p adj
Wistar:GK	1.64163	-0.44487	3.72814	0.117471	n.s
4wk:8wk	1.21098	-1.88106	4.30302	0.597451	n.s
4wk:12wk	-0.43505	-3.52709	2.65699	0.934395	n.s
8wk:12wk	-1.64603	-4.73807	1.44601	0.393153	n.s
>Setd6
4week:Wistar-GK:	Setd6	-1.14218	3.5782	0.1379	3.1328	0.1213	0.177106	0.463366	n.s
8week:Wistar-GK:	Setd6	-1.18068	3.6238	0.1064	3.0692	0.1142	0.0317063	0.175126	n.s
12week:Wistar-GK:	Setd6	1.03554	3.1387	0.0525	3.2502	0.1341	0.679898	0.84738	n.s
Tukey multiple comparisons of means
factors/levels	diff	lwr	upr	p adj
Wistar:GK	-0.296133	-0.489297	-0.102969	0.004189	**
4wk:8wk	-0.008948	-0.295202	0.277306	0.996646	n.s
4wk:12wk	-0.161004	-0.447258	0.12525	0.35445	n.s
8wk:12wk	-0.152056	-0.43831	0.134198	0.394679	n.s
>Polr3c
4week:Wistar-GK:	Polr3c	-1.23844	5.6008	0.2187	4.5224	0.1878	0.00402774	0.0495325	*
8week:Wistar-GK:	Polr3c	-1.21365	5.3777	0.1554	4.431	0.0554	0.00703884	0.0640226	n.s
12week:Wistar-GK:	Polr3c	-1.21643	5.2424	0.1666	4.3097	0.2051	0.0101242	0.0693195	n.s
Tukey multiple comparisons of means
factors/levels	diff	lwr	upr	p adj
Wistar:GK	-0.985933	-1.27791	-0.693952	3e-07	***
4wk:8wk	-0.157302	-0.589996	0.275392	0.640672	n.s
4wk:12wk	-0.285577	-0.718271	0.147117	0.245546	n.s
8wk:12wk	-0.128275	-0.560968	0.304418	0.742239	n.s
>Psma4
4week:Wistar-GK:	Psma4	1.02997	54.2043	2.0477	55.8288	1.2347	0.583669	0.807583	n.s
8week:Wistar-GK:	Psma4	-1.04121	55.0704	1.0209	52.8908	1.4378	0.329752	0.656914	n.s
12week:Wistar-GK:	Psma4	-1.01589	50.8527	1.2978	50.0572	1.1971	0.772363	0.897798	n.s
Tukey multiple comparisons of means
factors/levels	diff	lwr	upr	p adj
Wistar:GK	-0.4502	-2.82786	1.92746	0.699399	n.s
4wk:8wk	-1.03602	-4.55952	2.48748	0.745806	n.s
4wk:12wk	-4.56166	-8.08516	-1.03816	0.0095641	**
8wk:12wk	-3.52564	-7.04914	-0.00213564	0.0498408	*
>Pex19
4week:Wistar-GK:	Pex19	1.01467	27.9766	0.4461	28.3869	1.0591	0.783895	0.914882	n.s
8week:Wistar-GK:	Pex19	1.1372	26.0868	0.672	29.666	1.0415	0.0167419	0.115242	n.s
12week:Wistar-GK:	Pex19	1.16498	26.001	0.7873	30.2908	0.8497	0.00187935	0.0219885	*
Tukey multiple comparisons of means
factors/levels	diff	lwr	upr	p adj
Wistar:GK	2.75976	1.35003	4.1695	0.0004758	***
4wk:8wk	-0.305374	-2.39449	1.78374	0.929396	n.s
4wk:12wk	-0.035863	-2.12498	2.05326	0.998987	n.s
8wk:12wk	0.269512	-1.81961	2.35863	0.944524	n.s
>Katnbl1
4week:Wistar-GK:	Katnbl1	-1.03903	3.9845	0.1506	3.8348	0.2255	0.65654	0.85022	n.s
8week:Wistar-GK:	Katnbl1	-1.16471	4.3526	0.0887	3.7371	0.2174	0.0630171	0.2695	n.s
12week:Wistar-GK:	Katnbl1	-1.01053	4.0963	0.1509	4.0536	0.2437	0.910835	0.964671	n.s
Tukey multiple comparisons of means
factors/levels	diff	lwr	upr	p adj
Wistar:GK	-0.269298	-0.585158	0.046562	0.0912098	n.s
4wk:8wk	0.135265	-0.332815	0.603345	0.7532	n.s
4wk:12wk	0.16532	-0.30276	0.6334	0.65658	n.s
8wk:12wk	0.030055	-0.438025	0.498135	0.985934	n.s
>Tsnaxip1
8week:Wistar-GK:	Tsnaxip1	-1.1394	1.1402	0.0805	1.0007	0.0566	0.363591	0.687465	n.s
Tukey multiple comparisons of means
factors/levels	diff	lwr	upr	p adj
Wistar:GK	-0.100935	-0.248556	0.0466868	0.171027	n.s
4wk:8wk	0.129232	-0.0895317	0.347996	0.3202	n.s
4wk:12wk	-0.0307395	-0.249503	0.188024	0.934562	n.s
8wk:12wk	-0.159971	-0.378735	0.0587922	0.182588	n.s
>Pkia
4week:Wistar-GK:	Pkia	1.01411	47.535	1.3128	48.2055	0.8665	0.755036	0.898055	n.s
8week:Wistar-GK:	Pkia	1.0297	50.4347	0.8226	51.9328	1.5803	0.505476	0.789444	n.s
12week:Wistar-GK:	Pkia	1.03215	49.283	0.8734	50.8676	0.6896	0.521932	0.745251	n.s
Tukey multiple comparisons of means
factors/levels	diff	lwr	upr	p adj
Wistar:GK	1.25108	-0.554341	3.0565	0.165552	n.s
4wk:8wk	3.31344	0.637945	5.98893	0.0132915	*
4wk:12wk	2.20499	-0.470505	4.88049	0.120176	n.s
8wk:12wk	-1.10845	-3.78395	1.56705	0.562809	n.s
>Bcl7a
4week:Wistar-GK:	Bcl7a	-1.0988	12.3613	0.4051	11.2498	0.8224	0.15509	0.432158	n.s
8week:Wistar-GK:	Bcl7a	1.00361	10.8906	0.4764	10.9299	0.4849	0.949649	0.986036	n.s
12week:Wistar-GK:	Bcl7a	1.14513	11.1784	0.3149	12.8008	1.1135	0.0797643	0.259929	n.s
Tukey multiple comparisons of means
factors/levels	diff	lwr	upr	p adj
Wistar:GK	0.183377	-0.934752	1.3015	0.73794	n.s
4wk:8wk	-0.895337	-2.55232	0.761644	0.382654	n.s
4wk:12wk	0.184028	-1.47295	1.84101	0.958554	n.s
8wk:12wk	1.07936	-0.577616	2.73635	0.254084	n.s
>Nfatc2ip
4week:Wistar-GK:	Nfatc2ip	1.04461	1.2359	0.0897	1.291	0.0776	0.765298	0.904654	n.s
8week:Wistar-GK:	Nfatc2ip	-1.02438	1.2558	0.0789	1.2259	0.0944	0.856069	0.954475	n.s
12week:Wistar-GK:	Nfatc2ip	-1.0054	1.1424	0.0955	1.1362	0.0234	0.971473	0.989223	n.s
Tukey multiple comparisons of means
factors/levels	diff	lwr	upr	p adj
Wistar:GK	0.00637	-0.129272	0.142012	0.923591	n.s
4wk:8wk	-0.022561	-0.223572	0.17845	0.957693	n.s
4wk:12wk	-0.124136	-0.325147	0.0768755	0.289717	n.s
8wk:12wk	-0.101575	-0.302586	0.0994365	0.429723	n.s
>Bnip3l
4week:Wistar-GK:	Bnip3l	-1.03816	39.7286	0.6063	38.2681	0.4892	0.418795	0.70027	n.s
8week:Wistar-GK:	Bnip3l	-1.02867	39.646	1.1225	38.5412	0.8285	0.490721	0.780346	n.s
12week:Wistar-GK:	Bnip3l	1.0376	39.2728	0.7227	40.7494	1.0984	0.43909	0.683074	n.s
Tukey multiple comparisons of means
factors/levels	diff	lwr	upr	p adj
Wistar:GK	-0.362867	-1.78645	1.06072	0.603661	n.s
4wk:8wk	0.09527	-2.01437	2.20492	0.993015	n.s
4wk:12wk	1.01272	-1.09692	3.12236	0.465324	n.s
8wk:12wk	0.91745	-1.19219	3.0271	0.531683	n.s
>Shc2
4week:Wistar-GK:	Shc2	-1.16804	11.305	0.3158	9.6786	0.1692	0.0117552	0.0985251	n.s
8week:Wistar-GK:	Shc2	-1.04202	10.0959	0.0947	9.6888	0.1976	0.418602	0.729726	n.s
12week:Wistar-GK:	Shc2	1.00693	9.3448	0.272	9.4096	0.1455	0.897187	0.95907	n.s
Tukey multiple comparisons of means
factors/levels	diff	lwr	upr	p adj
Wistar:GK	-0.656274	-1.01476	-0.297785	0.0009208	***
4wk:8wk	-0.599478	-1.13073	-0.0682241	0.0248909	*
4wk:12wk	-1.1146	-1.64585	-0.583345	6.54e-05	***
8wk:12wk	-0.515121	-1.04638	0.0161329	0.0585859	n.s
>Capzb
4week:Wistar-GK:	Capzb	-1.07787	91.3523	1.9169	84.7527	0.8431	0.13719	0.405501	n.s
8week:Wistar-GK:	Capzb	1.00585	86.3731	1.7746	86.8783	2.2199	0.900387	0.969528	n.s
12week:Wistar-GK:	Capzb	1.07658	81.336	0.9991	87.5645	1.9341	0.193931	0.441544	n.s
Tukey multiple comparisons of means
factors/levels	diff	lwr	upr	p adj
Wistar:GK	0.0446986	-2.80862	2.89802	0.974475	n.s
4wk:8wk	-1.42682	-5.65522	2.80159	0.680684	n.s
4wk:12wk	-3.60223	-7.83064	0.626172	0.105367	n.s
8wk:12wk	-2.17542	-6.40382	2.05299	0.417148	n.s
>Dnajc21
4week:Wistar-GK:	Dnajc21	1.09149	7.8216	0.3295	8.5372	0.3264	0.242245	0.541869	n.s
8week:Wistar-GK:	Dnajc21	1.07593	8.276	0.2857	8.9044	0.3794	0.199361	0.512451	n.s
12week:Wistar-GK:	Dnajc21	1.12818	7.512	0.1052	8.4749	0.2372	0.0516693	0.197767	n.s
Tukey multiple comparisons of means
factors/levels	diff	lwr	upr	p adj
Wistar:GK	0.768949	0.278554	1.25934	0.0035177	**
4wk:8wk	0.410767	-0.31596	1.13749	0.350993	n.s
4wk:12wk	-0.185936	-0.912663	0.540791	0.800282	n.s
8wk:12wk	-0.596703	-1.32343	0.130024	0.121909	n.s
>Ccdc173
4week:Wistar-GK:	Ccdc173	-1.15977	1.1486	0.0695	0.9903	0.1221	0.331789	0.629835	n.s
8week:Wistar-GK:	Ccdc173	-1.20663	1.1134	0.1403	0.9227	0.0275	0.29007	0.61852	n.s
12week:Wistar-GK:	Ccdc173	-1.28527	1.2195	0.1074	0.9488	0.0329	0.138833	0.364614	n.s
Tukey multiple comparisons of means
factors/levels	diff	lwr	upr	p adj
Wistar:GK	-0.20652	-0.364604	-0.0484372	0.0126137	*
4wk:8wk	-0.0513768	-0.285644	0.182891	0.84863	n.s
4wk:12wk	0.0147103	-0.219557	0.248978	0.986543	n.s
8wk:12wk	0.0660871	-0.16818	0.300355	0.763183	n.s
>Cachd1
4week:Wistar-GK:	Cachd1	-1.06347	6.6757	0.2943	6.2773	0.295	0.410912	0.694415	n.s
8week:Wistar-GK:	Cachd1	1.05272	6.8946	0.1257	7.2581	0.4496	0.505491	0.789444	n.s
12week:Wistar-GK:	Cachd1	1.09966	7.474	0.2198	8.2189	0.2539	0.147316	0.376464	n.s
Tukey multiple comparisons of means
factors/levels	diff	lwr	upr	p adj
Wistar:GK	0.236662	-0.251927	0.725251	0.327425	n.s
4wk:8wk	0.599817	-0.124235	1.32387	0.11779	n.s
4wk:12wk	1.36994	0.645892	2.094	0.0002386	***
8wk:12wk	0.770127	0.0460754	1.49418	0.0355738	*
>Trmt5
4week:Wistar-GK:	Trmt5	-1.11193	5.123	0.2491	4.6073	0.0777	0.181309	0.468878	n.s
8week:Wistar-GK:	Trmt5	-1.08465	5.0106	0.1216	4.6195	0.1705	0.232942	0.554886	n.s
12week:Wistar-GK:	Trmt5	-1.03113	4.9138	0.1316	4.7655	0.1807	0.731359	0.875906	n.s
Tukey multiple comparisons of means
factors/levels	diff	lwr	upr	p adj
Wistar:GK	-0.3517	-0.62852	-0.0748803	0.014935	*
4wk:8wk	-0.0501021	-0.460328	0.360124	0.950119	n.s
4wk:12wk	-0.0255231	-0.435749	0.384703	0.986787	n.s
8wk:12wk	0.024579	-0.385647	0.434805	0.987739	n.s
>Snip1
4week:Wistar-GK:	Snip1	-1.07925	3.051	0.4888	2.827	0.3818	0.602451	0.81967	n.s
8week:Wistar-GK:	Snip1	1.07448	2.6567	0.1808	2.8546	0.5138	0.607381	0.849751	n.s
12week:Wistar-GK:	Snip1	-1.14569	2.8604	0.477	2.4967	0.2439	0.343059	0.601608	n.s
Tukey multiple comparisons of means
factors/levels	diff	lwr	upr	p adj
Wistar:GK	-0.129966	-0.806985	0.547053	0.695456	n.s
4wk:8wk	-0.183397	-1.18669	0.819893	0.892	n.s
4wk:12wk	-0.260503	-1.26379	0.742787	0.795027	n.s
8wk:12wk	-0.077106	-1.0804	0.926184	0.979915	n.s
>Npy
4week:Wistar-GK:	Npy	1.17092	11.6589	1.1579	13.6516	1.3471	0.0888212	0.324705	n.s
8week:Wistar-GK:	Npy	-1.13281	10.1246	0.4593	8.9376	1.7796	0.295132	0.62283	n.s
12week:Wistar-GK:	Npy	1.25367	7.4134	0.4117	9.294	0.6981	0.0119328	0.0770359	n.s
Tukey multiple comparisons of means
factors/levels	diff	lwr	upr	p adj
Wistar:GK	0.895428	-0.949325	2.74018	0.326435	n.s
4wk:8wk	-3.12422	-5.858	-0.390436	0.0229614	*
4wk:12wk	-4.30156	-7.03534	-1.56777	0.0017581	**
8wk:12wk	-1.17734	-3.91112	1.55644	0.538029	n.s
>B9d2
4week:Wistar-GK:	B9d2	1.00142	9.7853	0.4696	9.7992	0.5763	0.98274	0.994717	n.s
8week:Wistar-GK:	B9d2	-1.17496	10.4962	0.5988	8.9333	0.2923	0.0112186	0.0877628	n.s
12week:Wistar-GK:	B9d2	-1.01113	9.098	0.2655	8.9979	0.4479	0.843292	0.934335	n.s
Tukey multiple comparisons of means
factors/levels	diff	lwr	upr	p adj
Wistar:GK	-0.549719	-1.32433	0.22489	0.155982	n.s
4wk:8wk	-0.077534	-1.22545	1.07038	0.984447	n.s
4wk:12wk	-0.744301	-1.89221	0.40361	0.257122	n.s
8wk:12wk	-0.666767	-1.81468	0.481144	0.331928	n.s
>Ap5s1
4week:Wistar-GK:	Ap5s1	-1.28539	5.7095	0.2369	4.4418	0.1594	0.000590114	0.0135268	*
8week:Wistar-GK:	Ap5s1	-1.00762	5.2141	0.2547	5.1747	0.127	0.905619	0.971735	n.s
12week:Wistar-GK:	Ap5s1	1.05586	4.9225	0.1923	5.1975	0.2661	0.473604	0.709129	n.s
Tukey multiple comparisons of means
factors/levels	diff	lwr	upr	p adj
Wistar:GK	-0.344037	-0.701713	0.0136383	0.0586639	n.s
4wk:8wk	0.118793	-0.411255	0.648841	0.842524	n.s
4wk:12wk	-0.0156139	-0.545662	0.514434	0.997021	n.s
8wk:12wk	-0.134407	-0.664455	0.395641	0.803418	n.s
>Syt2
4week:Wistar-GK:	Syt2	1.07061	6.5245	0.5101	6.9852	0.5405	0.454865	0.725336	n.s
8week:Wistar-GK:	Syt2	1.2917	7.3228	0.7106	9.4589	0.8713	0.00781731	0.0684227	n.s
12week:Wistar-GK:	Syt2	1.2356	6.8289	0.5092	8.4378	0.5142	0.00813005	0.0599048	n.s
Tukey multiple comparisons of means
factors/levels	diff	lwr	upr	p adj
Wistar:GK	1.40188	0.349499	2.45427	0.0111652	*
4wk:8wk	1.63602	0.0764718	3.19558	0.0385004	*
4wk:12wk	0.878485	-0.681067	2.43804	0.3534	n.s
8wk:12wk	-0.757539	-2.31709	0.802013	0.457188	n.s
>Ppia
4week:Wistar-GK:	Ppia	1.0986	115.072	6.1002	126.418	1.4304	0.0883813	0.323471	n.s
8week:Wistar-GK:	Ppia	-1.08226	113.299	6.5632	104.687	5.8709	0.20168	0.515549	n.s
12week:Wistar-GK:	Ppia	1.104	109.097	7.6957	120.442	4.5003	0.259732	0.51639	n.s
Tukey multiple comparisons of means
factors/levels	diff	lwr	upr	p adj
Wistar:GK	4.69355	-4.94478	14.3319	0.324899	n.s
4wk:8wk	-11.7521	-26.0353	2.5312	0.120942	n.s
4wk:12wk	-5.97532	-20.2586	8.30796	0.556659	n.s
8wk:12wk	5.77676	-8.50652	20.06	0.577841	n.s
>Phax
4week:Wistar-GK:	Phax	-1.03196	15.5638	0.4851	15.0817	0.5265	0.558288	0.792008	n.s
8week:Wistar-GK:	Phax	-1.08678	15.762	0.2492	14.5034	0.1579	0.0537929	0.245782	n.s
12week:Wistar-GK:	Phax	-1.02149	15.3804	0.3463	15.0569	0.2778	0.66168	0.83669	n.s
Tukey multiple comparisons of means
factors/levels	diff	lwr	upr	p adj
Wistar:GK	-0.688087	-1.30212	-0.074054	0.0296213	*
4wk:8wk	-0.19006	-1.10001	0.719889	0.861586	n.s
4wk:12wk	-0.10412	-1.01407	0.805829	0.956069	n.s
8wk:12wk	0.08594	-0.824009	0.995889	0.969838	n.s
>Lnx2
4week:Wistar-GK:	Lnx2	-1.22305	1.6535	0.1101	1.3519	0.0447	0.118176	0.375004	n.s
8week:Wistar-GK:	Lnx2	1.00994	1.5128	0.0371	1.5278	0.0614	0.928192	0.979686	n.s
12week:Wistar-GK:	Lnx2	1.04909	1.45	0.0514	1.5211	0.0509	0.707799	0.864094	n.s
Tukey multiple comparisons of means
factors/levels	diff	lwr	upr	p adj
Wistar:GK	-0.071778	-0.179484	0.035928	0.1817	n.s
4wk:8wk	0.017618	-0.141994	0.17723	0.95905	n.s
4wk:12wk	-0.017163	-0.176775	0.142449	0.961093	n.s
8wk:12wk	-0.034781	-0.194393	0.124831	0.85039	n.s
>Calcr
4week:Wistar-GK:	Calcr	1.04452	32.6357	2.1895	34.0888	2.4765	0.535289	0.778735	n.s
8week:Wistar-GK:	Calcr	1.20172	29.1469	2.0464	35.0265	1.2934	0.0193252	0.127697	n.s
12week:Wistar-GK:	Calcr	1.06527	25.3432	1.6185	26.9974	1.3397	0.321133	0.579545	n.s
Tukey multiple comparisons of means
factors/levels	diff	lwr	upr	p adj
Wistar:GK	2.99558	-0.172193	6.16336	0.0627367	n.s
4wk:8wk	-1.27554	-5.96995	3.41886	0.778063	n.s
4wk:12wk	-7.19193	-11.8863	-2.49752	0.0022725	**
8wk:12wk	-5.91638	-10.6108	-1.22198	0.0117013	*
>Spock2
4week:Wistar-GK:	Spock2	-1.02668	169.841	3.031	165.428	3.7103	0.623197	0.832038	n.s
8week:Wistar-GK:	Spock2	1.04454	174.606	2.0682	182.383	5.2142	0.493688	0.781796	n.s
12week:Wistar-GK:	Spock2	1.17838	172.787	7.4266	203.609	5.0671	0.0480987	0.189625	n.s
Tukey multiple comparisons of means
factors/levels	diff	lwr	upr	p adj
Wistar:GK	11.3952	3.39438	19.396	0.0071616	**
4wk:8wk	10.8597	-0.99691	22.7163	0.077011	n.s
4wk:12wk	20.5631	8.70649	32.4197	0.0006437	***
8wk:12wk	9.7034	-2.15321	21.56	0.123448	n.s
>Atp13a1
4week:Wistar-GK:	Atp13a1	-1.11001	12.2869	0.3232	11.0692	0.1791	0.0465285	0.227158	n.s
8week:Wistar-GK:	Atp13a1	-1.01779	11.2591	0.2395	11.0623	0.1762	0.73389	0.906803	n.s
12week:Wistar-GK:	Atp13a1	-1.00684	10.6806	0.3097	10.6081	0.3543	0.908257	0.964075	n.s
Tukey multiple comparisons of means
factors/levels	diff	lwr	upr	p adj
Wistar:GK	-0.495676	-0.955329	-0.0360226	0.0356884	*
4wk:8wk	-0.51734	-1.19851	0.163831	0.161382	n.s
4wk:12wk	-1.03367	-1.71484	-0.352503	0.0024856	**
8wk:12wk	-0.516334	-1.19751	0.164837	0.162441	n.s
>Rplp2
4week:Wistar-GK:	Rplp2	1.66391	6.4234	2.1943	10.688	1.5229	0.0110165	0.0943173	n.s
8week:Wistar-GK:	Rplp2	1.4526	6.4789	1.5196	9.4112	1.7537	0.0396865	0.204755	n.s
12week:Wistar-GK:	Rplp2	-1.06287	5.1981	1.9552	4.8906	0.356	0.791455	0.907736	n.s
Tukey multiple comparisons of means
factors/levels	diff	lwr	upr	p adj
Wistar:GK	2.29646	-0.495384	5.08831	0.102499	n.s
4wk:8wk	-0.610628	-4.74793	3.52668	0.928076	n.s
4wk:12wk	-3.51131	-7.64862	0.625995	0.107	n.s
8wk:12wk	-2.90068	-7.03799	1.23662	0.20754	n.s
>Hmgn3
4week:Wistar-GK:	Hmgn3	-1.00854	34.2166	1.0519	33.927	0.5548	0.853032	0.946863	n.s
8week:Wistar-GK:	Hmgn3	1.00683	30.4855	0.5924	30.6937	0.4024	0.871083	0.959342	n.s
12week:Wistar-GK:	Hmgn3	1.0406	29.6921	1.0395	30.8977	0.5793	0.466075	0.704037	n.s
Tukey multiple comparisons of means
factors/levels	diff	lwr	upr	p adj
Wistar:GK	0.374733	-0.883194	1.63266	0.544453	n.s
4wk:8wk	-3.48217	-5.34632	-1.61801	0.0002777	***
4wk:12wk	-3.77689	-5.64104	-1.91274	0.0001027	***
8wk:12wk	-0.294726	-2.15888	1.56943	0.917953	n.s
>Strbp
4week:Wistar-GK:	Strbp	1.00574	26.3937	0.3131	26.5453	0.6456	0.893763	0.962416	n.s
8week:Wistar-GK:	Strbp	1.06601	24.9505	0.37	26.5975	0.5936	0.183401	0.489244	n.s
12week:Wistar-GK:	Strbp	1.13608	26.4191	0.9639	30.0143	0.9381	0.0240583	0.121942	n.s
Tukey multiple comparisons of means
factors/levels	diff	lwr	upr	p adj
Wistar:GK	1.79795	0.644069	2.95183	0.0036954	**
4wk:8wk	-0.695498	-2.40546	1.01446	0.574341	n.s
4wk:12wk	1.74716	0.0372013	3.45713	0.0445617	*
8wk:12wk	2.44266	0.732699	4.15263	0.0042866	**
>Gpn3
4week:Wistar-GK:	Gpn3	1.01343	9.9384	0.3893	10.0718	0.3039	0.831244	0.938142	n.s
8week:Wistar-GK:	Gpn3	-1.03194	10.1907	0.1283	9.8753	0.1214	0.487744	0.779048	n.s
12week:Wistar-GK:	Gpn3	1.03879	9.819	0.3535	10.1999	0.3973	0.493017	0.723212	n.s
Tukey multiple comparisons of means
factors/levels	diff	lwr	upr	p adj
Wistar:GK	0.0663293	-0.447555	0.580214	0.792209	n.s
4wk:8wk	0.027887	-0.733651	0.789425	0.995401	n.s
4wk:12wk	0.0044	-0.757138	0.765938	0.999885	n.s
8wk:12wk	-0.023487	-0.785025	0.738051	0.996735	n.s
>Ttll11
4week:Wistar-GK:	Ttll11	-1.25529	5.6102	0.2174	4.4692	0.121	0.00174144	0.0288322	*
8week:Wistar-GK:	Ttll11	-1.14944	5.449	0.2049	4.7406	0.1979	0.0564197	0.252565	n.s
12week:Wistar-GK:	Ttll11	-1.00982	5.4547	0.2778	5.4016	0.3293	0.897826	0.959345	n.s
Tukey multiple comparisons of means
factors/levels	diff	lwr	upr	p adj
Wistar:GK	-0.634155	-1.02856	-0.239749	0.0028789	**
4wk:8wk	0.055105	-0.529374	0.639584	0.969941	n.s
4wk:12wk	0.388459	-0.19602	0.972938	0.241036	n.s
8wk:12wk	0.333354	-0.251125	0.917833	0.344681	n.s
>Atp13a4
4week:Wistar-GK:	Atp13a4	-1.01624	3.5034	0.0297	3.4475	0.1442	0.855835	0.948027	n.s
8week:Wistar-GK:	Atp13a4	-1.00548	3.5428	0.0463	3.5235	0.0724	0.939829	0.982731	n.s
12week:Wistar-GK:	Atp13a4	-1.13346	3.6787	0.0881	3.2456	0.0879	0.116816	0.3281	n.s
Tukey multiple comparisons of means
factors/levels	diff	lwr	upr	p adj
Wistar:GK	-0.169481	-0.314665	-0.0242968	0.0240157	*
4wk:8wk	0.057723	-0.157428	0.272874	0.782916	n.s
4wk:12wk	-0.0133	-0.228451	0.201851	0.986955	n.s
8wk:12wk	-0.071023	-0.286174	0.144128	0.691837	n.s
>Zdhhc23
4week:Wistar-GK:	Zdhhc23	-1.12709	3.3175	0.1361	2.9434	0.1949	0.240792	0.540848	n.s
8week:Wistar-GK:	Zdhhc23	-1.04598	3.3177	0.1193	3.1718	0.0986	0.569737	0.830773	n.s
12week:Wistar-GK:	Zdhhc23	-1.09541	3.4087	0.2213	3.1118	0.1465	0.315103	0.57484	n.s
Tukey multiple comparisons of means
factors/levels	diff	lwr	upr	p adj
Wistar:GK	-0.272264	-0.539485	-0.00504298	0.0461492	*
4wk:8wk	0.114304	-0.281697	0.510306	0.753685	n.s
4wk:12wk	0.129842	-0.266159	0.525844	0.695212	n.s
8wk:12wk	0.0155381	-0.380463	0.41154	0.994722	n.s
>Psmg2
4week:Wistar-GK:	Psmg2	1.16508	6.3267	0.2486	7.3711	0.1071	0.0211425	0.141394	n.s
8week:Wistar-GK:	Psmg2	-1.06044	7.7005	0.2809	7.2616	0.3468	0.35833	0.683242	n.s
12week:Wistar-GK:	Psmg2	-1.02248	7.6529	0.2823	7.4847	0.3113	0.714242	0.866637	n.s
Tukey multiple comparisons of means
factors/levels	diff	lwr	upr	p adj
Wistar:GK	0.145745	-0.31525	0.606741	0.520274	n.s
4wk:8wk	0.632112	-0.0510479	1.31527	0.0734764	n.s
4wk:12wk	0.719859	0.0366991	1.40302	0.0375383	*
8wk:12wk	0.087747	-0.595413	0.770907	0.944994	n.s
>Actn4
4week:Wistar-GK:	Actn4	-1.04313	32.0696	0.5259	30.7437	0.9746	0.401605	0.686953	n.s
8week:Wistar-GK:	Actn4	-1.04546	32.6095	0.5589	31.1915	0.5319	0.322379	0.651028	n.s
12week:Wistar-GK:	Actn4	-1.06624	31.1643	0.6099	29.2282	0.7309	0.134578	0.357286	n.s
Tukey multiple comparisons of means
factors/levels	diff	lwr	upr	p adj
Wistar:GK	-1.55998	-2.69624	-0.423726	0.0091833	**
4wk:8wk	0.493912	-1.18994	2.17776	0.746845	n.s
4wk:12wk	-1.21036	-2.89421	0.473491	0.192596	n.s
8wk:12wk	-1.70427	-3.38812	-0.0204207	0.0468991	*
>Adrb1
8week:Wistar-GK:	Adrb1	-1.08594	1.2461	0.1286	1.1475	0.1062	0.591848	0.842843	n.s
12week:Wistar-GK:	Adrb1	1.09458	1.3313	0.1063	1.4572	0.1614	0.521894	0.745251	n.s
Tukey multiple comparisons of means
factors/levels	diff	lwr	upr	p adj
Wistar:GK	-0.0282907	-0.215491	0.15891	0.757804	n.s
4wk:8wk	0.372345	0.0949283	0.649761	0.0072115	**
4wk:12wk	0.56977	0.292354	0.847186	8.63e-05	***
8wk:12wk	0.197425	-0.0799912	0.474842	0.198529	n.s
>Mettl22
4week:Wistar-GK:	Mettl22	-1.14254	11.9763	0.3771	10.4821	0.5049	0.0268928	0.161688	n.s
8week:Wistar-GK:	Mettl22	1.02635	11.1754	0.4773	11.4698	0.4726	0.638078	0.865271	n.s
12week:Wistar-GK:	Mettl22	1.08271	10.9403	0.3001	11.8453	0.2349	0.112849	0.321813	n.s
Tukey multiple comparisons of means
factors/levels	diff	lwr	upr	p adj
Wistar:GK	-0.0982767	-0.784017	0.587464	0.769937	n.s
4wk:8wk	0.093415	-0.9228	1.10963	0.971401	n.s
4wk:12wk	0.163586	-0.852629	1.1798	0.915087	n.s
8wk:12wk	0.070171	-0.946044	1.08639	0.983752	n.s
>AABR07015522.1
4week:Wistar-GK:	AABR07015522.1	1.41613	3.4474	1.205	4.8819	1.0342	0.13733	0.405646	n.s
8week:Wistar-GK:	AABR07015522.1	1.08266	3.132	1.6956	3.3909	1.502	0.841333	0.949764	n.s
12week:Wistar-GK:	AABR07015522.1	1.12177	5.0303	1.723	5.6428	1.0608	0.608494	0.803105	n.s
Tukey multiple comparisons of means
factors/levels	diff	lwr	upr	p adj
Wistar:GK	0.768656	-1.58926	3.12658	0.507496	n.s
4wk:8wk	-0.903185	-4.39744	2.59107	0.796654	n.s
4wk:12wk	1.17192	-2.32234	4.66618	0.68381	n.s
8wk:12wk	2.07511	-1.41915	5.56937	0.316548	n.s
>Med4
4week:Wistar-GK:	Med4	1.01726	11.8285	0.5883	12.0326	0.3743	0.777507	0.91126	n.s
8week:Wistar-GK:	Med4	-1.08473	12.1714	0.376	11.2207	0.3301	0.0911378	0.332091	n.s
12week:Wistar-GK:	Med4	1.04837	10.9997	0.2165	11.5318	0.3466	0.350988	0.607941	n.s
Tukey multiple comparisons of means
factors/levels	diff	lwr	upr	p adj
Wistar:GK	-0.07152	-0.725497	0.582457	0.823337	n.s
4wk:8wk	-0.23447	-1.20361	0.734674	0.819203	n.s
4wk:12wk	-0.66481	-1.63395	0.304334	0.220985	n.s
8wk:12wk	-0.43034	-1.39948	0.538804	0.517987	n.s
>Ifi30
4week:Wistar-GK:	Ifi30	-1.09969	7.0813	0.1986	6.4393	0.206	0.203954	0.495441	n.s
8week:Wistar-GK:	Ifi30	-1.23956	7.1475	0.2873	5.7662	0.3987	0.00509797	0.0503839	n.s
12week:Wistar-GK:	Ifi30	-1.39544	6.6923	0.1153	4.7958	0.2567	2.31095e-05	0.00086925	***
Tukey multiple comparisons of means
factors/levels	diff	lwr	upr	p adj
Wistar:GK	-1.30659	-1.74311	-0.870069	2.2e-06	***
4wk:8wk	-0.303443	-0.950331	0.343445	0.481136	n.s
4wk:12wk	-1.01628	-1.66317	-0.369394	0.0017851	**
8wk:12wk	-0.712839	-1.35973	-0.0659513	0.0288356	*
>Mief1
4week:Wistar-GK:	Mief1	-1.09	8.3523	0.5791	7.6627	0.3157	0.244544	0.544093	n.s
8week:Wistar-GK:	Mief1	-1.01718	7.9423	0.1283	7.8081	0.3373	0.781335	0.927593	n.s
12week:Wistar-GK:	Mief1	1.17754	7.0886	0.4007	8.3471	0.2692	0.0148061	0.0891339	n.s
Tukey multiple comparisons of means
factors/levels	diff	lwr	upr	p adj
Wistar:GK	0.144911	-0.469796	0.759618	0.630996	n.s
4wk:8wk	-0.132359	-1.04331	0.77859	0.930207	n.s
4wk:12wk	-0.28968	-1.20063	0.621269	0.710148	n.s
8wk:12wk	-0.157321	-1.06827	0.753628	0.902965	n.s
>Gtf2e2
4week:Wistar-GK:	Gtf2e2	-1.06549	10.2331	0.3023	9.6041	0.3709	0.290615	0.592803	n.s
8week:Wistar-GK:	Gtf2e2	-1.08321	10.5475	0.3797	9.7373	0.397	0.131375	0.409349	n.s
12week:Wistar-GK:	Gtf2e2	-1.00311	10.3314	0.2717	10.2994	0.1945	0.952623	0.981976	n.s
Tukey multiple comparisons of means
factors/levels	diff	lwr	upr	p adj
Wistar:GK	-0.490424	-1.04182	0.060972	0.078827	n.s
4wk:8wk	0.223806	-0.593321	1.04093	0.774963	n.s
4wk:12wk	0.396807	-0.42032	1.21393	0.457372	n.s
8wk:12wk	0.173001	-0.644126	0.990128	0.858091	n.s
>Steap3
4week:Wistar-GK:	Steap3	-1.0542	1.9481	0.1056	1.848	0.0823	0.670263	0.857287	n.s
8week:Wistar-GK:	Steap3	-1.13957	2.0051	0.0709	1.7595	0.146	0.284757	0.613432	n.s
12week:Wistar-GK:	Steap3	-1.12099	1.8257	0.0936	1.6287	0.053	0.337982	0.596614	n.s
Tukey multiple comparisons of means
factors/levels	diff	lwr	upr	p adj
Wistar:GK	-0.180929	-0.343525	-0.0183341	0.0306715	*
4wk:8wk	-0.015746	-0.2567	0.225208	0.985434	n.s
4wk:12wk	-0.170825	-0.411779	0.0701286	0.200808	n.s
8wk:12wk	-0.155079	-0.396033	0.0858746	0.262012	n.s
>RGD1561916
4week:Wistar-GK:	RGD1561916	-1.05336	2.6283	0.0826	2.4951	0.087	0.562497	0.794587	n.s
8week:Wistar-GK:	RGD1561916	1.05336	2.3827	0.1902	2.5098	0.1187	0.64193	0.866971	n.s
12week:Wistar-GK:	RGD1561916	1.07723	1.8131	0.1797	1.9531	0.0732	0.495956	0.725575	n.s
Tukey multiple comparisons of means
factors/levels	diff	lwr	upr	p adj
Wistar:GK	0.0446767	-0.175369	0.264722	0.678913	n.s
4wk:8wk	-0.115417	-0.441508	0.210674	0.655423	n.s
4wk:12wk	-0.678581	-1.00467	-0.35249	7.28e-05	***
8wk:12wk	-0.563164	-0.889255	-0.237073	0.0006739	***
>Triqk
4week:Wistar-GK:	Triqk	-1.02283	8.846	0.2324	8.6485	0.2464	0.717906	0.881596	n.s
8week:Wistar-GK:	Triqk	-1.1084	9.7587	0.3628	8.8043	0.3717	0.0748837	0.300017	n.s
12week:Wistar-GK:	Triqk	-1.07887	9.317	0.3281	8.6359	0.3146	0.199622	0.447854	n.s
Tukey multiple comparisons of means
factors/levels	diff	lwr	upr	p adj
Wistar:GK	-0.611001	-1.13994	-0.0820581	0.0253778	*
4wk:8wk	0.534267	-0.249585	1.31812	0.225	n.s
4wk:12wk	0.229211	-0.554642	1.01306	0.748175	n.s
8wk:12wk	-0.305056	-1.08891	0.478797	0.601243	n.s
>Loxl1
4week:Wistar-GK:	Loxl1	1.0742	3.835	0.2715	4.1196	0.7489	0.59345	0.8145	n.s
8week:Wistar-GK:	Loxl1	-1.15909	4.3931	0.1074	3.7901	0.5837	0.187355	0.494302	n.s
12week:Wistar-GK:	Loxl1	-1.12322	3.3245	0.3774	2.9598	0.468	0.38292	0.63909	n.s
Tukey multiple comparisons of means
factors/levels	diff	lwr	upr	p adj
Wistar:GK	-0.2277	-1.02654	0.571139	0.561833	n.s
4wk:8wk	0.114278	-1.06954	1.2981	0.968512	n.s
4wk:12wk	-0.835155	-2.01897	0.348663	0.20377	n.s
8wk:12wk	-0.949433	-2.13325	0.234385	0.133182	n.s
>Tango2
4week:Wistar-GK:	Tango2	1.03576	27.9313	0.6052	28.9301	0.584	0.474291	0.739706	n.s
8week:Wistar-GK:	Tango2	1.00343	26.7539	0.6817	26.8457	0.6052	0.943635	0.983881	n.s
12week:Wistar-GK:	Tango2	1.12861	25.9019	0.6812	29.2331	0.7448	0.00836352	0.0608772	n.s
Tukey multiple comparisons of means
factors/levels	diff	lwr	upr	p adj
Wistar:GK	1.47396	0.373829	2.57409	0.0107627	*
4wk:8wk	-1.63082	-3.26113	-0.000512936	0.0499173	*
4wk:12wk	-0.863167	-2.49347	0.76714	0.39699	n.s
8wk:12wk	0.767653	-0.862654	2.39796	0.47855	n.s
>Kcnh1
4week:Wistar-GK:	Kcnh1	-1.17753	4.8721	0.13	4.1376	0.3095	0.0448608	0.221959	n.s
8week:Wistar-GK:	Kcnh1	1.11505	4.5798	0.0886	5.1067	0.2439	0.0990769	0.347187	n.s
12week:Wistar-GK:	Kcnh1	-1.00254	4.744	0.108	4.7319	0.1783	0.97834	0.992146	n.s
Tukey multiple comparisons of means
factors/levels	diff	lwr	upr	p adj
Wistar:GK	-0.0732231	-0.398453	0.252007	0.646355	n.s
4wk:8wk	0.338422	-0.143544	0.820389	0.206616	n.s
4wk:12wk	0.233096	-0.24887	0.715062	0.460189	n.s
8wk:12wk	-0.105327	-0.587293	0.37664	0.849604	n.s
>Htr5a
4week:Wistar-GK:	Htr5a	-1.04333	3.539	0.1626	3.392	0.1074	0.627575	0.834929	n.s
8week:Wistar-GK:	Htr5a	-1.13914	4.0965	0.3252	3.5961	0.0897	0.135056	0.416666	n.s
12week:Wistar-GK:	Htr5a	-1.04022	3.7078	0.1257	3.5644	0.0963	0.621802	0.811904	n.s
Tukey multiple comparisons of means
factors/levels	diff	lwr	upr	p adj
Wistar:GK	-0.263564	-0.552862	0.0257336	0.0722567	n.s
4wk:8wk	0.38079	-0.047927	0.809507	0.0883579	n.s
4wk:12wk	0.170612	-0.258105	0.599329	0.587764	n.s
8wk:12wk	-0.210178	-0.638895	0.218539	0.450797	n.s
>Slc25a15
4week:Wistar-GK:	Slc25a15	-1.17497	4.526	0.2789	3.852	0.2117	0.0627299	0.26947	n.s
8week:Wistar-GK:	Slc25a15	-1.09239	4.4006	0.1704	4.0285	0.1294	0.22644	0.54752	n.s
12week:Wistar-GK:	Slc25a15	-1.10415	4.2079	0.1831	3.811	0.132	0.213208	0.466483	n.s
Tukey multiple comparisons of means
factors/levels	diff	lwr	upr	p adj
Wistar:GK	-0.481028	-0.80325	-0.158806	0.0051142	**
4wk:8wk	0.0255029	-0.452005	0.503011	0.990245	n.s
4wk:12wk	-0.179631	-0.657139	0.297877	0.62122	n.s
8wk:12wk	-0.205134	-0.682642	0.272374	0.539642	n.s
>Lrat
8week:Wistar-GK:	Lrat	-1.96939	1.3332	0.1226	0.6769	0.0923	0.000765126	0.0118829	*
12week:Wistar-GK:	Lrat	-1.70419	1.5002	0.2851	0.8803	0.0957	0.0214251	0.113431	n.s
Tukey multiple comparisons of means
factors/levels	diff	lwr	upr	p adj
Wistar:GK	-0.391739	-0.660879	-0.122598	0.0061464	**
4wk:8wk	0.282678	-0.116168	0.681524	0.200989	n.s
4wk:12wk	0.467882	0.0690367	0.866728	0.0193504	*
8wk:12wk	0.185204	-0.213641	0.58405	0.488024	n.s
>Rnf115
4week:Wistar-GK:	Rnf115	1.04718	21.2958	0.4022	22.3006	0.4414	0.359441	0.653692	n.s
8week:Wistar-GK:	Rnf115	-1.02018	22.4779	0.4958	22.0333	0.1633	0.705255	0.895825	n.s
12week:Wistar-GK:	Rnf115	-1.0147	22.8391	0.2328	22.5082	0.2582	0.720831	0.869591	n.s
Tukey multiple comparisons of means
factors/levels	diff	lwr	upr	p adj
Wistar:GK	0.0763933	-0.51937	0.672157	0.79354	n.s
4wk:8wk	0.45743	-0.425446	1.34031	0.412205	n.s
4wk:12wk	0.87548	-0.00739599	1.75836	0.0522482	n.s
8wk:12wk	0.41805	-0.464826	1.30093	0.474723	n.s
>Neil1
4week:Wistar-GK:	Neil1	-1.58517	4.0796	0.1476	2.5736	0.1526	8.5603e-06	0.000580311	***
8week:Wistar-GK:	Neil1	-1.5322	3.7638	0.1066	2.4565	0.0727	9.71249e-06	0.000348277	***
12week:Wistar-GK:	Neil1	-1.47895	3.5166	0.2259	2.3778	0.1221	0.000691673	0.0109307	*
Tukey multiple comparisons of means
factors/levels	diff	lwr	upr	p adj
Wistar:GK	-1.3174	-1.56324	-1.07156	0	***
4wk:8wk	-0.216444	-0.58076	0.147872	0.316259	n.s
4wk:12wk	-0.379426	-0.743742	-0.0151096	0.0401006	*
8wk:12wk	-0.162982	-0.527298	0.201334	0.513045	n.s
>Hdgf
4week:Wistar-GK:	Hdgf	-1.04302	29.501	0.7475	28.2842	0.7925	0.365582	0.658483	n.s
8week:Wistar-GK:	Hdgf	1.07993	27.1281	0.8563	29.2966	1.2003	0.113028	0.375288	n.s
12week:Wistar-GK:	Hdgf	1.1977	25.1862	0.9548	30.1655	1.2382	0.00127543	0.016668	*
Tukey multiple comparisons of means
factors/levels	diff	lwr	upr	p adj
Wistar:GK	1.97702	0.319373	3.63466	0.0214051	*
4wk:8wk	-0.680264	-3.13677	1.77624	0.770632	n.s
4wk:12wk	-1.21673	-3.67323	1.23977	0.443669	n.s
8wk:12wk	-0.536465	-2.99297	1.92004	0.849792	n.s
>LOC100911951
4week:Wistar-GK:	LOC100911951	-1.19322	10.0558	0.5773	8.4275	0.8194	0.0429848	0.216342	n.s
8week:Wistar-GK:	LOC100911951	1.02468	8.3013	0.2391	8.5062	0.3189	0.640097	0.865737	n.s
12week:Wistar-GK:	LOC100911951	-1.03423	8.4308	0.2716	8.1518	0.3755	0.555694	0.766661	n.s
Tukey multiple comparisons of means
factors/levels	diff	lwr	upr	p adj
Wistar:GK	-0.567493	-1.37515	0.240168	0.159954	n.s
4wk:8wk	-0.837901	-2.03479	0.35899	0.208444	n.s
4wk:12wk	-0.950368	-2.14726	0.246522	0.138144	n.s
8wk:12wk	-0.112468	-1.30936	1.08442	0.970138	n.s
>Chst12
4week:Wistar-GK:	Chst12	-1.20849	8.9949	0.3687	7.4431	0.3772	0.00655211	0.0678043	n.s
8week:Wistar-GK:	Chst12	-1.03223	8.3399	0.2691	8.0795	0.2667	0.542127	0.811652	n.s
12week:Wistar-GK:	Chst12	1.07465	8.1996	0.6085	8.8117	0.477	0.321336	0.579545	n.s
Tukey multiple comparisons of means
factors/levels	diff	lwr	upr	p adj
Wistar:GK	-0.400017	-1.09466	0.294629	0.246261	n.s
4wk:8wk	-0.009353	-1.03877	1.02006	0.999716	n.s
4wk:12wk	0.286645	-0.742768	1.31606	0.768435	n.s
8wk:12wk	0.295998	-0.733415	1.32541	0.755295	n.s
>Lzts1
4week:Wistar-GK:	Lzts1	1.03126	6.6593	0.2991	6.8674	0.5704	0.70466	0.874985	n.s
8week:Wistar-GK:	Lzts1	1.19108	6.167	0.2317	7.3455	0.4961	0.0265674	0.158558	n.s
12week:Wistar-GK:	Lzts1	1.22035	6.2689	0.1328	7.6502	0.1074	0.00266721	0.0281438	*
Tukey multiple comparisons of means
factors/levels	diff	lwr	upr	p adj
Wistar:GK	0.922633	0.32929	1.51598	0.0037551	**
4wk:8wk	-0.007094	-0.886383	0.872195	0.999776	n.s
4wk:12wk	0.196231	-0.683058	1.07552	0.843734	n.s
8wk:12wk	0.203325	-0.675964	1.08261	0.833333	n.s
>Arhgap35
4week:Wistar-GK:	Arhgap35	-1.06708	29.5978	0.9731	27.7372	1.1017	0.200088	0.490596	n.s
8week:Wistar-GK:	Arhgap35	-1.00213	30.6481	0.8924	30.5831	0.5692	0.962418	0.98973	n.s
12week:Wistar-GK:	Arhgap35	1.03778	30.7756	0.7112	31.9382	0.5424	0.472211	0.708773	n.s
Tukey multiple comparisons of means
factors/levels	diff	lwr	upr	p adj
Wistar:GK	-0.254363	-1.64415	1.13542	0.708944	n.s
4wk:8wk	1.94809	-0.11147	4.00765	0.066191	n.s
4wk:12wk	2.68937	0.629814	4.74893	0.0089534	**
8wk:12wk	0.741284	-1.31827	2.80084	0.646234	n.s
>Vash2
4week:Wistar-GK:	Vash2	-1.09849	3.3426	0.0651	3.0429	0.1793	0.288666	0.590365	n.s
8week:Wistar-GK:	Vash2	-1.10277	3.2477	0.1001	2.945	0.061	0.25619	0.581972	n.s
12week:Wistar-GK:	Vash2	1.06277	3.3881	0.1259	3.6008	0.186	0.479283	0.713817	n.s
Tukey multiple comparisons of means
factors/levels	diff	lwr	upr	p adj
Wistar:GK	-0.129891	-0.348032	0.0882511	0.231012	n.s
4wk:8wk	-0.096403	-0.419672	0.226866	0.739651	n.s
4wk:12wk	0.301699	-0.0215704	0.624968	0.0705686	n.s
8wk:12wk	0.398102	0.0748326	0.721371	0.0138387	*
>Bglap
4week:Wistar-GK:	Bglap	3.98689	0.4505	0.2158	1.796	0.7355	0.00714047	0.0718052	n.s
Tukey multiple comparisons of means
factors/levels	diff	lwr	upr	p adj
Wistar:GK	0.605052	-0.00336165	1.21347	0.0511804	n.s
4wk:8wk	-0.391964	-1.29359	0.509658	0.531911	n.s
4wk:12wk	-0.905139	-1.80676	-0.00351679	0.0489831	*
8wk:12wk	-0.513175	-1.4148	0.388447	0.346125	n.s
>Sspn
4week:Wistar-GK:	Sspn	-1.48755	6.2027	0.3671	4.1697	0.1116	2.04885e-05	0.00113486	**
8week:Wistar-GK:	Sspn	-1.47041	5.8192	0.2524	3.9576	0.1268	8.54805e-07	4.82836e-05	***
12week:Wistar-GK:	Sspn	-1.64908	5.1055	0.1326	3.096	0.0649	2.26631e-06	0.000138621	***
Tukey multiple comparisons of means
factors/levels	diff	lwr	upr	p adj
Wistar:GK	-1.96805	-2.31119	-1.62491	0	***
4wk:8wk	-0.297788	-0.806301	0.210725	0.326256	n.s
4wk:12wk	-1.08543	-1.59394	-0.576916	5.2e-05	***
8wk:12wk	-0.787641	-1.29615	-0.279128	0.0020473	**
>Pitpnm3
4week:Wistar-GK:	Pitpnm3	-1.0793	14.5295	0.288	13.462	0.2818	0.14016	0.409638	n.s
8week:Wistar-GK:	Pitpnm3	-1.05048	13.5517	0.3226	12.9005	0.3355	0.284249	0.613333	n.s
12week:Wistar-GK:	Pitpnm3	1.00251	13.0115	0.2607	13.0441	0.3189	0.962205	0.986306	n.s
Tukey multiple comparisons of means
factors/levels	diff	lwr	upr	p adj
Wistar:GK	-0.562053	-1.07164	-0.052465	0.0320318	*
4wk:8wk	-0.76964	-1.52481	-0.014469	0.0451813	*
4wk:12wk	-0.96789	-1.72306	-0.212719	0.0103226	*
8wk:12wk	-0.19825	-0.953421	0.556921	0.79102	n.s
>Fam73b
4week:Wistar-GK:	Fam73b	-1.05774	23.4407	0.6451	22.1612	0.4647	0.228338	0.526898	n.s
8week:Wistar-GK:	Fam73b	1.00695	23.5774	0.5987	23.7412	1.1999	0.897537	0.968526	n.s
12week:Wistar-GK:	Fam73b	1.10727	23.4149	1.0022	25.9265	0.6871	0.0731539	0.246385	n.s
Tukey multiple comparisons of means
factors/levels	diff	lwr	upr	p adj
Wistar:GK	0.465289	-0.894498	1.82508	0.486851	n.s
4wk:8wk	0.858318	-1.15678	2.87342	0.545148	n.s
4wk:12wk	1.86978	-0.145324	3.88488	0.0725177	n.s
8wk:12wk	1.01146	-1.00364	3.02656	0.434408	n.s
>C1qtnf4
4week:Wistar-GK:	C1qtnf4	-1.21048	23.1796	1.2371	19.1491	1.0789	0.00596796	0.0636981	n.s
8week:Wistar-GK:	C1qtnf4	-1.10049	22.4002	1.1011	20.3548	1.1875	0.194076	0.504354	n.s
12week:Wistar-GK:	C1qtnf4	1.18536	20.8649	1.2794	24.7325	2.0077	0.0410577	0.170934	n.s
Tukey multiple comparisons of means
factors/levels	diff	lwr	upr	p adj
Wistar:GK	-0.736107	-3.01626	1.54405	0.511579	n.s
4wk:8wk	0.2131	-3.16592	3.59212	0.986426	n.s
4wk:12wk	1.6343	-1.74472	5.01332	0.460151	n.s
8wk:12wk	1.4212	-1.95782	4.80022	0.553242	n.s
>AABR07068852.1
4week:Wistar-GK:	AABR07068852.1	1.13135	15.7525	4.3926	17.8216	6.9434	0.659698	0.852007	n.s
8week:Wistar-GK:	AABR07068852.1	1.84489	21.6586	6.0328	39.9577	3.5583	0.000126446	0.00285022	**
12week:Wistar-GK:	AABR07068852.1	1.43637	18.8512	6.5634	27.0773	6.4898	0.128558	0.347797	n.s
Tukey multiple comparisons of means
factors/levels	diff	lwr	upr	p adj
Wistar:GK	9.53142	-0.240569	19.3034	0.0554525	n.s
4wk:8wk	14.0211	-0.460202	28.5025	0.0590151	n.s
4wk:12wk	6.17724	-8.3041	20.6586	0.544208	n.s
8wk:12wk	-7.8439	-22.3252	6.63744	0.380945	n.s
>Sowahc
4week:Wistar-GK:	Sowahc	-1.02964	2.2645	0.112	2.1993	0.0651	0.785384	0.915767	n.s
8week:Wistar-GK:	Sowahc	-1.05482	2.2392	0.0866	2.1229	0.0476	0.585906	0.839951	n.s
12week:Wistar-GK:	Sowahc	-1.12959	2.2367	0.101	1.9801	0.0682	0.254013	0.510871	n.s
Tukey multiple comparisons of means
factors/levels	diff	lwr	upr	p adj
Wistar:GK	-0.146052	-0.286075	-0.00602849	0.041604	*
4wk:8wk	-0.05081	-0.258314	0.156694	0.815272	n.s
4wk:12wk	-0.123448	-0.330952	0.0840561	0.315319	n.s
8wk:12wk	-0.072638	-0.280142	0.134866	0.661384	n.s
>Zfp347
4week:Wistar-GK:	Zfp347	1.01758	6.4263	0.3597	6.5393	0.09	0.837572	0.941026	n.s
8week:Wistar-GK:	Zfp347	1.0298	6.0682	0.2726	6.249	0.105	0.619466	0.856683	n.s
12week:Wistar-GK:	Zfp347	-1.12064	7.2545	0.2672	6.4735	0.3209	0.0799003	0.260186	n.s
Tukey multiple comparisons of means
factors/levels	diff	lwr	upr	p adj
Wistar:GK	-0.162397	-0.595989	0.271195	0.447064	n.s
4wk:8wk	-0.324205	-0.966755	0.318345	0.430773	n.s
4wk:12wk	0.381185	-0.261365	1.02374	0.317275	n.s
8wk:12wk	0.70539	0.0628397	1.34794	0.0295047	*
>Nup188
4week:Wistar-GK:	Nup188	-1.01523	4.9767	0.1327	4.9021	0.2175	0.8391	0.94181	n.s
8week:Wistar-GK:	Nup188	1.09227	4.9962	0.0711	5.4572	0.1125	0.21099	0.526417	n.s
12week:Wistar-GK:	Nup188	-1.03713	4.9732	0.1878	4.7952	0.177	0.678541	0.84641	n.s
Tukey multiple comparisons of means
factors/levels	diff	lwr	upr	p adj
Wistar:GK	0.0694367	-0.196341	0.335214	0.594708	n.s
4wk:8wk	0.2873	-0.106562	0.681162	0.184017	n.s
4wk:12wk	-0.055181	-0.449043	0.338681	0.934931	n.s
8wk:12wk	-0.342481	-0.736343	0.0513807	0.096785	n.s
>Pqlc2
4week:Wistar-GK:	Pqlc2	-1.01096	3.8264	0.1258	3.7849	0.0573	0.88192	0.958068	n.s
8week:Wistar-GK:	Pqlc2	1.07394	3.8286	0.0642	4.1117	0.0666	0.376622	0.698475	n.s
12week:Wistar-GK:	Pqlc2	1.02907	3.8116	0.0452	3.9224	0.1017	0.692536	0.855736	n.s
Tukey multiple comparisons of means
factors/levels	diff	lwr	upr	p adj
Wistar:GK	0.117469	-0.0202491	0.255188	0.0910736	n.s
4wk:8wk	0.164482	-0.0396068	0.36857	0.130796	n.s
4wk:12wk	0.0614019	-0.142686	0.26549	0.735739	n.s
8wk:12wk	-0.10308	-0.307168	0.101009	0.430062	n.s
>Mex3b
4week:Wistar-GK:	Mex3b	-1.03461	2.3293	0.0863	2.2514	0.0909	0.734489	0.890087	n.s
8week:Wistar-GK:	Mex3b	-1.01358	2.1004	0.0918	2.0722	0.0872	0.891827	0.965757	n.s
12week:Wistar-GK:	Mex3b	1.10553	2.1088	0.057	2.3313	0.0492	0.41262	0.663126	n.s
Tukey multiple comparisons of means
factors/levels	diff	lwr	upr	p adj
Wistar:GK	0.0388267	-0.0942249	0.171878	0.552636	n.s
4wk:8wk	-0.204086	-0.401258	-0.00691372	0.0415041	*
4wk:12wk	-0.070314	-0.267486	0.126858	0.651322	n.s
8wk:12wk	0.133772	-0.0634003	0.330944	0.227907	n.s
>Gpx2
4week:Wistar-GK:	Gpx2	-1.30744	1.8506	0.1721	1.4155	0.2699	0.113937	0.368067	n.s
8week:Wistar-GK:	Gpx2	-1.39986	2.3418	0.3388	1.6729	0.257	0.0441489	0.218717	n.s
12week:Wistar-GK:	Gpx2	-2.84528	2.7533	0.3198	0.9677	0.1062	1.22106e-06	8.46314e-05	***
Tukey multiple comparisons of means
factors/levels	diff	lwr	upr	p adj
Wistar:GK	-0.963235	-1.39662	-0.529852	0.0001186	***
4wk:8wk	0.37431	-0.26793	1.01655	0.329574	n.s
4wk:12wk	0.227415	-0.414825	0.869654	0.655185	n.s
8wk:12wk	-0.146895	-0.789134	0.495345	0.8366	n.s
>AABR07003049.1
4week:Wistar-GK:	AABR07003049.1	1.12012	2.1482	1.2086	2.4063	0.9029	0.76992	0.906192	n.s
8week:Wistar-GK:	AABR07003049.1	1.08925	0.9646	0.6594	1.0507	0.5061	0.861564	0.956311	n.s
12week:Wistar-GK:	AABR07003049.1	1.76753	0.9494	0.3887	1.6781	0.4368	0.0593298	0.215211	n.s
Tukey multiple comparisons of means
factors/levels	diff	lwr	upr	p adj
Wistar:GK	0.357617	-0.893782	1.60902	0.560832	n.s
4wk:8wk	-1.26959	-3.12407	0.584884	0.222231	n.s
4wk:12wk	-0.963493	-2.81797	0.890984	0.410262	n.s
8wk:12wk	0.3061	-1.54838	2.16058	0.910941	n.s
>Grk5
4week:Wistar-GK:	Grk5	-1.05367	5.9755	0.2196	5.6712	0.3956	0.514125	0.765458	n.s
8week:Wistar-GK:	Grk5	-1.07336	6.4656	0.1639	6.0237	0.1301	0.297934	0.625456	n.s
12week:Wistar-GK:	Grk5	-1.13041	6.9262	0.192	6.1272	0.425	0.0966099	0.291621	n.s
Tukey multiple comparisons of means
factors/levels	diff	lwr	upr	p adj
Wistar:GK	-0.515101	-0.984721	-0.0454819	0.0329068	*
4wk:8wk	0.421333	-0.274607	1.11727	0.303272	n.s
4wk:12wk	0.703385	0.00744491	1.39933	0.0472554	*
8wk:12wk	0.282052	-0.413888	0.977992	0.576558	n.s
>Peli3
4week:Wistar-GK:	Peli3	-1.16845	6.9372	0.366	5.9371	0.1549	0.0364358	0.197249	n.s
8week:Wistar-GK:	Peli3	-1.03992	7.2042	0.2407	6.9276	0.1393	0.465696	0.764514	n.s
12week:Wistar-GK:	Peli3	-1.07406	7.0203	0.3301	6.5362	0.2776	0.276663	0.534685	n.s
Tukey multiple comparisons of means
factors/levels	diff	lwr	upr	p adj
Wistar:GK	-0.586887	-1.03343	-0.14034	0.0121519	*
4wk:8wk	0.628789	-0.0329588	1.29054	0.0647472	n.s
4wk:12wk	0.341142	-0.320605	1.00289	0.415731	n.s
8wk:12wk	-0.287646	-0.949394	0.374101	0.531993	n.s
>Pmm1
4week:Wistar-GK:	Pmm1	1.01095	51.4452	0.5148	52.0083	0.9078	0.823733	0.934711	n.s
8week:Wistar-GK:	Pmm1	-1.00132	53.9534	0.9797	53.8823	0.4859	0.973245	0.992457	n.s
12week:Wistar-GK:	Pmm1	1.12729	50.8516	1.5007	57.3245	1.6379	0.0323584	0.147915	n.s
Tukey multiple comparisons of means
factors/levels	diff	lwr	upr	p adj
Wistar:GK	2.32165	0.47313	4.17018	0.0159853	*
4wk:8wk	2.19112	-0.54825	4.93049	0.134502	n.s
4wk:12wk	2.36133	-0.37804	5.1007	0.100383	n.s
8wk:12wk	0.17021	-2.56916	2.90958	0.986821	n.s
>Pithd1
4week:Wistar-GK:	Pithd1	1.05462	57.2303	1.5818	60.3561	1.8478	0.373158	0.664313	n.s
8week:Wistar-GK:	Pithd1	1.15279	55.4657	0.6001	63.9403	1.6258	0.00171822	0.022079	*
12week:Wistar-GK:	Pithd1	1.21937	52.7206	0.6625	64.2857	1.4784	0.00163557	0.0199693	*
Tukey multiple comparisons of means
factors/levels	diff	lwr	upr	p adj
Wistar:GK	7.72183	5.38431	10.0594	5e-07	***
4wk:8wk	0.90978	-2.55424	4.3738	0.790861	n.s
4wk:12wk	-0.2901	-3.75412	3.17392	0.9762	n.s
8wk:12wk	-1.19988	-4.6639	2.26414	0.667011	n.s
>Pgap2
4week:Wistar-GK:	Pgap2	-1.13207	9.9789	0.1924	8.8147	0.2331	0.0262917	0.159364	n.s
8week:Wistar-GK:	Pgap2	-1.05502	9.7902	0.4416	9.2797	0.3133	0.28887	0.617489	n.s
12week:Wistar-GK:	Pgap2	-1.08123	8.688	0.2824	8.0352	0.3098	0.230247	0.485979	n.s
Tukey multiple comparisons of means
factors/levels	diff	lwr	upr	p adj
Wistar:GK	-0.775817	-1.29077	-0.260861	0.0047784	**
4wk:8wk	0.138117	-0.625008	0.901242	0.893997	n.s
4wk:12wk	-1.03524	-1.79837	-0.272116	0.0066165	**
8wk:12wk	-1.17336	-1.93648	-0.410233	0.002196	**
>LOC502684
4week:Wistar-GK:	LOC502684	1.04721	1.6434	0.1603	1.721	0.128	0.730249	0.887667	n.s
8week:Wistar-GK:	LOC502684	-1.03849	1.859	0.1541	1.7901	0.0493	0.727943	0.904537	n.s
12week:Wistar-GK:	LOC502684	1.00376	1.8569	0.1657	1.8639	0.1253	0.974771	0.990661	n.s
Tukey multiple comparisons of means
factors/levels	diff	lwr	upr	p adj
Wistar:GK	0.00522333	-0.224396	0.234842	0.962942	n.s
4wk:8wk	0.142367	-0.197911	0.482645	0.556597	n.s
4wk:12wk	0.178199	-0.162079	0.518477	0.404688	n.s
8wk:12wk	0.035832	-0.304446	0.37611	0.962655	n.s
>LOC100910708
4week:Wistar-GK:	LOC100910708	4.20706	1.759	0.2523	7.4003	0.7534	1.45638e-10	3.96893e-08	***
8week:Wistar-GK:	LOC100910708	2.78776	2.4535	0.1056	6.8398	0.5481	2.07658e-10	4.66312e-08	***
12week:Wistar-GK:	LOC100910708	2.89696	2.5852	0.2795	7.4891	0.9869	5.40794e-08	6.36552e-06	***
Tukey multiple comparisons of means
factors/levels	diff	lwr	upr	p adj
Wistar:GK	4.97719	4.00551	5.94888	0	***
4wk:8wk	0.066994	-1.37297	1.50695	0.992588	n.s
4wk:12wk	0.457484	-0.982476	1.89744	0.710588	n.s
8wk:12wk	0.39049	-1.04947	1.83045	0.778822	n.s
>Dnajc11
4week:Wistar-GK:	Dnajc11	-1.02216	17.2568	0.3263	16.8827	0.4248	0.634831	0.839842	n.s
8week:Wistar-GK:	Dnajc11	-1.01653	16.8556	0.2398	16.5815	0.3485	0.704106	0.895571	n.s
12week:Wistar-GK:	Dnajc11	1.07991	15.8759	0.2972	17.1446	0.4818	0.135484	0.358369	n.s
Tukey multiple comparisons of means
factors/levels	diff	lwr	upr	p adj
Wistar:GK	0.20682	-0.403249	0.816889	0.490851	n.s
4wk:8wk	-0.35124	-1.25531	0.552835	0.602268	n.s
4wk:12wk	-0.55949	-1.46357	0.344585	0.288293	n.s
8wk:12wk	-0.20825	-1.11233	0.695825	0.834495	n.s
>Def8
4week:Wistar-GK:	Def8	-1.14835	12.9262	0.1979	11.2563	0.1775	0.0129637	0.103987	n.s
8week:Wistar-GK:	Def8	-1.09337	12.5263	0.3238	11.4566	0.3592	0.105073	0.360113	n.s
12week:Wistar-GK:	Def8	-1.072	11.7253	0.2867	10.9378	0.2787	0.194236	0.441722	n.s
Tukey multiple comparisons of means
factors/levels	diff	lwr	upr	p adj
Wistar:GK	-1.17571	-1.64458	-0.706832	2.67e-05	***
4wk:8wk	-0.09982	-0.794656	0.595016	0.931712	n.s
4wk:12wk	-0.75974	-1.45458	-0.0649042	0.030227	*
8wk:12wk	-0.65992	-1.35476	0.0349158	0.0648946	n.s
>AC115322.4
4week:Wistar-GK:	AC115322.4	1.02538	12.7914	2.9218	13.1161	3.0416	0.89465	0.962915	n.s
8week:Wistar-GK:	AC115322.4	1.63018	6.1965	0.7811	10.1014	1.0779	9.02252e-05	0.00216067	**
12week:Wistar-GK:	AC115322.4	1.32846	11.1923	2.0185	14.8686	3.5843	0.131294	0.352267	n.s
Tukey multiple comparisons of means
factors/levels	diff	lwr	upr	p adj
Wistar:GK	2.63527	-1.52005	6.79059	0.20296	n.s
4wk:8wk	-4.80473	-10.9626	1.35314	0.147062	n.s
4wk:12wk	0.076737	-6.08113	6.2346	0.999466	n.s
8wk:12wk	4.88146	-1.2764	11.0393	0.138973	n.s
>Ptprb
4week:Wistar-GK:	Ptprb	-1.113	4.1055	0.1827	3.6887	0.36	0.27024	0.572763	n.s
8week:Wistar-GK:	Ptprb	-1.0525	3.8665	0.0662	3.6737	0.1017	0.482871	0.775648	n.s
12week:Wistar-GK:	Ptprb	-1.20041	4.31	0.2067	3.5904	0.1803	0.0314468	0.144912	n.s
Tukey multiple comparisons of means
factors/levels	diff	lwr	upr	p adj
Wistar:GK	-0.443081	-0.789046	-0.097116	0.0142371	*
4wk:8wk	-0.126955	-0.639648	0.385739	0.81154	n.s
4wk:12wk	0.053158	-0.459535	0.565851	0.963772	n.s
8wk:12wk	0.180113	-0.332581	0.692806	0.659465	n.s
>Rab9b
4week:Wistar-GK:	Rab9b	-1.05764	34.8583	1.6096	32.9586	1.2403	0.298129	0.600806	n.s
8week:Wistar-GK:	Rab9b	-1.01035	33.2207	0.8404	32.8804	0.9306	0.82494	0.943394	n.s
12week:Wistar-GK:	Rab9b	-1.04207	31.784	0.483	30.5007	1.2454	0.383585	0.639417	n.s
Tukey multiple comparisons of means
factors/levels	diff	lwr	upr	p adj
Wistar:GK	-1.17441	-3.05672	0.707898	0.210126	n.s
4wk:8wk	-0.85788	-3.64732	1.93156	0.725808	n.s
4wk:12wk	-2.76609	-5.55553	0.0233509	0.0522466	n.s
8wk:12wk	-1.90821	-4.69765	0.881231	0.222712	n.s
>Nrep
4week:Wistar-GK:	Nrep	1.00698	26.5211	1.8201	26.7062	1.7815	0.917428	0.971754	n.s
8week:Wistar-GK:	Nrep	-1.29784	26.7441	1.4517	20.6066	1.6698	0.00108903	0.0157192	*
12week:Wistar-GK:	Nrep	-1.10507	22.6431	1.005	20.4903	2.0745	0.206588	0.457914	n.s
Tukey multiple comparisons of means
factors/levels	diff	lwr	upr	p adj
Wistar:GK	-2.7017	-5.51277	0.109367	0.0588531	n.s
4wk:8wk	-2.93828	-7.10407	1.22751	0.20389	n.s
4wk:12wk	-5.04692	-9.21271	-0.881133	0.0155312	*
8wk:12wk	-2.10864	-6.27443	2.05715	0.428532	n.s
>Bbx
4week:Wistar-GK:	Bbx	1.05878	3.6351	0.2457	3.8488	0.2091	0.531522	0.776858	n.s
8week:Wistar-GK:	Bbx	1.05399	4.3402	0.1256	4.5746	0.1055	0.485945	0.777898	n.s
12week:Wistar-GK:	Bbx	-1.01177	4.6771	0.1124	4.6227	0.1711	0.876271	0.948327	n.s
Tukey multiple comparisons of means
factors/levels	diff	lwr	upr	p adj
Wistar:GK	0.131201	-0.154879	0.41728	0.353308	n.s
4wk:8wk	0.715418	0.291471	1.13937	0.0008633	***
4wk:12wk	0.907905	0.483958	1.33185	4.98e-05	***
8wk:12wk	0.192487	-0.231461	0.616435	0.503168	n.s
>Tmem88b
4week:Wistar-GK:	Tmem88b	1.09452	16.1181	0.4279	17.6417	0.7123	0.152063	0.427307	n.s
8week:Wistar-GK:	Tmem88b	-1.0065	16.4605	1.5166	16.3542	0.8777	0.927968	0.979686	n.s
12week:Wistar-GK:	Tmem88b	-1.05129	15.789	0.576	15.0186	0.6751	0.349981	0.607119	n.s
Tukey multiple comparisons of means
factors/levels	diff	lwr	upr	p adj
Wistar:GK	0.215613	-1.25158	1.68281	0.764273	n.s
4wk:8wk	-0.47254	-2.64681	1.70173	0.851114	n.s
4wk:12wk	-1.4761	-3.65037	0.698169	0.227495	n.s
8wk:12wk	-1.00356	-3.17783	1.17071	0.492102	n.s
>Slc35e3
4week:Wistar-GK:	Slc35e3	1.00643	18.0581	0.1685	18.1742	0.2306	0.873468	0.954938	n.s
8week:Wistar-GK:	Slc35e3	1.06619	17.7481	0.2476	18.9229	0.1954	0.142597	0.43062	n.s
12week:Wistar-GK:	Slc35e3	1.05963	17.4136	0.0847	18.4521	0.3682	0.248925	0.504801	n.s
Tukey multiple comparisons of means
factors/levels	diff	lwr	upr	p adj
Wistar:GK	0.77646	0.384952	1.16797	0.0004162	***
4wk:8wk	0.21936	-0.360825	0.799545	0.618293	n.s
4wk:12wk	-0.18328	-0.763465	0.396905	0.713304	n.s
8wk:12wk	-0.40264	-0.982825	0.177545	0.213789	n.s
>Rn60_17_0381.1
4week:Wistar-GK:	Rn60_17_0381.1	-1.05036	17.9699	0.8477	17.1084	0.6631	0.368854	0.661137	n.s
8week:Wistar-GK:	Rn60_17_0381.1	1.21145	15.681	0.419	18.9967	0.7829	0.000514324	0.00873012	**
12week:Wistar-GK:	Rn60_17_0381.1	1.27866	14.6011	0.8393	18.6699	1.1108	0.00103232	0.0144123	*
Tukey multiple comparisons of means
factors/levels	diff	lwr	upr	p adj
Wistar:GK	2.17434	0.818329	3.53035	0.0029434	**
4wk:8wk	-0.20029	-2.2098	1.80922	0.966471	n.s
4wk:12wk	-0.90363	-2.91314	1.10587	0.509611	n.s
8wk:12wk	-0.70334	-2.71285	1.30617	0.661459	n.s
>Ncoa4
4week:Wistar-GK:	Ncoa4	-1.0211	37.1722	0.8611	36.4039	0.5833	0.681398	0.862333	n.s
8week:Wistar-GK:	Ncoa4	1.01301	35.5786	0.3313	36.0415	0.9079	0.795838	0.933498	n.s
12week:Wistar-GK:	Ncoa4	-1.03824	34.5112	0.5539	33.2402	0.5032	0.382629	0.63909	n.s
Tukey multiple comparisons of means
factors/levels	diff	lwr	upr	p adj
Wistar:GK	-0.525451	-1.62959	0.57869	0.335804	n.s
4wk:8wk	-0.977953	-2.61421	0.6583	0.312122	n.s
4wk:12wk	-2.91236	-4.54861	-1.27611	0.0004834	***
8wk:12wk	-1.93441	-3.57066	-0.298154	0.0183708	*
>AABR07020786.1
4week:Wistar-GK:	AABR07020786.1	-1.08773	2.0135	0.0985	1.8511	0.1697	0.488313	0.74837	n.s
8week:Wistar-GK:	AABR07020786.1	1.08586	1.9167	0.1645	2.0812	0.2236	0.488577	0.77947	n.s
12week:Wistar-GK:	AABR07020786.1	1.42658	1.7933	0.1374	2.5583	0.1944	0.0049018	0.0423334	*
Tukey multiple comparisons of means
factors/levels	diff	lwr	upr	p adj
Wistar:GK	0.255719	-0.0297829	0.541222	0.0768739	n.s
4wk:8wk	0.066605	-0.356488	0.489698	0.918623	n.s
4wk:12wk	0.243433	-0.179659	0.666525	0.33855	n.s
8wk:12wk	0.176828	-0.246264	0.59992	0.557269	n.s
>Mrps9
4week:Wistar-GK:	Mrps9	1.03406	13.8095	0.3248	14.2799	0.4589	0.553056	0.789153	n.s
8week:Wistar-GK:	Mrps9	-1.00478	13.838	0.2551	13.7721	0.3511	0.930919	0.980242	n.s
12week:Wistar-GK:	Mrps9	1.04596	13.2886	0.5469	13.8993	0.3723	0.491732	0.722335	n.s
Tukey multiple comparisons of means
factors/levels	diff	lwr	upr	p adj
Wistar:GK	0.33842	-0.32936	1.0062	0.306005	n.s
4wk:8wk	-0.23965	-1.22925	0.749949	0.81889	n.s
4wk:12wk	-0.45075	-1.44035	0.538849	0.501025	n.s
8wk:12wk	-0.2111	-1.2007	0.778499	0.856115	n.s
>Prkag2
4week:Wistar-GK:	Prkag2	1.00278	13.1512	0.5431	13.1877	0.6904	0.964978	0.98729	n.s
8week:Wistar-GK:	Prkag2	-1.01576	13.7518	0.2277	13.5384	0.2937	0.748047	0.914246	n.s
12week:Wistar-GK:	Prkag2	1.03738	13.2944	0.3903	13.7913	0.3405	0.56782	0.775534	n.s
Tukey multiple comparisons of means
factors/levels	diff	lwr	upr	p adj
Wistar:GK	0.10668	-0.63998	0.85334	0.77062	n.s
4wk:8wk	0.47563	-0.630862	1.58212	0.539248	n.s
4wk:12wk	0.37343	-0.733062	1.47992	0.680602	n.s
8wk:12wk	-0.1022	-1.20869	1.00429	0.971132	n.s
>Gpbp1l2
4week:Wistar-GK:	Gpbp1l2	-1.87203	5.0561	0.4414	2.7009	0.8748	0.0008718	0.0177037	*
8week:Wistar-GK:	Gpbp1l2	-1.66225	4.4924	1.1679	2.7026	0.7887	0.0401621	0.206587	n.s
12week:Wistar-GK:	Gpbp1l2	-2.00616	4.1029	1.0031	2.0452	0.1763	0.00314831	0.0313088	*
Tukey multiple comparisons of means
factors/levels	diff	lwr	upr	p adj
Wistar:GK	-2.06759	-3.44067	-0.694506	0.0047966	**
4wk:8wk	-0.280977	-2.31578	1.75382	0.936726	n.s
4wk:12wk	-0.804403	-2.8392	1.2304	0.591807	n.s
8wk:12wk	-0.523425	-2.55823	1.51138	0.798372	n.s
>Samd10
4week:Wistar-GK:	Samd10	-1.12879	6.5487	0.3422	5.8015	0.2587	0.135037	0.402858	n.s
8week:Wistar-GK:	Samd10	1.12518	5.4894	0.1723	6.1765	0.3111	0.0562179	0.252235	n.s
12week:Wistar-GK:	Samd10	1.12439	5.2832	0.1997	5.9403	0.233	0.122262	0.337861	n.s
Tukey multiple comparisons of means
factors/levels	diff	lwr	upr	p adj
Wistar:GK	0.199051	-0.238617	0.636719	0.357256	n.s
4wk:8wk	-0.342177	-0.990768	0.306414	0.399493	n.s
4wk:12wk	-0.563386	-1.21198	0.0852045	0.0972152	n.s
8wk:12wk	-0.221209	-0.869799	0.427382	0.675151	n.s
>Nmt1
4week:Wistar-GK:	Nmt1	1.02374	26.224	0.5812	26.8467	0.8381	0.597947	0.817006	n.s
8week:Wistar-GK:	Nmt1	1.07617	27.6162	0.4694	29.7196	0.503	0.0869019	0.323638	n.s
12week:Wistar-GK:	Nmt1	1.10573	26.7057	0.3239	29.5294	0.3755	0.038447	0.164243	n.s
Tukey multiple comparisons of means
factors/levels	diff	lwr	upr	p adj
Wistar:GK	1.84992	0.93738	2.76246	0.0003307	***
4wk:8wk	2.13253	0.780215	3.48484	0.0017207	**
4wk:12wk	1.58221	0.229895	2.93452	0.0196931	*
8wk:12wk	-0.55032	-1.90264	0.801995	0.574015	n.s
>Arhgap29
4week:Wistar-GK:	Arhgap29	-1.2257	4.4804	0.2717	3.6554	0.4765	0.0666021	0.277954	n.s
8week:Wistar-GK:	Arhgap29	-1.19201	4.6631	0.2276	3.912	0.2425	0.0225716	0.14279	n.s
12week:Wistar-GK:	Arhgap29	-1.25428	4.5745	0.3432	3.6471	0.4356	0.0358939	0.157993	n.s
Tukey multiple comparisons of means
factors/levels	diff	lwr	upr	p adj
Wistar:GK	-0.834528	-1.41789	-0.251168	0.0069449	**
4wk:8wk	0.219626	-0.644869	1.08412	0.802765	n.s
4wk:12wk	0.0429066	-0.821589	0.907402	0.991569	n.s
8wk:12wk	-0.176719	-1.04121	0.687776	0.866978	n.s
>Coch
4week:Wistar-GK:	Coch	-1.30258	11.016	1.6798	8.4571	2.8927	0.196286	0.485936	n.s
8week:Wistar-GK:	Coch	-1.78294	23.0016	1.1646	12.9009	2.2057	5.53649e-07	3.44722e-05	***
12week:Wistar-GK:	Coch	-1.94388	24.3909	2.8056	12.5475	3.6306	0.000143548	0.00342658	**
Tukey multiple comparisons of means
factors/levels	diff	lwr	upr	p adj
Wistar:GK	-8.16766	-12.4344	-3.90097	0.0005965	***
4wk:8wk	8.21471	1.8918	14.5376	0.0093099	**
4wk:12wk	8.73268	2.40977	15.0556	0.0057097	**
8wk:12wk	0.517976	-5.80493	6.84088	0.977213	n.s
>Slc47a1
4week:Wistar-GK:	Slc47a1	-1.52804	4.9646	0.9599	3.249	1.0662	0.0534646	0.246673	n.s
8week:Wistar-GK:	Slc47a1	-1.50664	6.2263	0.6816	4.1326	1.0526	0.012254	0.0935128	n.s
12week:Wistar-GK:	Slc47a1	-2.6572	6.5642	0.9665	2.4704	0.9868	4.08571e-05	0.00137744	**
Tukey multiple comparisons of means
factors/levels	diff	lwr	upr	p adj
Wistar:GK	-2.63441	-4.25347	-1.01536	0.0026121	**
4wk:8wk	1.07265	-1.32666	3.47196	0.513488	n.s
4wk:12wk	0.410475	-1.98884	2.80979	0.90468	n.s
8wk:12wk	-0.662173	-3.06148	1.73714	0.771976	n.s
>Sharpin
4week:Wistar-GK:	Sharpin	-1.04634	16.5848	0.5903	15.8503	0.4095	0.429864	0.706676	n.s
8week:Wistar-GK:	Sharpin	-1.00785	16.57	0.4127	16.441	0.3683	0.857187	0.954654	n.s
12week:Wistar-GK:	Sharpin	1.11382	15.4117	0.2944	17.1659	0.5877	0.0608669	0.218739	n.s
Tukey multiple comparisons of means
factors/levels	diff	lwr	upr	p adj
Wistar:GK	0.29688	-0.473533	1.06729	0.434219	n.s
4wk:8wk	0.28795	-0.853743	1.42964	0.805286	n.s
4wk:12wk	0.07125	-1.07044	1.21294	0.986706	n.s
8wk:12wk	-0.2167	-1.35839	0.924993	0.884111	n.s
>Pbx4
4week:Wistar-GK:	Pbx4	-1.24717	1.6696	0.1047	1.3387	0.1071	0.0996969	0.343714	n.s
8week:Wistar-GK:	Pbx4	-1.12893	1.5393	0.0706	1.3635	0.1278	0.321331	0.650257	n.s
12week:Wistar-GK:	Pbx4	-1.18189	1.4352	0.1252	1.2143	0.0888	0.215325	0.468424	n.s
Tukey multiple comparisons of means
factors/levels	diff	lwr	upr	p adj
Wistar:GK	-0.242527	-0.420999	-0.0640546	0.0098227	**
4wk:8wk	-0.052719	-0.317201	0.211763	0.873048	n.s
4wk:12wk	-0.179375	-0.443857	0.085107	0.22813	n.s
8wk:12wk	-0.126656	-0.391138	0.137826	0.466986	n.s
>Nup210
4week:Wistar-GK:	Nup210	-1.00233	3.8639	0.0562	3.8549	0.105	0.975772	0.992666	n.s
8week:Wistar-GK:	Nup210	1.03467	3.5579	0.076	3.6812	0.0763	0.648635	0.871335	n.s
12week:Wistar-GK:	Nup210	1.03403	3.5047	0.104	3.6239	0.1218	0.659134	0.835095	n.s
Tukey multiple comparisons of means
factors/levels	diff	lwr	upr	p adj
Wistar:GK	0.077884	-0.0781389	0.233907	0.313158	n.s
4wk:8wk	-0.239843	-0.471057	-0.00862897	0.0410051	*
4wk:12wk	-0.295077	-0.526291	-0.063863	0.0106602	*
8wk:12wk	-0.055234	-0.286448	0.17598	0.823268	n.s
>Ccdc106
4week:Wistar-GK:	Ccdc106	-1.31137	9.457	0.2593	7.2115	0.2709	0.000148036	0.00511022	**
8week:Wistar-GK:	Ccdc106	-1.04046	7.5778	0.355	7.2831	0.5279	0.580314	0.835784	n.s
12week:Wistar-GK:	Ccdc106	1.1642	6.2957	0.2204	7.3294	0.2489	0.017013	0.0971946	n.s
Tukey multiple comparisons of means
factors/levels	diff	lwr	upr	p adj
Wistar:GK	-0.502125	-1.0593	0.0550452	0.0751855	n.s
4wk:8wk	-0.90381	-1.72949	-0.0781259	0.0300262	*
4wk:12wk	-1.52168	-2.34737	-0.695998	0.0003251	***
8wk:12wk	-0.617872	-1.44356	0.207812	0.169528	n.s
>Nos1
4week:Wistar-GK:	Nos1	-1.27691	10.2309	0.4741	8.0123	0.5379	0.00128538	0.0235096	*
8week:Wistar-GK:	Nos1	-1.03047	10.4021	0.2736	10.0945	0.3732	0.568892	0.830423	n.s
12week:Wistar-GK:	Nos1	1.05702	10.0597	0.248	10.6333	0.5776	0.373993	0.630652	n.s
Tukey multiple comparisons of means
factors/levels	diff	lwr	upr	p adj
Wistar:GK	-0.650884	-1.38006	0.0782883	0.0778198	n.s
4wk:8wk	1.12674	0.0461589	2.20731	0.0398334	*
4wk:12wk	1.22489	0.144308	2.30546	0.0241872	*
8wk:12wk	0.0981496	-0.982428	1.17873	0.972067	n.s
>Sod2
4week:Wistar-GK:	Sod2	-1.03592	60.3959	1.6364	58.3015	0.8574	0.541151	0.782192	n.s
8week:Wistar-GK:	Sod2	1.00098	64.0641	0.7235	64.1266	1.4267	0.984179	0.995678	n.s
12week:Wistar-GK:	Sod2	1.02926	62.4845	0.609	64.3127	1.1345	0.555675	0.766661	n.s
Tukey multiple comparisons of means
factors/levels	diff	lwr	upr	p adj
Wistar:GK	-0.0679267	-1.96822	1.83237	0.941801	n.s
4wk:8wk	4.74666	1.93056	7.56276	0.0008741	***
4wk:12wk	4.04991	1.23381	6.86601	0.0040424	**
8wk:12wk	-0.69675	-3.51285	2.11935	0.81182	n.s
>Nol4l
4week:Wistar-GK:	Nol4l	-1.24212	8.4415	0.5307	6.7961	0.274	0.00498016	0.0570249	n.s
8week:Wistar-GK:	Nol4l	-1.07031	7.5141	0.2672	7.0205	0.3197	0.269199	0.595427	n.s
12week:Wistar-GK:	Nol4l	-1.0295	7.0765	0.5007	6.8737	0.217	0.677352	0.845611	n.s
Tukey multiple comparisons of means
factors/levels	diff	lwr	upr	p adj
Wistar:GK	-0.780633	-1.40671	-0.154553	0.0166762	*
4wk:8wk	-0.35151	-1.27931	0.576294	0.617098	n.s
4wk:12wk	-0.643735	-1.57154	0.284069	0.21393	n.s
8wk:12wk	-0.292225	-1.22003	0.635579	0.714708	n.s
>Sh3rf1
4week:Wistar-GK:	Sh3rf1	-1.00362	6.8519	0.0961	6.8272	0.1576	0.951598	0.982995	n.s
8week:Wistar-GK:	Sh3rf1	1.06323	6.5379	0.2043	6.9513	0.1041	0.338191	0.664382	n.s
12week:Wistar-GK:	Sh3rf1	1.01257	6.1268	0.1325	6.2038	0.1463	0.80938	0.916553	n.s
Tukey multiple comparisons of means
factors/levels	diff	lwr	upr	p adj
Wistar:GK	0.155228	-0.0885979	0.399054	0.201285	n.s
4wk:8wk	-0.094883	-0.456214	0.266448	0.790923	n.s
4wk:12wk	-0.674252	-1.03558	-0.312921	0.0002811	***
8wk:12wk	-0.579369	-0.9407	-0.218038	0.0014596	**
>Tcea2
4week:Wistar-GK:	Tcea2	-1.10945	40.9984	0.6216	36.9539	0.8272	0.0434884	0.217502	n.s
8week:Wistar-GK:	Tcea2	1.00805	37.4313	1.4918	37.7327	1.4398	0.884845	0.964019	n.s
12week:Wistar-GK:	Tcea2	1.05902	35.977	0.6203	38.1002	0.7061	0.217413	0.470006	n.s
Tukey multiple comparisons of means
factors/levels	diff	lwr	upr	p adj
Wistar:GK	-0.539953	-2.26021	1.1803	0.523253	n.s
4wk:8wk	-1.3941	-3.94338	1.15518	0.374213	n.s
4wk:12wk	-1.93756	-4.48684	0.611722	0.160985	n.s
8wk:12wk	-0.54346	-3.09274	2.00582	0.856284	n.s
>Mad1l1
4week:Wistar-GK:	Mad1l1	-1.08042	5.0782	0.1851	4.7002	0.1548	0.305985	0.607776	n.s
8week:Wistar-GK:	Mad1l1	-1.07427	4.799	0.1524	4.4672	0.1391	0.279287	0.607472	n.s
12week:Wistar-GK:	Mad1l1	-1.06732	4.6085	0.1075	4.3178	0.1536	0.352548	0.609636	n.s
Tukey multiple comparisons of means
factors/levels	diff	lwr	upr	p adj
Wistar:GK	-0.333484	-0.587169	-0.0797986	0.0121359	*
4wk:8wk	-0.256126	-0.632068	0.119816	0.225277	n.s
4wk:12wk	-0.426068	-0.80201	-0.0501257	0.0242162	*
8wk:12wk	-0.169942	-0.545884	0.206	0.50611	n.s
>Fam83h
4week:Wistar-GK:	Fam83h	-1.10304	2.1726	0.1046	1.9697	0.0676	0.426432	0.704652	n.s
8week:Wistar-GK:	Fam83h	-1.06712	2.063	0.1061	1.9332	0.0732	0.480551	0.773875	n.s
12week:Wistar-GK:	Fam83h	-1.032	1.9207	0.0473	1.8611	0.0389	0.759496	0.89028	n.s
Tukey multiple comparisons of means
factors/levels	diff	lwr	upr	p adj
Wistar:GK	-0.130759	-0.261072	-0.000446081	0.0492809	*
4wk:8wk	-0.0730571	-0.266171	0.120057	0.617948	n.s
4wk:12wk	-0.180265	-0.373379	0.0128492	0.0705011	n.s
8wk:12wk	-0.107208	-0.300322	0.0859063	0.363624	n.s
>RGD1308147
4week:Wistar-GK:	RGD1308147	-1.00342	11.8707	0.4363	11.8302	0.3502	0.952102	0.983147	n.s
8week:Wistar-GK:	RGD1308147	-1.01431	11.4564	0.336	11.2947	0.3933	0.798798	0.934624	n.s
12week:Wistar-GK:	RGD1308147	1.03453	11.1783	0.3636	11.5642	0.4836	0.56071	0.770301	n.s
Tukey multiple comparisons of means
factors/levels	diff	lwr	upr	p adj
Wistar:GK	0.0612653	-0.60811	0.730641	0.851759	n.s
4wk:8wk	-0.47492	-1.46688	0.517043	0.467152	n.s
4wk:12wk	-0.479218	-1.47118	0.512745	0.460951	n.s
8wk:12wk	-0.004298	-0.996262	0.987665	0.999935	n.s
>Camk4
4week:Wistar-GK:	Camk4	1.16051	4.5557	0.1823	5.2869	0.2507	0.0517158	0.241604	n.s
8week:Wistar-GK:	Camk4	1.20378	4.3381	0.2737	5.2221	0.2094	0.0223846	0.141759	n.s
12week:Wistar-GK:	Camk4	1.28839	4.8124	0.3982	6.2002	0.2283	0.00139764	0.0178975	*
Tukey multiple comparisons of means
factors/levels	diff	lwr	upr	p adj
Wistar:GK	1.00104	0.552257	1.44982	0.0001138	***
4wk:8wk	-0.141154	-0.806213	0.523905	0.857445	n.s
4wk:12wk	0.585017	-0.0800426	1.25008	0.0921429	n.s
8wk:12wk	0.72617	0.0611113	1.39123	0.0304812	*
>Il17ra
4week:Wistar-GK:	Il17ra	-1.49393	5.1634	0.2157	3.4563	0.073	2.09258e-05	0.00114974	**
8week:Wistar-GK:	Il17ra	-1.75587	5.6814	0.1544	3.2356	0.1276	2.55559e-08	2.67225e-06	***
12week:Wistar-GK:	Il17ra	-1.87616	5.4112	0.1434	2.8842	0.1576	2.24502e-08	2.89184e-06	***
Tukey multiple comparisons of means
factors/levels	diff	lwr	upr	p adj
Wistar:GK	-2.22663	-2.48166	-1.9716	0	***
4wk:8wk	0.14866	-0.229274	0.526594	0.594834	n.s
4wk:12wk	-0.162127	-0.540061	0.215807	0.540561	n.s
8wk:12wk	-0.310787	-0.688721	0.0671467	0.121199	n.s
>Dusp26
4week:Wistar-GK:	Dusp26	-1.03031	46.017	1.471	44.6632	1.3145	0.621039	0.830775	n.s
8week:Wistar-GK:	Dusp26	1.10232	43.0533	0.7254	47.4584	1.3125	0.0458378	0.223686	n.s
12week:Wistar-GK:	Dusp26	1.18013	38.4797	0.8548	45.411	0.6164	0.000373377	0.0068893	**
Tukey multiple comparisons of means
factors/levels	diff	lwr	upr	p adj
Wistar:GK	3.32754	1.47496	5.18012	0.0011006	**
4wk:8wk	-0.08426	-2.82964	2.66112	0.996767	n.s
4wk:12wk	-3.39478	-6.14016	-0.649404	0.0134385	*
8wk:12wk	-3.31052	-6.0559	-0.565144	0.0160456	*
>Sgk1
4week:Wistar-GK:	Sgk1	1.13575	12.9064	1.4516	14.6583	1.7657	0.24357	0.543545	n.s
8week:Wistar-GK:	Sgk1	-2.47065	34.4675	3.477	13.9508	0.4003	9.85156e-10	1.6174e-07	***
12week:Wistar-GK:	Sgk1	-1.98783	31.0924	4.0871	15.6413	2.6337	1.25589e-05	0.000535873	***
Tukey multiple comparisons of means
factors/levels	diff	lwr	upr	p adj
Wistar:GK	-11.4053	-15.8166	-6.99391	1.78e-05	***
4wk:8wk	10.4268	3.88952	16.9641	0.0015384	**
4wk:12wk	9.5845	3.0472	16.1218	0.0034075	**
8wk:12wk	-0.842313	-7.3796	5.69498	0.944657	n.s
>Aig1
4week:Wistar-GK:	Aig1	1.01823	32.8237	0.5217	33.4223	0.5698	0.665292	0.854452	n.s
8week:Wistar-GK:	Aig1	-1.01404	33.785	0.7705	33.3171	1.0782	0.793908	0.932914	n.s
12week:Wistar-GK:	Aig1	1.0703	32.8724	0.7361	35.1833	0.663	0.15969	0.394548	n.s
Tukey multiple comparisons of means
factors/levels	diff	lwr	upr	p adj
Wistar:GK	0.81384	-0.442419	2.0701	0.193742	n.s
4wk:8wk	0.42802	-1.43366	2.2897	0.83506	n.s
4wk:12wk	0.90487	-0.95681	2.76655	0.456749	n.s
8wk:12wk	0.47685	-1.38483	2.33853	0.799888	n.s
>Zfp113
4week:Wistar-GK:	Zfp113	-1.05733	2.5291	0.219	2.392	0.1265	0.650327	0.847733	n.s
8week:Wistar-GK:	Zfp113	1.03868	2.4209	0.0749	2.5145	0.1777	0.714231	0.899388	n.s
12week:Wistar-GK:	Zfp113	-1.02448	2.8009	0.1179	2.7339	0.0763	0.794886	0.909575	n.s
Tukey multiple comparisons of means
factors/levels	diff	lwr	upr	p adj
Wistar:GK	-0.0368053	-0.27597	0.20236	0.753524	n.s
4wk:8wk	0.007175	-0.347249	0.361599	0.998592	n.s
4wk:12wk	0.306857	-0.0475671	0.661281	0.0985614	n.s
8wk:12wk	0.299682	-0.0547421	0.654106	0.108619	n.s
>Tnpo1
4week:Wistar-GK:	Tnpo1	1.02269	13.499	0.3762	13.8053	0.2233	0.68388	0.86285	n.s
8week:Wistar-GK:	Tnpo1	1.02208	14.7078	0.2212	15.0325	0.4315	0.574251	0.832555	n.s
12week:Wistar-GK:	Tnpo1	-1.10009	15.1938	0.3067	13.8115	0.3436	0.13843	0.363996	n.s
Tukey multiple comparisons of means
factors/levels	diff	lwr	upr	p adj
Wistar:GK	-0.25046	-0.800272	0.299352	0.356491	n.s
4wk:8wk	1.21798	0.4032	2.03276	0.0028571	**
4wk:12wk	0.85047	0.0356904	1.66525	0.0396011	*
8wk:12wk	-0.36751	-1.18229	0.44727	0.507572	n.s
>Tmsb10
4week:Wistar-GK:	Tmsb10	1.05014	719.354	72.1263	755.419	61.8567	0.815011	0.930013	n.s
8week:Wistar-GK:	Tmsb10	-1.02947	699.765	36.5959	679.736	54.1931	0.881512	0.962575	n.s
12week:Wistar-GK:	Tmsb10	1.01747	605.439	33.4799	616.016	57.3812	0.945162	0.978767	n.s
Tukey multiple comparisons of means
factors/levels	diff	lwr	upr	p adj
Wistar:GK	8.87097	-82.7038	100.446	0.843218	n.s
4wk:8wk	-47.6359	-183.343	88.0709	0.659904	n.s
4wk:12wk	-126.659	-262.366	9.04783	0.0705494	n.s
8wk:12wk	-79.0231	-214.73	56.6837	0.330185	n.s
>Atp6v1e1
4week:Wistar-GK:	Atp6v1e1	1.06248	149.14	1.9951	158.459	1.4789	0.247842	0.547075	n.s
8week:Wistar-GK:	Atp6v1e1	1.05494	145.799	2.0167	153.809	1.9998	0.330255	0.657132	n.s
12week:Wistar-GK:	Atp6v1e1	1.10918	144.178	2.5534	159.92	2.8718	0.0823878	0.266048	n.s
Tukey multiple comparisons of means
factors/levels	diff	lwr	upr	p adj
Wistar:GK	11.0236	7.31872	14.7285	2.4e-06	***
4wk:8wk	-3.9954	-9.48575	1.49495	0.185392	n.s
4wk:12wk	-1.7504	-7.24075	3.73995	0.70892	n.s
8wk:12wk	2.245	-3.24535	7.73535	0.571034	n.s
>Rsph10b
4week:Wistar-GK:	Rsph10b	-1.16252	6.9221	0.3054	5.9544	0.165	0.038286	0.203228	n.s
8week:Wistar-GK:	Rsph10b	-1.20929	7.2635	0.3752	6.0064	0.2362	0.00999953	0.0808104	n.s
12week:Wistar-GK:	Rsph10b	-1.34634	7.0153	0.4093	5.2106	0.2556	0.000331012	0.00637467	**
Tukey multiple comparisons of means
factors/levels	diff	lwr	upr	p adj
Wistar:GK	-1.34316	-1.85331	-0.833003	1.39e-05	***
4wk:8wk	0.196691	-0.559316	0.952698	0.794301	n.s
4wk:12wk	-0.325317	-1.08132	0.43069	0.538561	n.s
8wk:12wk	-0.522008	-1.27802	0.233999	0.216917	n.s
>LOC103693683
4week:Wistar-GK:	LOC103693683	-2.27493	5.9501	0.4025	2.6155	0.2983	8.81872e-09	1.48351e-06	***
8week:Wistar-GK:	LOC103693683	-2.31485	6.8414	0.4223	2.9554	0.2615	7.38219e-10	1.28002e-07	***
12week:Wistar-GK:	LOC103693683	-2.31712	6.9295	0.0974	2.9906	0.2739	7.74603e-12	3.77729e-09	***
Tukey multiple comparisons of means
factors/levels	diff	lwr	upr	p adj
Wistar:GK	-3.71983	-4.24475	-3.19492	0	***
4wk:8wk	0.615593	-0.162293	1.39348	0.139834	n.s
4wk:12wk	0.677178	-0.100708	1.45506	0.0963211	n.s
8wk:12wk	0.0615856	-0.716301	0.839472	0.9787	n.s
>AABR07046778.1
4week:Wistar-GK:	AABR07046778.1	4.5317	230.1	104.904	1042.74	330.815	0.00112328	0.0213173	*
8week:Wistar-GK:	AABR07046778.1	-5.37974	372.548	273.103	69.2502	31.3417	0.0588691	0.258541	n.s
12week:Wistar-GK:	AABR07046778.1	2.6482	394.266	324.332	1044.09	291.52	0.0332553	0.150304	n.s
Tukey multiple comparisons of means
factors/levels	diff	lwr	upr	p adj
Wistar:GK	386.392	-41.137	813.92	0.0744098	n.s
4wk:8wk	-415.523	-1049.09	218.042	0.249643	n.s
4wk:12wk	82.758	-550.807	716.323	0.94317	n.s
8wk:12wk	498.281	-135.284	1131.85	0.142982	n.s
>Spata24
4week:Wistar-GK:	Spata24	-1.03319	4.4461	0.3524	4.3033	0.1999	0.69917	0.871831	n.s
8week:Wistar-GK:	Spata24	-1.02334	4.8498	0.2874	4.7392	0.2173	0.753766	0.917264	n.s
12week:Wistar-GK:	Spata24	1.01722	4.3451	0.2152	4.4199	0.217	0.835248	0.930359	n.s
Tukey multiple comparisons of means
factors/levels	diff	lwr	upr	p adj
Wistar:GK	-0.0595347	-0.487727	0.368658	0.776607	n.s
4wk:8wk	0.419853	-0.214696	1.0544	0.243923	n.s
4wk:12wk	0.007805	-0.626744	0.642354	0.99948	n.s
8wk:12wk	-0.412048	-1.0466	0.222501	0.25615	n.s
>Grifin
4week:Wistar-GK:	Grifin	4.11416	4.664	0.432	19.1886	3.162	5.04188e-08	6.73535e-06	***
8week:Wistar-GK:	Grifin	2.62609	9.1807	1.3175	24.1094	2.1955	1.0598e-09	1.66815e-07	***
12week:Wistar-GK:	Grifin	2.82157	8.9475	0.7254	25.2459	2.6715	1.0914e-09	2.44296e-07	***
Tukey multiple comparisons of means
factors/levels	diff	lwr	upr	p adj
Wistar:GK	15.2506	11.852	18.6491	0	***
4wk:8wk	4.7187	-0.317737	9.75514	0.0692795	n.s
4wk:12wk	5.17033	0.133892	10.2068	0.0434294	*
8wk:12wk	0.451629	-4.58481	5.48807	0.972765	n.s
>l7Rn6
4week:Wistar-GK:	l7Rn6	1.02157	16.5692	0.5219	16.9266	0.7176	0.707296	0.876385	n.s
8week:Wistar-GK:	l7Rn6	-1.02988	16.5905	1.0415	16.1092	0.3817	0.590626	0.842375	n.s
12week:Wistar-GK:	l7Rn6	-1.09727	17.0899	0.531	15.5749	0.4311	0.102574	0.303576	n.s
Tukey multiple comparisons of means
factors/levels	diff	lwr	upr	p adj
Wistar:GK	-0.546301	-1.6309	0.538295	0.308902	n.s
4wk:8wk	-0.39807	-2.00536	1.20922	0.811483	n.s
4wk:12wk	-0.415515	-2.0228	1.19177	0.796595	n.s
8wk:12wk	-0.017445	-1.62473	1.58984	0.999595	n.s
>Sufu
4week:Wistar-GK:	Sufu	-1.01277	3.0924	0.1019	3.0534	0.1603	0.884228	0.958846	n.s
8week:Wistar-GK:	Sufu	-1.13099	3.5303	0.1936	3.1215	0.1294	0.127497	0.402316	n.s
12week:Wistar-GK:	Sufu	-1.13461	3.3594	0.1176	2.9608	0.0833	0.138446	0.363996	n.s
Tukey multiple comparisons of means
factors/levels	diff	lwr	upr	p adj
Wistar:GK	-0.282147	-0.511432	-0.0528614	0.0179857	*
4wk:8wk	0.252975	-0.0868083	0.592758	0.172369	n.s
4wk:12wk	0.087208	-0.252575	0.426991	0.799172	n.s
8wk:12wk	-0.165767	-0.50555	0.174016	0.454178	n.s
>Hsf4
4week:Wistar-GK:	Hsf4	-1.15043	4.7633	0.0907	4.1404	0.1156	0.0479976	0.231428	n.s
8week:Wistar-GK:	Hsf4	-1.04241	5.9682	0.075	5.7253	0.3129	0.563199	0.826516	n.s
12week:Wistar-GK:	Hsf4	-1.05554	6.9384	0.3601	6.5734	0.1121	0.384179	0.639552	n.s
Tukey multiple comparisons of means
factors/levels	diff	lwr	upr	p adj
Wistar:GK	-0.410241	-0.765983	-0.0545	0.0256	*
4wk:8wk	1.3949	0.867718	1.92208	2.3e-06	***
4wk:12wk	2.30404	1.77685	2.83122	0	***
8wk:12wk	0.909137	0.381955	1.43632	0.0006846	***
>Pla2g4e
4week:Wistar-GK:	Pla2g4e	-1.33332	2.0114	0.0543	1.5086	0.0477	0.0124472	0.101926	n.s
8week:Wistar-GK:	Pla2g4e	-1.48844	2.01	0.0745	1.3504	0.0737	0.00271444	0.0313247	*
12week:Wistar-GK:	Pla2g4e	-1.3515	1.9053	0.0835	1.4098	0.0995	0.0173884	0.0983155	n.s
Tukey multiple comparisons of means
factors/levels	diff	lwr	upr	p adj
Wistar:GK	-0.552658	-0.677786	-0.42753	0	***
4wk:8wk	-0.079802	-0.265232	0.105628	0.538482	n.s
4wk:12wk	-0.102486	-0.287916	0.0829441	0.366746	n.s
8wk:12wk	-0.022684	-0.208114	0.162746	0.949961	n.s
>Asap1
4week:Wistar-GK:	Asap1	1.02083	13.6715	0.4119	13.9562	0.5232	0.694335	0.868524	n.s
8week:Wistar-GK:	Asap1	1.08347	14.3957	0.2857	15.5973	0.4955	0.140965	0.427482	n.s
12week:Wistar-GK:	Asap1	1.09595	14.8073	0.513	16.2282	0.3262	0.0797928	0.259933	n.s
Tukey multiple comparisons of means
factors/levels	diff	lwr	upr	p adj
Wistar:GK	0.969061	0.23446	1.70366	0.0118735	*
4wk:8wk	1.18265	0.0940267	2.27127	0.0314195	*
4wk:12wk	1.7039	0.615275	2.79252	0.001851	**
8wk:12wk	0.521249	-0.567374	1.60987	0.467085	n.s
>Zscan22
4week:Wistar-GK:	Zscan22	1.0143	3.0141	0.1939	3.0572	0.2462	0.892938	0.962109	n.s
8week:Wistar-GK:	Zscan22	-1.01032	3.3227	0.1671	3.2888	0.216	0.909631	0.973815	n.s
12week:Wistar-GK:	Zscan22	1.15355	2.9137	0.2389	3.3612	0.1758	0.123476	0.339771	n.s
Tukey multiple comparisons of means
factors/levels	diff	lwr	upr	p adj
Wistar:GK	0.152197	-0.199086	0.503479	0.380093	n.s
4wk:8wk	0.270066	-0.250508	0.79064	0.411296	n.s
4wk:12wk	0.101785	-0.418789	0.622359	0.877514	n.s
8wk:12wk	-0.168281	-0.688855	0.352293	0.702211	n.s
>Pcbd2
4week:Wistar-GK:	Pcbd2	1.15363	24.9136	2.1265	28.7412	1.9959	0.059726	0.26168	n.s
8week:Wistar-GK:	Pcbd2	-1.0672	28.7719	3.2787	26.9601	1.7115	0.490036	0.780297	n.s
12week:Wistar-GK:	Pcbd2	-1.03122	26.7101	2.4926	25.9013	3.1522	0.759901	0.890312	n.s
Tukey multiple comparisons of means
factors/levels	diff	lwr	upr	p adj
Wistar:GK	0.40234	-3.85717	4.66185	0.847074	n.s
4wk:8wk	1.03859	-5.27368	7.35086	0.911478	n.s
4wk:12wk	-0.52172	-6.83399	5.79055	0.97681	n.s
8wk:12wk	-1.56031	-7.87258	4.75196	0.812132	n.s
>Rpl37
4week:Wistar-GK:	Rpl37	1.37458	393.953	66.536	541.52	13.1473	0.137466	0.405788	n.s
8week:Wistar-GK:	Rpl37	-1.14554	501.233	52.3285	437.552	62.7112	0.414173	0.726234	n.s
12week:Wistar-GK:	Rpl37	-1.20488	475.087	64.0016	394.302	72.4864	0.357797	0.614767	n.s
Tukey multiple comparisons of means
factors/levels	diff	lwr	upr	p adj
Wistar:GK	1.03332	-97.7596	99.8262	0.982956	n.s
4wk:8wk	1.65595	-144.748	148.059	0.99956	n.s
4wk:12wk	-33.042	-179.446	113.362	0.840509	n.s
8wk:12wk	-34.6979	-181.101	111.706	0.825766	n.s
>AC127013.1
4week:Wistar-GK:	AC127013.1	1.05817	21.4809	2.0473	22.7304	0.6068	0.423451	0.703102	n.s
8week:Wistar-GK:	AC127013.1	1.01127	24.2624	1.971	24.5358	1.2478	0.862276	0.956484	n.s
12week:Wistar-GK:	AC127013.1	-1.0307	23.37	1.4512	22.6738	1.3434	0.638908	0.823297	n.s
Tukey multiple comparisons of means
factors/levels	diff	lwr	upr	p adj
Wistar:GK	0.27556	-2.29046	2.84158	0.82647	n.s
4wk:8wk	2.29349	-1.50915	6.09613	0.305868	n.s
4wk:12wk	0.91622	-2.88642	4.71886	0.820529	n.s
8wk:12wk	-1.37727	-5.17991	2.42537	0.642753	n.s
>Ly6e
4week:Wistar-GK:	Ly6e	1.06002	48.91	1.4601	51.8455	1.5231	0.222191	0.519577	n.s
8week:Wistar-GK:	Ly6e	-1.01562	52.8881	1.0419	52.0745	1.6492	0.720919	0.901493	n.s
12week:Wistar-GK:	Ly6e	1.01962	47.5011	0.9937	48.4332	1.181	0.738206	0.879228	n.s
Tukey multiple comparisons of means
factors/levels	diff	lwr	upr	p adj
Wistar:GK	1.01796	-1.22609	3.262	0.358478	n.s
4wk:8wk	2.10354	-1.22197	5.42905	0.273543	n.s
4wk:12wk	-2.41059	-5.7361	0.914915	0.18766	n.s
8wk:12wk	-4.51413	-7.83964	-1.18862	0.0065831	**
>Dda1
4week:Wistar-GK:	Dda1	-1.13187	18.2958	0.7677	16.1642	0.3117	0.0302054	0.173567	n.s
8week:Wistar-GK:	Dda1	1.00543	16.9004	0.0701	16.9921	0.846	0.910808	0.973953	n.s
12week:Wistar-GK:	Dda1	1.10851	15.6562	0.4598	17.355	0.4862	0.0654852	0.229148	n.s
Tukey multiple comparisons of means
factors/levels	diff	lwr	upr	p adj
Wistar:GK	-0.113667	-1.0507	0.823363	0.804438	n.s
4wk:8wk	-0.2838	-1.67241	1.10481	0.867028	n.s
4wk:12wk	-0.72443	-2.11304	0.664176	0.407365	n.s
8wk:12wk	-0.44063	-1.82924	0.947976	0.711171	n.s
>Armcx2
4week:Wistar-GK:	Armcx2	-1.04257	26.7271	0.6957	25.6358	0.3918	0.354325	0.649567	n.s
8week:Wistar-GK:	Armcx2	1.04549	25.3082	0.4269	26.4594	0.3279	0.344448	0.670205	n.s
12week:Wistar-GK:	Armcx2	1.11846	23.4923	0.3803	26.2752	0.4755	0.0211923	0.112548	n.s
Tukey multiple comparisons of means
factors/levels	diff	lwr	upr	p adj
Wistar:GK	0.947573	0.163794	1.73135	0.0198647	*
4wk:8wk	-0.29764	-1.45914	0.86386	0.799729	n.s
4wk:12wk	-1.29768	-2.45918	-0.13618	0.0264912	*
8wk:12wk	-1.00004	-2.16154	0.16146	0.100872	n.s
>Metazoa_SRP
4week:Wistar-GK:	Metazoa_SRP	1.19968	4.8563	0.7203	5.8259	0.6976	0.146266	0.418606	n.s
8week:Wistar-GK:	Metazoa_SRP	-1.11503	5.4539	1.0146	4.8912	0.9385	0.502085	0.787988	n.s
12week:Wistar-GK:	Metazoa_SRP	1.19296	5.0445	1.0482	6.0179	1.6618	0.418641	0.668059	n.s
Tukey multiple comparisons of means
factors/levels	diff	lwr	upr	p adj
Wistar:GK	0.460147	-1.33068	2.25098	0.600769	n.s
4wk:8wk	-0.168535	-2.82241	2.48534	0.986238	n.s
4wk:12wk	0.190075	-2.4638	2.84395	0.982531	n.s
8wk:12wk	0.35861	-2.29526	3.01248	0.939318	n.s
>Ptger3
12week:Wistar-GK:	Ptger3	1.19003	1.3683	0.187	1.6284	0.2822	0.324946	0.583715	n.s
Tukey multiple comparisons of means
factors/levels	diff	lwr	upr	p adj
Wistar:GK	0.0286668	-0.255774	0.313107	0.836979	n.s
4wk:8wk	0.0893478	-0.332171	0.510867	0.857786	n.s
4wk:12wk	0.660598	0.239079	1.08212	0.0018282	**
8wk:12wk	0.57125	0.149731	0.992769	0.0066708	**
>Ptprk
4week:Wistar-GK:	Ptprk	-1.01987	7.9271	0.3303	7.7726	0.1815	0.745805	0.894966	n.s
8week:Wistar-GK:	Ptprk	1.04075	7.5472	0.1886	7.8547	0.1797	0.45464	0.757531	n.s
12week:Wistar-GK:	Ptprk	1.00342	7.0108	0.1665	7.0347	0.3544	0.956999	0.984247	n.s
Tukey multiple comparisons of means
factors/levels	diff	lwr	upr	p adj
Wistar:GK	0.0590113	-0.355599	0.473621	0.771471	n.s
4wk:8wk	-0.148885	-0.763305	0.465535	0.81869	n.s
4wk:12wk	-0.827098	-1.44152	-0.212678	0.007043	**
8wk:12wk	-0.678213	-1.29263	-0.0637926	0.0285383	*
>Mdc1
4week:Wistar-GK:	Mdc1	-1.51311	4.9422	0.1968	3.2663	0.2087	2.39485e-05	0.00128474	**
8week:Wistar-GK:	Mdc1	-1.29825	4.5207	0.2045	3.4821	0.1831	0.00181195	0.0229391	*
12week:Wistar-GK:	Mdc1	-1.15533	4.1235	0.2335	3.5691	0.1605	0.122562	0.338347	n.s
Tukey multiple comparisons of means
factors/levels	diff	lwr	upr	p adj
Wistar:GK	-1.08964	-1.42523	-0.754046	6e-07	***
4wk:8wk	-0.102832	-0.600152	0.394487	0.864135	n.s
4wk:12wk	-0.258001	-0.75532	0.239318	0.411298	n.s
8wk:12wk	-0.155168	-0.652487	0.342151	0.719138	n.s
>Otud5
4week:Wistar-GK:	Otud5	-1.04577	30.0703	0.4099	28.7542	0.4437	0.283526	0.585885	n.s
8week:Wistar-GK:	Otud5	1.00047	29.0346	0.3636	29.0481	0.4777	0.992922	0.997618	n.s
12week:Wistar-GK:	Otud5	1.01931	27.4337	0.6282	27.9635	0.7121	0.753308	0.887427	n.s
Tukey multiple comparisons of means
factors/levels	diff	lwr	upr	p adj
Wistar:GK	-0.25758	-1.13512	0.619961	0.550331	n.s
4wk:8wk	-0.3709	-1.67135	0.929549	0.758683	n.s
4wk:12wk	-1.71365	-3.0141	-0.413201	0.0083417	**
8wk:12wk	-1.34275	-2.6432	-0.0423012	0.0420717	*
>Kit
4week:Wistar-GK:	Kit	-1.11853	8.287	0.2146	7.4088	0.274	0.0721775	0.291625	n.s
8week:Wistar-GK:	Kit	-1.21597	7.9817	0.2635	6.5641	0.2946	0.00331623	0.0367994	*
12week:Wistar-GK:	Kit	-1.29984	7.0183	0.4325	5.3994	0.2344	0.000990195	0.0139815	*
Tukey multiple comparisons of means
factors/levels	diff	lwr	upr	p adj
Wistar:GK	-1.30492	-1.80071	-0.80912	1.4e-05	***
4wk:8wk	-0.574967	-1.3097	0.159762	0.145543	n.s
4wk:12wk	-1.63906	-2.37379	-0.90433	2.86e-05	***
8wk:12wk	-1.06409	-1.79882	-0.329363	0.0038	**
>Sult1a1
4week:Wistar-GK:	Sult1a1	1.04734	8.2949	0.9882	8.6876	1.3448	0.710338	0.878	n.s
8week:Wistar-GK:	Sult1a1	1.39861	8.8959	0.507	12.442	1.6961	0.00337657	0.0372085	*
12week:Wistar-GK:	Sult1a1	1.14565	9.9533	0.8529	11.403	1.9168	0.26191	0.517923	n.s
Tukey multiple comparisons of means
factors/levels	diff	lwr	upr	p adj
Wistar:GK	1.79612	-0.413988	4.00623	0.106462	n.s
4wk:8wk	2.1777	-1.09751	5.45292	0.240764	n.s
4wk:12wk	2.18687	-1.08834	5.46208	0.238066	n.s
8wk:12wk	0.009167	-3.26605	3.28438	0.999973	n.s
>Zbtb47
4week:Wistar-GK:	Zbtb47	-1.15084	17.8083	0.296	15.4741	0.4567	0.00435134	0.0522391	n.s
8week:Wistar-GK:	Zbtb47	-1.0545	15.7667	0.6909	14.9518	0.3908	0.263895	0.589311	n.s
12week:Wistar-GK:	Zbtb47	1.07562	14.1111	0.2642	15.1781	0.4491	0.197457	0.445273	n.s
Tukey multiple comparisons of means
factors/levels	diff	lwr	upr	p adj
Wistar:GK	-0.69402	-1.44697	0.0589289	0.0691892	n.s
4wk:8wk	-1.28193	-2.39774	-0.166117	0.0221921	*
4wk:12wk	-1.99656	-3.11237	-0.880747	0.0004555	***
8wk:12wk	-0.71463	-1.83044	0.401183	0.26526	n.s
>E130309D14Rik
4week:Wistar-GK:	E130309D14Rik	-1.30131	1.5413	0.1328	1.1844	0.1627	0.114434	0.368798	n.s
8week:Wistar-GK:	E130309D14Rik	1.06774	1.1032	0.2555	1.1779	0.1097	0.735568	0.907769	n.s
12week:Wistar-GK:	E130309D14Rik	1.34842	1.1911	0.0912	1.6061	0.3007	0.113258	0.322576	n.s
Tukey multiple comparisons of means
factors/levels	diff	lwr	upr	p adj
Wistar:GK	0.0442834	-0.278519	0.367086	0.779502	n.s
4wk:8wk	-0.222326	-0.700694	0.256043	0.48743	n.s
4wk:12wk	0.0357429	-0.442626	0.514112	0.981004	n.s
8wk:12wk	0.258068	-0.220301	0.736437	0.383784	n.s
>Trps1
4week:Wistar-GK:	Trps1	-1.04254	3.4638	0.2032	3.3225	0.2336	0.661115	0.852841	n.s
8week:Wistar-GK:	Trps1	-1.01299	3.8334	0.1355	3.7843	0.2088	0.865194	0.957414	n.s
12week:Wistar-GK:	Trps1	-1.16759	4.3267	0.1341	3.7057	0.102	0.038618	0.164675	n.s
Tukey multiple comparisons of means
factors/levels	diff	lwr	upr	p adj
Wistar:GK	-0.270513	-0.567398	0.0263722	0.072221	n.s
4wk:8wk	0.415711	-0.0242497	0.855672	0.0665277	n.s
4wk:12wk	0.623065	0.183104	1.06303	0.0046192	**
8wk:12wk	0.207354	-0.232607	0.647315	0.477917	n.s
>Flywch1
4week:Wistar-GK:	Flywch1	-1.10179	95.5709	2.802	86.7418	1.7422	0.0824085	0.312014	n.s
8week:Wistar-GK:	Flywch1	-1.00294	91.5755	2.134	91.307	1.5781	0.945656	0.984391	n.s
12week:Wistar-GK:	Flywch1	1.04054	83.786	1.5764	87.1829	1.9722	0.500776	0.729811	n.s
Tukey multiple comparisons of means
factors/levels	diff	lwr	upr	p adj
Wistar:GK	-1.90023	-5.29198	1.49151	0.258938	n.s
4wk:8wk	0.28492	-4.74139	5.31123	0.989018	n.s
4wk:12wk	-5.67192	-10.6982	-0.645611	0.0248873	*
8wk:12wk	-5.95684	-10.9831	-0.930531	0.0180678	*
>Apex1
4week:Wistar-GK:	Apex1	1.04704	30.2353	1.0428	31.6577	0.7317	0.287369	0.588765	n.s
8week:Wistar-GK:	Apex1	-1.10024	31.006	1.0323	28.1812	1.079	0.0768724	0.304423	n.s
12week:Wistar-GK:	Apex1	-1.03544	28.9591	0.8612	27.9678	0.942	0.542535	0.758449	n.s
Tukey multiple comparisons of means
factors/levels	diff	lwr	upr	p adj
Wistar:GK	-0.797887	-2.40864	0.812864	0.316809	n.s
4wk:8wk	-1.35296	-3.73997	1.03405	0.349045	n.s
4wk:12wk	-2.48308	-4.87009	-0.0960691	0.0403659	*
8wk:12wk	-1.13012	-3.51713	1.25689	0.474816	n.s
>Rn60_X_0714.1
4week:Wistar-GK:	Rn60_X_0714.1	1.25926	1.5375	0.2091	1.9361	0.5227	0.308484	0.610279	n.s
8week:Wistar-GK:	Rn60_X_0714.1	1.12832	1.483	0.2107	1.6733	0.1399	0.421344	0.731488	n.s
12week:Wistar-GK:	Rn60_X_0714.1	1.07747	1.3338	0.1251	1.4371	0.3055	0.67424	0.843237	n.s
Tukey multiple comparisons of means
factors/levels	diff	lwr	upr	p adj
Wistar:GK	0.230742	-0.250809	0.712294	0.332555	n.s
4wk:8wk	-0.158675	-0.872298	0.554947	0.844776	n.s
4wk:12wk	-0.351372	-1.06499	0.362251	0.447792	n.s
8wk:12wk	-0.192696	-0.906319	0.520926	0.780461	n.s
>RGD1307315
4week:Wistar-GK:	RGD1307315	-1.14925	3.5582	0.1066	3.0961	0.0852	0.130483	0.395174	n.s
8week:Wistar-GK:	RGD1307315	-1.052	3.1718	0.1502	3.015	0.1123	0.530667	0.80428	n.s
12week:Wistar-GK:	RGD1307315	-1.088	3.2545	0.11	2.9913	0.1332	0.319646	0.577996	n.s
Tukey multiple comparisons of means
factors/levels	diff	lwr	upr	p adj
Wistar:GK	-0.294037	-0.492987	-0.0950859	0.0055048	**
4wk:8wk	-0.233751	-0.528581	0.0610788	0.138901	n.s
4wk:12wk	-0.204234	-0.499064	0.0905958	0.214916	n.s
8wk:12wk	0.029517	-0.265313	0.324347	0.966177	n.s
>Eef1g
4week:Wistar-GK:	Eef1g	-1.02167	190.133	3.0473	186.101	2.4833	0.67183	0.857631	n.s
8week:Wistar-GK:	Eef1g	1.01286	190.278	2.7284	192.725	4.1714	0.835515	0.947032	n.s
12week:Wistar-GK:	Eef1g	1.06173	178.951	2.3073	189.997	5.0831	0.291173	0.550343	n.s
Tukey multiple comparisons of means
factors/levels	diff	lwr	upr	p adj
Wistar:GK	3.1538	-2.66183	8.96943	0.274112	n.s
4wk:8wk	3.3844	-5.23392	12.0027	0.595833	n.s
4wk:12wk	-3.6437	-12.262	4.97462	0.549925	n.s
8wk:12wk	-7.0281	-15.6464	1.59022	0.125134	n.s
>Rad51d
4week:Wistar-GK:	Rad51d	-1.1477	3.8435	0.1393	3.3488	0.1136	0.088702	0.324384	n.s
8week:Wistar-GK:	Rad51d	-1.12315	3.9385	0.1202	3.5067	0.1378	0.117726	0.384505	n.s
12week:Wistar-GK:	Rad51d	-1.04118	4.0062	0.1437	3.8478	0.1593	0.637701	0.822363	n.s
Tukey multiple comparisons of means
factors/levels	diff	lwr	upr	p adj
Wistar:GK	-0.361643	-0.591647	-0.131638	0.0034425	**
4wk:8wk	0.126445	-0.214404	0.467294	0.629242	n.s
4wk:12wk	0.330857	-0.00999173	0.671706	0.0582674	n.s
8wk:12wk	0.204412	-0.136437	0.545261	0.309777	n.s
>AABR07017999.1
4week:Wistar-GK:	AABR07017999.1	1.75643	0.7782	0.2379	1.3668	0.4907	0.0975573	0.339542	n.s
8week:Wistar-GK:	AABR07017999.1	1.72161	1.3887	0.5662	2.3908	0.5296	0.0431396	0.215903	n.s
12week:Wistar-GK:	AABR07017999.1	-1.01433	1.6394	0.6228	1.6163	0.7917	0.969394	0.988548	n.s
Tukey multiple comparisons of means
factors/levels	diff	lwr	upr	p adj
Wistar:GK	0.522525	-0.429017	1.47407	0.268259	n.s
4wk:8wk	0.817269	-0.592843	2.22738	0.33346	n.s
4wk:12wk	0.555363	-0.854749	1.96548	0.594076	n.s
8wk:12wk	-0.261906	-1.67202	1.14821	0.88872	n.s
>Cacfd1
4week:Wistar-GK:	Cacfd1	-1.08824	7.438	0.3453	6.8349	0.2619	0.1952	0.485139	n.s
8week:Wistar-GK:	Cacfd1	1.02558	6.547	0.2963	6.7145	0.2913	0.733116	0.906803	n.s
12week:Wistar-GK:	Cacfd1	1.0992	5.8497	0.3017	6.43	0.1551	0.155294	0.389136	n.s
Tukey multiple comparisons of means
factors/levels	diff	lwr	upr	p adj
Wistar:GK	0.0482273	-0.426199	0.522654	0.835592	n.s
4wk:8wk	-0.505719	-1.20878	0.197345	0.192184	n.s
4wk:12wk	-0.996578	-1.69964	-0.293514	0.004583	**
8wk:12wk	-0.490859	-1.19392	0.212205	0.210098	n.s
>Atp7b
4week:Wistar-GK:	Atp7b	-1.08218	2.4927	0.0749	2.3034	0.1453	0.444475	0.717938	n.s
8week:Wistar-GK:	Atp7b	-1.11337	2.5388	0.0941	2.2803	0.0657	0.238858	0.562855	n.s
12week:Wistar-GK:	Atp7b	-1.26244	2.6418	0.0882	2.0926	0.0407	0.0090034	0.064228	n.s
Tukey multiple comparisons of means
factors/levels	diff	lwr	upr	p adj
Wistar:GK	-0.332327	-0.485104	-0.179549	0.0001521	***
4wk:8wk	0.0115275	-0.214877	0.237932	0.99113	n.s
4wk:12wk	-0.0308357	-0.257241	0.195569	0.938386	n.s
8wk:12wk	-0.0423632	-0.268768	0.184042	0.887168	n.s
>Vamp2
4week:Wistar-GK:	Vamp2	-1.04346	271.878	8.1568	260.554	3.0217	0.571862	0.800604	n.s
8week:Wistar-GK:	Vamp2	1.1155	246.62	3.492	275.105	8.4328	0.069553	0.286279	n.s
12week:Wistar-GK:	Vamp2	1.24368	234.734	4.2548	291.934	13.162	0.0141527	0.0865675	n.s
Tukey multiple comparisons of means
factors/levels	diff	lwr	upr	p adj
Wistar:GK	24.7868	11.9104	37.6632	0.0005642	***
4wk:8wk	-5.3538	-24.4357	13.7281	0.765392	n.s
4wk:12wk	-2.8821	-21.964	16.1998	0.924819	n.s
8wk:12wk	2.4717	-16.6102	21.5536	0.944086	n.s
>Grem2
4week:Wistar-GK:	Grem2	1.02437	10.5433	0.4903	10.8002	0.1492	0.679127	0.861429	n.s
8week:Wistar-GK:	Grem2	1.07358	10.2828	0.0998	11.0394	0.2528	0.172154	0.474576	n.s
12week:Wistar-GK:	Grem2	1.14526	10.5277	0.3367	12.0569	0.3095	0.0389102	0.165372	n.s
Tukey multiple comparisons of means
factors/levels	diff	lwr	upr	p adj
Wistar:GK	0.847595	0.33938	1.35581	0.0021253	**
4wk:8wk	-0.010633	-0.76377	0.742504	0.999315	n.s
4wk:12wk	0.620551	-0.132586	1.37369	0.120282	n.s
8wk:12wk	0.631184	-0.121953	1.38432	0.112543	n.s
>Gli1
4week:Wistar-GK:	Gli1	-1.12421	3.9793	0.1055	3.5397	0.1427	0.19773	0.487739	n.s
8week:Wistar-GK:	Gli1	-1.11322	3.463	0.1738	3.1108	0.1127	0.177951	0.481924	n.s
12week:Wistar-GK:	Gli1	1.01389	3.4815	0.0982	3.5298	0.0651	0.859271	0.94188	n.s
Tukey multiple comparisons of means
factors/levels	diff	lwr	upr	p adj
Wistar:GK	-0.247844	-0.452262	-0.0434258	0.0195518	*
4wk:8wk	-0.472624	-0.775556	-0.169692	0.0019095	**
4wk:12wk	-0.253848	-0.55678	0.0490841	0.112599	n.s
8wk:12wk	0.218776	-0.0841561	0.521708	0.18983	n.s
>Il10rb
4week:Wistar-GK:	Il10rb	-1.06857	3.3647	0.2075	3.1488	0.1496	0.501128	0.757244	n.s
8week:Wistar-GK:	Il10rb	-1.08929	3.551	0.1344	3.26	0.1906	0.327731	0.655462	n.s
12week:Wistar-GK:	Il10rb	-1.219	3.5912	0.1996	2.946	0.1621	0.0478599	0.188987	n.s
Tukey multiple comparisons of means
factors/levels	diff	lwr	upr	p adj
Wistar:GK	-0.384059	-0.680713	-0.0874062	0.013334	*
4wk:8wk	0.148728	-0.290889	0.588345	0.679347	n.s
4wk:12wk	0.011807	-0.42781	0.451424	0.997523	n.s
8wk:12wk	-0.136921	-0.576538	0.302696	0.719968	n.s
>Ccdc71
4week:Wistar-GK:	Ccdc71	-1.11738	17.3428	0.2552	15.521	0.3172	0.0157173	0.117673	n.s
8week:Wistar-GK:	Ccdc71	-1.01876	16.8529	0.5596	16.5426	0.532	0.696831	0.892614	n.s
12week:Wistar-GK:	Ccdc71	1.02874	15.7245	0.4071	16.1765	0.305	0.574645	0.780137	n.s
Tukey multiple comparisons of means
factors/levels	diff	lwr	upr	p adj
Wistar:GK	-0.560033	-1.25512	0.135052	0.10934	n.s
4wk:8wk	0.26582	-0.764243	1.29588	0.797229	n.s
4wk:12wk	-0.48143	-1.51149	0.548633	0.483611	n.s
8wk:12wk	-0.74725	-1.77731	0.282813	0.187209	n.s
>RGD1303003
4week:Wistar-GK:	RGD1303003	-1.06374	44.7171	1.5412	42.0378	0.5922	0.341456	0.639038	n.s
8week:Wistar-GK:	RGD1303003	-1.04162	44.3143	1.0943	42.5438	0.5941	0.467085	0.765543	n.s
12week:Wistar-GK:	RGD1303003	-1.00607	41.5378	0.7472	41.2871	0.8823	0.923215	0.97068	n.s
Tukey multiple comparisons of means
factors/levels	diff	lwr	upr	p adj
Wistar:GK	-1.56681	-3.19676	0.0631289	0.0588103	n.s
4wk:8wk	0.05155	-2.3639	2.467	0.998435	n.s
4wk:12wk	-1.96502	-4.38047	0.45043	0.12628	n.s
8wk:12wk	-2.01657	-4.43202	0.39888	0.114266	n.s
>LOC498435
8week:Wistar-GK:	LOC498435	4.6463	0.3771	0.0193	1.752	0.1196	2.6064e-08	2.70473e-06	***
12week:Wistar-GK:	LOC498435	5.4315	0.3203	0.0605	1.7396	0.1058	1.12203e-08	1.64734e-06	***
Tukey multiple comparisons of means
factors/levels	diff	lwr	upr	p adj
Wistar:GK	1.38617	1.25152	1.52082	0	***
4wk:8wk	0.181281	-0.0182588	0.38082	0.0799196	n.s
4wk:12wk	0.146695	-0.0528442	0.346235	0.179523	n.s
8wk:12wk	-0.0345855	-0.234125	0.164954	0.902299	n.s
>Nt5dc1
4week:Wistar-GK:	Nt5dc1	-1.12996	3.4657	0.1885	3.0672	0.0933	0.190754	0.479826	n.s
8week:Wistar-GK:	Nt5dc1	-1.00363	2.9251	0.1228	2.9145	0.1232	0.966715	0.991171	n.s
12week:Wistar-GK:	Nt5dc1	-1.11121	3.3494	0.1231	3.0142	0.0619	0.272115	0.52957	n.s
Tukey multiple comparisons of means
factors/levels	diff	lwr	upr	p adj
Wistar:GK	-0.248126	-0.458473	-0.0377789	0.0227178	*
4wk:8wk	-0.346631	-0.658349	-0.0349126	0.0272745	*
4wk:12wk	-0.08463	-0.396348	0.227088	0.778377	n.s
8wk:12wk	0.262001	-0.0497174	0.573719	0.111254	n.s
>Taf5l
4week:Wistar-GK:	Taf5l	-1.05572	5.4786	0.3834	5.1894	0.2618	0.496324	0.754279	n.s
8week:Wistar-GK:	Taf5l	-1.01662	5.3154	0.24	5.2285	0.302	0.810111	0.937189	n.s
12week:Wistar-GK:	Taf5l	1.0233	5.2229	0.1595	5.3445	0.2292	0.731644	0.875906	n.s
Tukey multiple comparisons of means
factors/levels	diff	lwr	upr	p adj
Wistar:GK	-0.0847913	-0.542323	0.372741	0.705466	n.s
4wk:8wk	-0.0619849	-0.740013	0.616043	0.97171	n.s
4wk:12wk	-0.0502818	-0.72831	0.627746	0.981285	n.s
8wk:12wk	0.0117031	-0.666325	0.689731	0.998976	n.s
>Pfkl
4week:Wistar-GK:	Pfkl	-1.17401	39.6045	0.7973	33.7344	0.3893	0.00115109	0.0216641	*
8week:Wistar-GK:	Pfkl	-1.15886	39.9185	0.2196	34.4463	0.5868	0.0095444	0.0780067	n.s
12week:Wistar-GK:	Pfkl	-1.09018	38.1356	0.4625	34.9812	0.5611	0.064511	0.22696	n.s
Tukey multiple comparisons of means
factors/levels	diff	lwr	upr	p adj
Wistar:GK	-4.83224	-5.73148	-3.933	0	***
4wk:8wk	0.51294	-0.81966	1.84554	0.607787	n.s
4wk:12wk	-0.11108	-1.44368	1.22152	0.976418	n.s
8wk:12wk	-0.62402	-1.95662	0.70858	0.482312	n.s
>Nop9
4week:Wistar-GK:	Nop9	-1.06425	4.2487	0.1486	3.9922	0.2033	0.458473	0.727851	n.s
8week:Wistar-GK:	Nop9	-1.03606	4.1157	0.1593	3.9724	0.0519	0.596648	0.84605	n.s
12week:Wistar-GK:	Nop9	-1.0206	3.7564	0.163	3.6806	0.2156	0.806564	0.915151	n.s
Tukey multiple comparisons of means
factors/levels	diff	lwr	upr	p adj
Wistar:GK	-0.158524	-0.437608	0.12056	0.252573	n.s
4wk:8wk	-0.076447	-0.490029	0.337135	0.889721	n.s
4wk:12wk	-0.40198	-0.815562	0.0116017	0.0578876	n.s
8wk:12wk	-0.325533	-0.739115	0.0880487	0.142571	n.s
>AABR07065593.2
4week:Wistar-GK:	AABR07065593.2	1.01383	10.409	0.166	10.553	0.1922	0.799695	0.923062	n.s
8week:Wistar-GK:	AABR07065593.2	1.04113	10.8993	0.1237	11.3477	0.3102	0.378233	0.699501	n.s
12week:Wistar-GK:	AABR07065593.2	1.02176	10.6167	0.2985	10.8477	0.1818	0.697596	0.858561	n.s
Tukey multiple comparisons of means
factors/levels	diff	lwr	upr	p adj
Wistar:GK	0.274452	-0.101197	0.650101	0.144633	n.s
4wk:8wk	0.642464	0.0857802	1.19915	0.021549	*
4wk:12wk	0.25113	-0.305554	0.807814	0.507479	n.s
8wk:12wk	-0.391334	-0.948018	0.16535	0.205921	n.s
>Rbbp6
4week:Wistar-GK:	Rbbp6	1.02013	9.2702	0.3018	9.4568	0.2589	0.728688	0.887411	n.s
8week:Wistar-GK:	Rbbp6	1.05142	9.2201	0.1563	9.6942	0.0661	0.310258	0.639752	n.s
12week:Wistar-GK:	Rbbp6	1.00658	9.4223	0.1789	9.4843	0.1345	0.899477	0.960159	n.s
Tukey multiple comparisons of means
factors/levels	diff	lwr	upr	p adj
Wistar:GK	0.240879	-0.0940286	0.575787	0.150709	n.s
4wk:8wk	0.093641	-0.402667	0.589949	0.885398	n.s
4wk:12wk	0.089835	-0.406473	0.586143	0.893978	n.s
8wk:12wk	-0.003806	-0.500114	0.492502	0.999798	n.s
>Gbf1
4week:Wistar-GK:	Gbf1	-1.09485	18.4635	0.5346	16.864	0.2444	0.104013	0.35142	n.s
8week:Wistar-GK:	Gbf1	1.00959	18.0101	0.4918	18.1829	0.3376	0.811509	0.937589	n.s
12week:Wistar-GK:	Gbf1	1.03642	17.5546	0.5242	18.194	0.4964	0.514591	0.740304	n.s
Tukey multiple comparisons of means
factors/levels	diff	lwr	upr	p adj
Wistar:GK	-0.262445	-1.0231	0.498208	0.483269	n.s
4wk:8wk	0.432742	-0.694488	1.55997	0.609352	n.s
4wk:12wk	0.210565	-0.916665	1.33779	0.887522	n.s
8wk:12wk	-0.222177	-1.34941	0.905053	0.875672	n.s
>Cinp
4week:Wistar-GK:	Cinp	1.02829	13.3235	0.2499	13.7005	0.2866	0.606947	0.822168	n.s
8week:Wistar-GK:	Cinp	1.02915	12.7831	0.3576	13.1558	0.3283	0.537757	0.809024	n.s
12week:Wistar-GK:	Cinp	1.12708	12.0121	0.2673	13.5386	0.4002	0.0180351	0.100675	n.s
Tukey multiple comparisons of means
factors/levels	diff	lwr	upr	p adj
Wistar:GK	0.758707	0.220546	1.29687	0.0076827	**
4wk:8wk	-0.54254	-1.34005	0.254973	0.226202	n.s
4wk:12wk	-0.7366	-1.53411	0.0609133	0.0740914	n.s
8wk:12wk	-0.19406	-0.991573	0.603453	0.817331	n.s
>Plp1
4week:Wistar-GK:	Plp1	-1.04103	2024.06	59.351	1944.29	95.2128	0.673633	0.858411	n.s
8week:Wistar-GK:	Plp1	1.01354	1430.67	90.4355	1450.04	57.5976	0.910498	0.973939	n.s
12week:Wistar-GK:	Plp1	-1.09292	1111.95	25.3213	1017.41	34.2494	0.601883	0.798447	n.s
Tukey multiple comparisons of means
factors/levels	diff	lwr	upr	p adj
Wistar:GK	-51.6461	-162.36	59.0678	0.345263	n.s
4wk:8wk	-543.825	-707.895	-379.755	1e-07	***
4wk:12wk	-919.494	-1083.56	-755.424	0	***
8wk:12wk	-375.669	-539.739	-211.6	1.98e-05	***
>Ndufs4
4week:Wistar-GK:	Ndufs4	1.11079	63.1151	1.6592	70.1079	0.7969	0.0355959	0.194012	n.s
8week:Wistar-GK:	Ndufs4	-1.0143	66.9993	1.3863	66.0546	2.0557	0.763262	0.920997	n.s
12week:Wistar-GK:	Ndufs4	1.00748	64.4852	1.6043	64.9678	2.0814	0.885108	0.952607	n.s
Tukey multiple comparisons of means
factors/levels	diff	lwr	upr	p adj
Wistar:GK	2.1769	-0.612704	4.9665	0.120345	n.s
4wk:8wk	-0.08456	-4.21854	4.04942	0.998563	n.s
4wk:12wk	-1.88501	-6.01899	2.24897	0.5003	n.s
8wk:12wk	-1.80045	-5.93443	2.33353	0.530721	n.s
>Tst
4week:Wistar-GK:	Tst	-1.06061	47.7012	1.2826	44.9751	1.0086	0.188708	0.478096	n.s
8week:Wistar-GK:	Tst	-1.11517	44.4879	0.9772	39.8935	1.3639	0.0277438	0.163035	n.s
12week:Wistar-GK:	Tst	-1.09422	40.4246	1.0084	36.9438	1.0412	0.0575862	0.211288	n.s
Tukey multiple comparisons of means
factors/levels	diff	lwr	upr	p adj
Wistar:GK	-3.60045	-5.49435	-1.70654	0.000639	***
4wk:8wk	-4.14742	-6.95404	-1.3408	0.0031739	**
4wk:12wk	-7.65391	-10.4605	-4.84729	1.4e-06	***
8wk:12wk	-3.50649	-6.31311	-0.699867	0.0124731	*
>AABR07015057.1
4week:Wistar-GK:	AABR07015057.1	-1.57496	1.2832	0.1678	0.8147	0.2932	0.0602917	0.263059	n.s
Tukey multiple comparisons of means
factors/levels	diff	lwr	upr	p adj
Wistar:GK	-0.288569	-0.601629	0.0244921	0.0691808	n.s
4wk:8wk	-0.612381	-1.07631	-0.148449	0.0082313	**
4wk:12wk	-0.652112	-1.11604	-0.18818	0.0049245	**
8wk:12wk	-0.039731	-0.503663	0.424201	0.975127	n.s
>Nln
4week:Wistar-GK:	Nln	-1.1429	10.4099	0.1977	9.1083	0.2008	0.0255425	0.156917	n.s
8week:Wistar-GK:	Nln	-1.04955	10.3189	0.1558	9.8317	0.3329	0.323936	0.652462	n.s
12week:Wistar-GK:	Nln	-1.02124	9.9509	0.1742	9.744	0.3292	0.722579	0.870808	n.s
Tukey multiple comparisons of means
factors/levels	diff	lwr	upr	p adj
Wistar:GK	-0.665246	-1.07415	-0.256345	0.002615	**
4wk:8wk	0.316194	-0.289766	0.922154	0.407216	n.s
4wk:12wk	0.088316	-0.517644	0.694276	0.929793	n.s
8wk:12wk	-0.227878	-0.833838	0.378082	0.621409	n.s
>Nid2
4week:Wistar-GK:	Nid2	-1.23714	2.8123	0.2545	2.2733	0.421	0.156597	0.434264	n.s
8week:Wistar-GK:	Nid2	-1.42753	2.5605	0.2179	1.7937	0.184	0.00391077	0.0411442	*
12week:Wistar-GK:	Nid2	-1.64705	1.8411	0.1816	1.1178	0.1976	0.00330448	0.03246	*
Tukey multiple comparisons of means
factors/levels	diff	lwr	upr	p adj
Wistar:GK	-0.6764	-1.10895	-0.243852	0.0035936	**
4wk:8wk	-0.365697	-1.0067	0.275305	0.34448	n.s
4wk:12wk	-1.06337	-1.70437	-0.422368	0.0010325	**
8wk:12wk	-0.697674	-1.33868	-0.0566712	0.0310698	*
>Fam117b
4week:Wistar-GK:	Fam117b	-1.00457	19.3165	0.3203	19.2286	0.3762	0.931014	0.976898	n.s
8week:Wistar-GK:	Fam117b	1.00876	19.4641	0.1498	19.6346	0.2927	0.820993	0.941321	n.s
12week:Wistar-GK:	Fam117b	1.0135	18.8491	0.2329	19.1037	0.5485	0.782051	0.903097	n.s
Tukey multiple comparisons of means
factors/levels	diff	lwr	upr	p adj
Wistar:GK	0.112387	-0.466205	0.690978	0.692044	n.s
4wk:8wk	0.27675	-0.580678	1.13418	0.702955	n.s
4wk:12wk	-0.29618	-1.15361	0.561248	0.668472	n.s
8wk:12wk	-0.57293	-1.43036	0.284498	0.237593	n.s
>Pcdhga2
4week:Wistar-GK:	Pcdhga2	-1.4637	4.2307	0.137	2.8904	0.1323	8.69845e-05	0.00340589	**
8week:Wistar-GK:	Pcdhga2	-1.71511	4.3236	0.0851	2.5209	0.0968	2.85166e-06	0.000126006	***
12week:Wistar-GK:	Pcdhga2	-1.55401	4.4433	0.1813	2.8592	0.1115	2.96679e-05	0.00106043	**
Tukey multiple comparisons of means
factors/levels	diff	lwr	upr	p adj
Wistar:GK	-1.57567	-1.79125	-1.36009	0	***
4wk:8wk	-0.138361	-0.457836	0.181114	0.53438	n.s
4wk:12wk	0.090659	-0.228816	0.410134	0.760762	n.s
8wk:12wk	0.22902	-0.0904553	0.548495	0.194194	n.s
>Mrpl38
4week:Wistar-GK:	Mrpl38	1.0073	15.6264	0.5312	15.7404	0.4528	0.88917	0.961025	n.s
8week:Wistar-GK:	Mrpl38	1.01223	16.6375	0.5439	16.8411	0.3647	0.793702	0.932914	n.s
12week:Wistar-GK:	Mrpl38	1.1584	14.9734	0.5936	17.3451	0.2387	0.0104559	0.0708511	n.s
Tukey multiple comparisons of means
factors/levels	diff	lwr	upr	p adj
Wistar:GK	0.896433	0.104424	1.68844	0.0281731	*
4wk:8wk	1.05589	-0.117807	2.22959	0.0835184	n.s
4wk:12wk	0.47581	-0.697887	1.64951	0.576386	n.s
8wk:12wk	-0.58008	-1.75378	0.593617	0.445181	n.s
>Crabp2
4week:Wistar-GK:	Crabp2	-1.37216	15.5833	2.7498	11.3567	2.881	0.0774814	0.301646	n.s
8week:Wistar-GK:	Crabp2	-1.96728	18.7528	1.5505	9.5323	1.788	1.96665e-06	9.32151e-05	***
12week:Wistar-GK:	Crabp2	-1.8511	15.2913	1.6365	8.2607	2.0057	0.00012646	0.00313942	**
Tukey multiple comparisons of means
factors/levels	diff	lwr	upr	p adj
Wistar:GK	-6.82589	-10.4769	-3.17491	0.0007525	***
4wk:8wk	0.672546	-4.73792	6.08301	0.948381	n.s
4wk:12wk	-1.694	-7.10446	3.71646	0.71751	n.s
8wk:12wk	-2.36655	-7.77701	3.04392	0.527907	n.s
>Ehmt1
4week:Wistar-GK:	Ehmt1	-1.11667	6.1251	0.0743	5.4851	0.1844	0.149394	0.422947	n.s
8week:Wistar-GK:	Ehmt1	1.02084	5.5805	0.1248	5.6968	0.0704	0.725105	0.903388	n.s
12week:Wistar-GK:	Ehmt1	-1.01722	5.4425	0.1556	5.3504	0.1507	0.794349	0.909369	n.s
Tukey multiple comparisons of means
factors/levels	diff	lwr	upr	p adj
Wistar:GK	-0.205258	-0.430285	0.0197681	0.0719344	n.s
4wk:8wk	-0.166422	-0.499894	0.16705	0.43842	n.s
4wk:12wk	-0.408691	-0.742163	-0.0752193	0.0143215	*
8wk:12wk	-0.242269	-0.575741	0.0912029	0.186356	n.s
>Ubr3
4week:Wistar-GK:	Ubr3	-1.0907	17.2382	0.7112	15.8048	0.7284	0.125233	0.386243	n.s
8week:Wistar-GK:	Ubr3	1.01488	16.9463	0.4161	17.1985	0.4025	0.714516	0.899422	n.s
12week:Wistar-GK:	Ubr3	1.02503	17.4081	0.4831	17.8438	0.3686	0.563285	0.772474	n.s
Tukey multiple comparisons of means
factors/levels	diff	lwr	upr	p adj
Wistar:GK	-0.248547	-1.15625	0.659157	0.577227	n.s
4wk:8wk	0.5509	-0.794248	1.89605	0.570047	n.s
4wk:12wk	1.10448	-0.240668	2.44963	0.121908	n.s
8wk:12wk	0.55358	-0.791568	1.89873	0.56701	n.s
>RGD1562618
4week:Wistar-GK:	RGD1562618	-1.19119	6.6492	0.2074	5.582	0.1208	0.0324246	0.182316	n.s
8week:Wistar-GK:	RGD1562618	-1.06547	6.3421	0.313	5.9524	0.3895	0.388211	0.707899	n.s
12week:Wistar-GK:	RGD1562618	1.13677	6.2883	0.357	7.1483	0.2702	0.0922751	0.283703	n.s
Tukey multiple comparisons of means
factors/levels	diff	lwr	upr	p adj
Wistar:GK	-0.198985	-0.689234	0.291264	0.410461	n.s
4wk:8wk	0.031614	-0.694897	0.758126	0.993513	n.s
4wk:12wk	0.602658	-0.123854	1.32917	0.117179	n.s
8wk:12wk	0.571044	-0.155468	1.29756	0.143284	n.s
>Dnajc7
4week:Wistar-GK:	Dnajc7	1.14508	56.4306	1.2668	64.6177	1.5751	0.0183412	0.129536	n.s
8week:Wistar-GK:	Dnajc7	1.11842	56.3093	0.4104	62.9774	0.6982	0.0057267	0.0546269	n.s
12week:Wistar-GK:	Dnajc7	1.16692	53.7187	0.0672	62.6853	1.1385	0.0132257	0.0825373	n.s
Tukey multiple comparisons of means
factors/levels	diff	lwr	upr	p adj
Wistar:GK	7.94064	6.24955	9.63172	0	***
4wk:8wk	-0.880852	-3.38691	1.62521	0.659186	n.s
4wk:12wk	-2.32217	-4.82823	0.183885	0.0729794	n.s
8wk:12wk	-1.44132	-3.94738	1.06474	0.33883	n.s
[truncated: 52,561 more rows]
