# Supplementary material for: RNA-seq analysis of the hypothalamic transcriptome reveals the networks regulating physiopathological progress in the diabetic GK rat
Source: Sci Rep. 2016 Sep 28;6:34138. doi: 10.1038/srep34138 (PMC5039700; doi:10.1038/srep34138)
Supplement: Supplementary Table S3 [file srep34138-s4.xls]

## Sheet: genes in M1&M2
M1_best	M1_Extended	M2_best	M2_Extended
Bad	Nt5m	Gpx3	Spag1
Akt3	Mapk8	Gstm6	Mapk8
Ppp1r3c	Dusp7	Cyp2s1	Dusp7
Calm1	Fcgr2a	Gstm4	Hspa2
Adcy2	Cyp2s1	Gsr	Ggt7
Twistnb	Eef2k	Dlst	Cyp2s1
Nudt16	Ywhaz	Sucla2	Aox2
Rapgef6	Adcy3	Aldh7a1	Cyp7b1
Rap1a	Msl3	Akr1b1	Rela
Prkd3	Pla2g4a	Aldh9a1	Pla2g4a
Prkcb	Plec	Carns1	Eif3e
Adcy3	Bad	Aldh3b2	Fdft1
Guk1	Gstm4	Dhtkd1	Gstm4
Entpd3	Gstm6	Ifit1	Gstm6
Fcgr2a	Entpd2	LOC103692716	Bmp4
Mapk12	Lpxn	Fkbpl	Myd88
Ptpn5	Itgb4	Hsp90ab1	Hsp90b1
Gnb5	Plod1	Gstt1	Pdia4
Plcb1	Gpx3	Crls1	Gpx3
Pik3c2a	Msl3l2	Lpcat2	Ifit3
Plcd1	Prkaca	Pla2g4e	Tlr7
Pik3c2b	Calm3	Cyp3a9	Aldh7a1
Pip5k1a	Ppp1r3c	Tdp2	Ugt1a8
Prim1	Aprt	Aox1	Gstp1
Entpd1	Supt5h	Hmgcs2	Sucla2
Gnai3	Gys1	Hadh	B4galt1
Src	Setd2	Aldh3b1	Ptpn13
Itgb4	Cdc25a	Nit2	Dhtkd1
Plec	Aldh7a1	Glud1	Pla2g2c
Lmnb1	Gstp1	Gad2	Eprs
Ghsr	Gins4	Rdh10	Dlst
Pik3r4	Eprs	Rpe65	Hsp90ab1
Gys1	Pip5k1a	Ifit3	Pla2g16
Prkag2	Mef2a	Cyp27a1	Tdp2
Camk4	Cant1	Cyp7b1	Hsd17b7
Crebbp	Itga7	Sts	Gad1
Mef2a	Pik3r4	Dnaaf2	Ephx1
Mef2d	Mapk12	Gad1	Gsta4
Ak9	Gatm	Cad	Ifit1
Polr2a	Nudt16	Bbs10	Aldh1a2
Setd2	Gnai2	Eprs	Pla2g12a
Msl3	Ptpn5	Myd88	Bbs10
Med1	Nme6	Rela	Aldh3b1
Polr2e	Bbs10	Mapk8	Hadh
Map2k2	Entpd1	Gstp1	Aox1
Hif1a	Gnai3	Erbb3	Gad2
Dag1	Ssrp1	Trap1	Alox5
Dlg1	Calm1	Nos1	Nos1
Rgs3	Plcd1		Glb1
	Prkag2		Tlr2
	Prkd3		Prkcsh
	Pik3r1		Pla2g4b
	Prkcb		Pdlim7
	Alox5		Lpcat2
	Nme1		Maob
	Dlg1		Mrpl19
	Mapk9		Tm7sf2
	Nos1		Gstt1
	Pde1c		Fkbpl
	Itpkc		B3galt2
	Nme3		Akr1b1
	Camk4		Bag3
	Lpcat2		Rpe65
	Gnb1		Rdh10
	Pik3c2b		Upf3a
	Camkk1		Nit2
	Supt6h		Gsr
	Map2k2		Gstm5
	Ampd3		Cyp3a9
	Akr1b1		Fzd6
	Ywhag		Glud1
	Mylk		Gnao1
	Ywhab		Eif3c
	Entpd3		Gsta1
	Atic		Cad
	Cdk16		Hmgcs2
	Crebbp		Sts
	Adcy2		Aldh9a1
	Twistnb		Trap1
	Paf1		Adh4
	Polr1b		Ces1d
	Guk1		Cyp27a1
	Ctr9		Dnaaf2
	Lmnb1		Crls1
	Aldh9a1		mrpl11
	Prim1		Erbb3
	Ak3
	Entpd5
	Raf1
	Hif1a
	Prkcg
	Rasgrf2
	Nt5c3b
	Mef2d
	Ppp2r3a
	Cacna2d2
	Rgs9
	Crls1
	Ghsr

## Sheet: M1 pathway
	Term	Count	%	PValue	Genes	List Total	Pop Hits	Pop Total	Fold Enrichment	Bonferroni	Benjamini	FDR
M1_best	rno04916:Melanogenesis	8	17.0213	1.78971e-06	ADCY3, GNAI3, ADCY2, MAP2K2, CREBBP, PLCB1, PRKCB, CALM1	38	92	5590	12.7918	0.00013243	0.00013243	0.00187321
	rno04912:GnRH signaling pathway	8	17.0213	2.07135e-06	ADCY3, ADCY2, MAPK12, MAP2K2, PLCB1, SRC, PRKCB, CALM1	38	94	5590	12.5196	0.000153268	7.6637e-05	0.00216799
	rno04720:Long-term potentiation	7	14.8936	4.10159e-06	CAMK4, MAP2K2, CREBBP, RAP1A, PLCB1, PRKCB, CALM1	38	67	5590	15.3692	0.000303472	0.000101168	0.00429292
	rno04070:Phosphatidylinositol signaling system	7	14.8936	5.31203e-06	PIK3C2A, PIK3C2B, PLCD1, PIP5K1A, PLCB1, PRKCB, CALM1	38	70	5590	14.7105	0.000393014	9.8268e-05	0.0055598
	rno04540:Gap junction	7	14.8936	1.24739e-05	ADCY3, GNAI3, ADCY2, MAP2K2, PLCB1, SRC, PRKCB	38	81	5590	12.7128	0.000922652	0.000184599	0.0130553
	rno00230:Purine metabolism	8	17.0213	5.39916e-05	PRIM1, ADCY3, ADCY2, POLR2E, ENTPD3, ENTPD1, GUK1, POLR2A	38	154	5590	7.64183	0.00398751	0.000665692	0.0564968
	rno04062:Chemokine signaling pathway	8	17.0213	0.000105072	ADCY3, GNAI3, ADCY2, GNB5, RAP1A, PLCB1, AKT3, PRKCB	38	171	5590	6.88212	0.00774561	0.00111021	0.109921
	rno04370:VEGF signaling pathway	6	12.766	0.000111139	MAPK12, MAP2K2, BAD, SRC, AKT3, PRKCB	38	74	5590	11.9275	0.00819098	0.00102756	0.116264
	rno04722:Neurotrophin signaling pathway	7	14.8936	0.000152573	CAMK4, MAPK12, MAP2K2, RAP1A, BAD, AKT3, CALM1	38	126	5590	8.17251	0.0112278	0.0012538	0.159578
	rno04910:Insulin signaling pathway	7	14.8936	0.000197067	PPP1R3C, MAP2K2, PRKAG2, GYS1, BAD, AKT3, CALM1	38	132	5590	7.80104	0.0144786	0.00145738	0.206072
	rno00562:Inositol phosphate metabolism	5	10.6383	0.000350565	PIK3C2A, PIK3C2B, PLCD1, PIP5K1A, PLCB1	38	52	5590	14.1447	0.0256127	0.00235598	0.366317
	rno04270:Vascular smooth muscle contraction	6	12.766	0.000803422	ADCY3, ADCY2, MAP2K2, PLCB1, PRKCB, CALM1	38	113	5590	7.8109	0.0577429	0.00494416	0.837726
	rno05211:Renal cell carcinoma	5	10.6383	0.0010331	HIF1A, MAP2K2, CREBBP, RAP1A, AKT3	38	69	5590	10.6598	0.073637	0.0058665	1.07604
	rno04020:Calcium signaling pathway	7	14.8936	0.00109947	ADCY3, ADCY2, CAMK4, PLCD1, PLCB1, PRKCB, CALM1	38	182	5590	5.65789	0.0781803	0.00579781	1.14481
	rno04012:ErbB signaling pathway	5	10.6383	0.00224379	MAP2K2, BAD, SRC, AKT3, PRKCB	38	85	5590	8.65325	0.153146	0.0110206	2.32372
	rno04914:Progesterone-mediated oocyte maturation	5	10.6383	0.00244351	ADCY3, GNAI3, ADCY2, MAPK12, AKT3	38	87	5590	8.45433	0.165599	0.0112513	2.52817
	rno00240:Pyrimidine metabolism	5	10.6383	0.00299591	PRIM1, POLR2E, ENTPD3, ENTPD1, POLR2A	38	92	5590	7.99485	0.199108	0.0129757	3.09163
	rno05223:Non-small cell lung cancer	4	8.51064	0.00472076	MAP2K2, BAD, AKT3, PRKCB	38	52	5590	11.3158	0.295427	0.0192655	4.83212
	rno05214:Glioma	4	8.51064	0.00738053	MAP2K2, AKT3, PRKCB, CALM1	38	61	5590	9.64625	0.422002	0.0284396	7.46064
	rno04510:Focal adhesion	6	12.766	0.00862552	ITGB4, RAP1A, BAD, SRC, AKT3, PRKCB	38	195	5590	4.52632	0.473265	0.0315446	8.6683
	rno04730:Long-term depression	4	8.51064	0.0095608	GNAI3, MAP2K2, PLCB1, PRKCB	38	67	5590	8.7824	0.5088	0.0332859	9.56613
	rno04662:B cell receptor signaling pathway	4	8.51064	0.012998	MAP2K2, FCGR2A, AKT3, PRKCB	38	75	5590	7.84561	0.620218	0.0430529	12.7976
	rno04666:Fc gamma R-mediated phagocytosis	4	8.51064	0.0199206	FCGR2A, PIP5K1A, AKT3, PRKCB	38	88	5590	6.6866	0.774402	0.0626881	18.9908
	rno05414:Dilated cardiomyopathy	4	8.51064	0.0211351	ADCY3, ADCY2, DAG1, ITGB4	38	90	5590	6.53801	0.794182	0.063743	20.0354
	rno05215:Prostate cancer	4	8.51064	0.0211351	MAP2K2, CREBBP, BAD, AKT3	38	90	5590	6.53801	0.794182	0.063743	20.0354
	rno04010:MAPK signaling pathway	6	12.766	0.0294281	MAPK12, MAP2K2, PTPN5, RAP1A, AKT3, PRKCB	38	266	5590	3.31816	0.890339	0.0846186	26.8485
	rno04660:T cell receptor signaling pathway	4	8.51064	0.034678	MAPK12, MAP2K2, AKT3, DLG1	38	109	5590	5.39836	0.926592	0.0955705	30.8856
	rno04114:Oocyte meiosis	4	8.51064	0.0363136	ADCY3, ADCY2, MAPK12, CALM1	38	111	5590	5.30109	0.935249	0.0964088	32.1015
	rno04670:Leukocyte transendothelial migration	4	8.51064	0.0397033	GNAI3, MAPK12, RAP1A, PRKCB	38	115	5590	5.1167	0.950111	0.101537	34.56
	rno05213:Endometrial cancer	3	6.38298	0.0443694	MAP2K2, BAD, AKT3	38	51	5590	8.65325	0.965209	0.109353	37.8127
	Term	Count	%	PValue	Genes	List Total	Pop Hits	Pop Total	Fold Enrichment	Bonferroni	Benjamini	FDR
M1_Extended	rno00230:Purine metabolism	18	18.9474	5.87509e-12	ADCY3, ADCY2, POLR1B, AMPD3, CANT1, APRT, NME6, PRIM1, NME3, PDE1C, ATIC, NME1, NT5M, ENTPD5, ENTPD3, ENTPD1, GUK1, ENTPD2	74	154	5590	8.82941	6.22758e-10	6.22758e-10	6.59244e-09
	rno04914:Progesterone-mediated oocyte maturation	11	11.5789	1.37602e-07	ADCY3, GNAI3, ADCY2, GNAI2, MAPK12, RAF1, MAPK9, PRKACA, MAPK8, CDC25A, PIK3R1	74	87	5590	9.5511	1.45857e-05	7.29288e-06	0.000154403
	rno04916:Melanogenesis	11	11.5789	2.35466e-07	ADCY3, GNAI3, ADCY2, GNAI2, MAP2K2, CREBBP, RAF1, CALM3, PRKACA, PRKCG, PRKCB, CALM1	74	92	5590	9.03202	2.49591e-05	8.31977e-06	0.000264217
	rno00240:Pyrimidine metabolism	11	11.5789	2.35466e-07	PRIM1, NME3, NT5M, NME1, AK3, ENTPD5, ENTPD3, POLR1B, ENTPD1, CANT1, NME6	74	92	5590	9.03202	2.49591e-05	8.31977e-06	0.000264217
	rno04912:GnRH signaling pathway	11	11.5789	2.8918e-07	ADCY3, PLA2G4A, ADCY2, MAPK12, MAP2K2, RAF1, CALM3, MAPK9, PRKACA, MAPK8, PRKCB, CALM1	74	94	5590	8.83985	3.06526e-05	7.66324e-06	0.000324489
	rno04722:Neurotrophin signaling pathway	12	12.6316	5.3583e-07	YWHAZ, MAP2K2, YWHAB, RAF1, BAD, YWHAG, MAPK12, CAMK4, MAPK9, CALM3, MAPK8, PIK3R1, CALM1	74	126	5590	7.19434	5.67963e-05	1.13595e-05	0.000601254
	rno04910:Insulin signaling pathway	11	11.5789	6.7251e-06	PPP1R3C, MAP2K2, PRKAG2, GYS1, RAF1, CALM3, MAPK9, PRKACA, MAPK8, BAD, PIK3R1, CALM1	74	132	5590	6.29505	0.000712609	0.000118803	0.00754599
	rno04540:Gap junction	9	9.47368	8.59213e-06	ADCY3, GNAI3, ADCY2, GNAI2, MAP2K2, RAF1, PRKACA, PRKCG, PRKCB	74	81	5590	8.39339	0.000910355	0.000130102	0.00964083
	rno04270:Vascular smooth muscle contraction	10	10.5263	1.34644e-05	ADCY3, PLA2G4A, ADCY2, MAP2K2, RAF1, CALM3, PRKACA, PRKCG, MYLK, PRKCB, CALM1	74	113	5590	6.685	0.00142622	0.000178389	0.0151074
	rno04720:Long-term potentiation	8	8.42105	2.25276e-05	CAMK4, MAP2K2, CREBBP, RAF1, CALM3, PRKACA, PRKCG, PRKCB, CALM1	74	67	5590	9.01977	0.0023851	0.000265293	0.0252753
	rno04730:Long-term depression	8	8.42105	2.25276e-05	PLA2G4A, GNAI3, NOS1, GNAI2, MAP2K2, RAF1, PRKCG, PRKCB	74	67	5590	9.01977	0.0023851	0.000265293	0.0252753
	rno04370:VEGF signaling pathway	8	8.42105	4.33482e-05	PLA2G4A, MAPK12, MAP2K2, RAF1, PRKCG, BAD, PIK3R1, PRKCB	74	74	5590	8.16654	0.00458447	0.000459396	0.0486304
	rno04664:Fc epsilon RI signaling pathway	8	8.42105	5.15786e-05	PLA2G4A, MAPK12, MAP2K2, RAF1, MAPK9, MAPK8, PRKCG, PIK3R1	74	76	5590	7.95164	0.00545255	0.000496919	0.0578612
	rno04012:ErbB signaling pathway	8	8.42105	0.000106064	MAP2K2, RAF1, MAPK9, MAPK8, PRKCG, BAD, PIK3R1, PRKCB	74	85	5590	7.1097	0.0111804	0.000936509	0.11895
	rno04020:Calcium signaling pathway	11	11.5789	0.000109381	ADCY3, NOS1, ADCY2, CAMK4, PDE1C, CALM3, PRKACA, PLCD1, PRKCG, MYLK, PRKCB, CALM1	74	182	5590	4.56564	0.0115281	0.000891529	0.122668
	rno04010:MAPK signaling pathway	13	13.6842	0.00014349	MAP2K2, PTPN5, RAF1, PRKCG, CACNA2D2, PRKCB, PLA2G4A, MAPK12, RASGRF2, MAPK9, PRKACA, MAPK8, DUSP7	74	266	5590	3.69183	0.0150959	0.00108591	0.160892
	rno04070:Phosphatidylinositol signaling system	7	7.36842	0.000272922	PIK3C2B, CALM3, PLCD1, PRKCG, PIP5K1A, PIK3R1, PRKCB, CALM1	74	70	5590	7.55405	0.0285191	0.00192705	0.305819
	rno05223:Non-small cell lung cancer	6	6.31579	0.000533271	MAP2K2, RAF1, PRKCG, BAD, PIK3R1, PRKCB	74	52	5590	8.71622	0.0549731	0.00352763	0.596757
	rno04114:Oocyte meiosis	8	8.42105	0.000557301	ADCY3, YWHAZ, YWHAG, ADCY2, MAPK12, YWHAB, CALM3, PRKACA, CALM1	74	111	5590	5.44436	0.0573785	0.00346987	0.623571
	rno04510:Focal adhesion	10	10.5263	0.000892892	ITGA7, ITGB4, RAF1, MAPK9, MAPK8, PRKCG, BAD, MYLK, PIK3R1, PRKCB	74	195	5590	3.87387	0.090344	0.00524668	0.997356
	rno04666:Fc gamma R-mediated phagocytosis	7	7.36842	0.000937542	PLA2G4A, RAF1, PRKCG, FCGR2A, PIP5K1A, PIK3R1, PRKCB	74	88	5590	6.00891	0.0946432	0.00521929	1.04699
	rno05214:Glioma	6	6.31579	0.00111447	MAP2K2, RAF1, CALM3, PRKCG, PIK3R1, PRKCB, CALM1	74	61	5590	7.43022	0.111482	0.00589258	1.24346
	rno04062:Chemokine signaling pathway	9	9.47368	0.00160619	ADCY3, GNAI3, ADCY2, GNAI2, GNB1, RAF1, PRKACA, PIK3R1, PRKCB	74	171	5590	3.97582	0.156667	0.00808113	1.78759
	rno05414:Dilated cardiomyopathy	6	6.31579	0.00614687	ADCY3, ADCY2, ITGA7, ITGB4, PRKACA, CACNA2D2	74	90	5590	5.03604	0.479819	0.0292712	6.68479
	rno05215:Prostate cancer	6	6.31579	0.00614687	MAP2K2, CREBBP, RAF1, BAD, GSTP1, PIK3R1	74	90	5590	5.03604	0.479819	0.0292712	6.68479
	rno04650:Natural killer cell mediated cytotoxicity	6	6.31579	0.0095245	MAP2K2, RAF1, PRKCG, FCGR2A, PIK3R1, PRKCB	74	100	5590	4.53243	0.637393	0.0431474	10.1822
	rno05211:Renal cell carcinoma	5	5.26316	0.0122148	HIF1A, MAP2K2, CREBBP, RAF1, PIK3R1	74	69	5590	5.47395	0.728215	0.0528341	12.882
	rno05212:Pancreatic cancer	5	5.26316	0.0122148	RAF1, MAPK9, MAPK8, BAD, PIK3R1	74	69	5590	5.47395	0.728215	0.0528341	12.882
	rno04660:T cell receptor signaling pathway	6	6.31579	0.013506	MAPK12, MAP2K2, RAF1, MAPK9, PIK3R1, DLG1	74	109	5590	4.15819	0.763402	0.0560251	14.1513
	rno00310:Lysine degradation	4	4.21053	0.0159712	ALDH7A1, PLOD1, SETD2, ALDH9A1	74	41	5590	7.36981	0.81852	0.063531	16.528
	rno04662:B cell receptor signaling pathway	5	5.26316	0.0162002	MAP2K2, RAF1, FCGR2A, PIK3R1, PRKCB	74	75	5590	5.03604	0.822943	0.062109	16.7458
	rno04670:Leukocyte transendothelial migration	6	6.31579	0.0167098	GNAI3, GNAI2, MAPK12, PRKCG, PIK3R1, PRKCB	74	115	5590	3.94125	0.832406	0.061801	17.2284
	rno05210:Colorectal cancer	5	5.26316	0.0209212	RAF1, MAPK9, MAPK8, BAD, PIK3R1	74	81	5590	4.663	0.893666	0.0743709	21.1204
	rno05200:Pathways in cancer	10	10.5263	0.0213145	HIF1A, MAP2K2, CREBBP, RAF1, MAPK9, MAPK8, PRKCG, BAD, PIK3R1, PRKCB	74	317	5590	2.38298	0.8981	0.0733002	21.4753
	rno00480:Glutathione metabolism	4	4.21053	0.0270242	GSTM4, GPX3, GSTM6, GSTP1	74	50	5590	6.04324	0.945195	0.0894229	26.4652
	rno05213:Endometrial cancer	4	4.21053	0.0284501	MAP2K2, RAF1, BAD, PIK3R1	74	51	5590	5.92475	0.953086	0.0911793	27.6654
	rno04620:Toll-like receptor signaling pathway	5	5.26316	0.0294514	MAPK12, MAP2K2, MAPK9, MAPK8, PIK3R1	74	90	5590	4.1967	0.957943	0.0915563	28.4975
	rno00330:Arginine and proline metabolism	4	4.21053	0.0314202	ALDH7A1, NOS1, GATM, ALDH9A1	74	53	5590	5.70117	0.966088	0.0947362	30.1083
	rno05221:Acute myeloid leukemia	4	4.21053	0.0345472	MAP2K2, RAF1, BAD, PIK3R1	74	55	5590	5.49386	0.975929	0.101006	32.5989
	rno04310:Wnt signaling pathway	6	6.31579	0.0402419	CREBBP, MAPK9, PRKACA, MAPK8, PRKCG, PRKCB	74	145	5590	3.12582	0.987143	0.113913	36.928
	rno00980:Metabolism of xenobiotics by cytochrome P450	4	4.21053	0.0430434	GSTM4, CYP2S1, GSTM6, GSTP1	74	60	5590	5.03604	0.990569	0.118426	38.9633

## Sheet: M2_pathway
	Term	Count	%	PValue	Genes	List Total	Pop Hits	Pop Total	Fold Enrichment	Bonferroni	Benjamini	FDR
M2_best	rno00980:Metabolism of xenobiotics by cytochrome P450	7	15.9091	1.26199e-06	GSTM4, CYP2S1, GSTT1, GSTM6, CYP3A9, GSTP1, ALDH3B1	35	60	5590	18.6333	0.000100954	0.000100954	0.00134163
	rno00650:Butanoate metabolism	6	13.6364	1.28812e-06	ALDH7A1, GAD2, HMGCS2, HADH, GAD1, ALDH9A1	35	33	5590	29.039	0.000103044	5.15234e-05	0.00136941
	rno00982:Drug metabolism	7	15.9091	3.73928e-06	GSTM4, AOX1, GSTT1, GSTM6, CYP3A9, GSTP1, ALDH3B1	35	72	5590	15.5278	0.000299098	9.97093e-05	0.00397521
	rno00480:Glutathione metabolism	6	13.6364	1.06814e-05	GSR, GSTM4, GPX3, GSTT1, GSTM6, GSTP1	35	50	5590	19.1657	0.000854149	0.000213606	0.011355
	rno00280:Valine, leucine and isoleucine degradation	5	11.3636	0.000155425	ALDH7A1, HMGCS2, AOX1, HADH, ALDH9A1	35	46	5590	17.3602	0.012358	0.00248391	0.165111
	rno00410:beta-Alanine metabolism	4	9.09091	0.000292613	ALDH7A1, GAD2, GAD1, ALDH9A1	35	22	5590	29.039	0.0231405	0.00389448	0.310644
	rno00250:Alanine, aspartate and glutamate metabolism	4	9.09091	0.000746202	GAD2, GLUD1, CAD, GAD1	35	30	5590	21.2952	0.0579703	0.00849492	0.790455
	rno00310:Lysine degradation	4	9.09091	0.00187179	DLST, ALDH7A1, HADH, ALDH9A1	35	41	5590	15.5819	0.139192	0.018561	1.97209
	rno00380:Tryptophan metabolism	4	9.09091	0.00214906	ALDH7A1, AOX1, HADH, ALDH9A1	35	43	5590	14.8571	0.158113	0.0189416	2.2612
	rno00330:Arginine and proline metabolism	4	9.09091	0.00391383	ALDH7A1, NOS1, GLUD1, ALDH9A1	35	53	5590	12.0539	0.269277	0.0308851	4.08331
	rno00340:Histidine metabolism	3	6.81818	0.00911474	ALDH7A1, ALDH3B1, ALDH9A1	35	24	5590	19.9643	0.519305	0.0644241	9.27567
	rno00640:Propanoate metabolism	3	6.81818	0.0168522	ALDH7A1, SUCLA2, ALDH9A1	35	33	5590	14.5195	0.743253	0.107122	16.5302
	rno00620:Pyruvate metabolism	3	6.81818	0.0231202	ALDH7A1, AKR1B1, ALDH9A1	35	39	5590	12.2857	0.846082	0.134068	22.0171
	rno00071:Fatty acid metabolism	3	6.81818	0.026562	ALDH7A1, HADH, ALDH9A1	35	42	5590	11.4082	0.883945	0.142587	24.889
	rno00140:Steroid hormone biosynthesis	3	6.81818	0.0277529	CYP7B1, STS, CYP3A9	35	43	5590	11.1429	0.894772	0.139385	25.8602
	rno00561:Glycerolipid metabolism	3	6.81818	0.0289651	ALDH7A1, AKR1B1, ALDH9A1	35	44	5590	10.8896	0.904767	0.136675	26.837
	rno00830:Retinol metabolism	3	6.81818	0.0495173	RDH10, RPE65, CYP3A9	35	59	5590	8.12107	0.9828	0.212577	41.7198
	Term	Count	%	PValue	Genes	List Total	Pop Hits	Pop Total	Fold Enrichment	Bonferroni	Benjamini	FDR
M2_Extended	rno00980:Metabolism of xenobiotics by cytochrome P450	12	15	1.57339e-11	GSTM4, UGT1A8, GSTA4, CYP2S1, ADH4, EPHX1, GSTT1, GSTM6, CYP3A9, GSTM5, GSTP1, ALDH3B1	60	60	5590	18.6333	1.55765e-09	1.55765e-09	1.74305e-08
	rno00982:Drug metabolism	12	15	1.26109e-10	GSTM4, UGT1A8, GSTA4, ADH4, AOX1, MAOB, GSTT1, GSTM6, CYP3A9, GSTM5, GSTP1, ALDH3B1	60	72	5590	15.5278	1.24848e-08	6.24241e-09	1.39708e-07
	rno00480:Glutathione metabolism	9	11.25	3.59106e-08	GSR, GGT7, GSTM4, GSTA4, GPX3, GSTT1, GSTM6, GSTM5, GSTP1	60	50	5590	16.77	3.55514e-06	1.18505e-06	3.9783e-05
	rno00650:Butanoate metabolism	6	7.5	2.087e-05	ALDH7A1, GAD2, HMGCS2, HADH, GAD1, ALDH9A1	60	33	5590	16.9394	0.00206402	0.000516405	0.0231181
	rno00590:Arachidonic acid metabolism	7	8.75	8.29006e-05	PLA2G4A, GGT7, PLA2G12A, GPX3, PLA2G2C, ALOX5, PLA2G4B	60	70	5590	9.31667	0.00817391	0.00164015	0.0918018
	rno00830:Retinol metabolism	6	7.5	0.000357	ALDH1A2, RDH10, UGT1A8, ADH4, RPE65, CYP3A9	60	59	5590	9.47458	0.0347318	0.00587423	0.394786
	rno00591:Linoleic acid metabolism	5	6.25	0.000364556	PLA2G4A, PLA2G12A, PLA2G2C, CYP3A9, PLA2G4B	60	33	5590	14.1162	0.0354539	0.00514353	0.403126
	rno04730:Long-term depression	6	7.5	0.000645744	PLA2G4A, GNAO1, NOS1, PLA2G12A, PLA2G2C, PLA2G4B	60	67	5590	8.34328	0.0619475	0.0079618	0.713054
	rno00592:alpha-Linolenic acid metabolism	4	5	0.000683741	PLA2G4A, PLA2G12A, PLA2G2C, PLA2G4B	60	17	5590	21.9216	0.0654718	0.00749549	0.754867
	rno00380:Tryptophan metabolism	5	6.25	0.00101639	ALDH7A1, AOX1, MAOB, HADH, ALDH9A1	60	43	5590	10.8333	0.0957719	0.0100169	1.12024
	rno00140:Steroid hormone biosynthesis	5	6.25	0.00101639	CYP7B1, STS, UGT1A8, CYP3A9, HSD17B7	60	43	5590	10.8333	0.0957719	0.0100169	1.12024
	rno00280:Valine, leucine and isoleucine degradation	5	6.25	0.00131271	ALDH7A1, HMGCS2, AOX1, HADH, ALDH9A1	60	46	5590	10.1268	0.121943	0.0117525	1.44468
	rno00410:beta-Alanine metabolism	4	5	0.00149147	ALDH7A1, GAD2, GAD1, ALDH9A1	60	22	5590	16.9394	0.137367	0.0122383	1.63994
	rno00340:Histidine metabolism	4	5	0.00193107	ALDH7A1, MAOB, ALDH3B1, ALDH9A1	60	24	5590	15.5278	0.174166	0.0146123	2.11861
	rno00330:Arginine and proline metabolism	5	6.25	0.00222983	ALDH7A1, NOS1, GLUD1, MAOB, ALDH9A1	60	53	5590	8.78931	0.198283	0.0156617	2.44271
	rno00250:Alanine, aspartate and glutamate metabolism	4	5	0.00370361	GAD2, GLUD1, CAD, GAD1	60	30	5590	12.4222	0.307425	0.0241918	4.02727
	rno00564:Glycerophospholipid metabolism	5	6.25	0.00395914	PLA2G4A, CRLS1, PLA2G12A, PLA2G2C, PLA2G4B	60	62	5590	7.51344	0.324791	0.024247	4.2996
	rno00430:Taurine and hypotaurine metabolism	3	3.75	0.00466767	GAD2, GGT7, GAD1	60	10	5590	27.95	0.370721	0.0268781	5.05107
	rno00565:Ether lipid metabolism	4	5	0.00529815	PLA2G4A, PLA2G12A, PLA2G2C, PLA2G4B	60	34	5590	10.9608	0.408984	0.0287946	5.71526
	rno00350:Tyrosine metabolism	4	5	0.00529815	ADH4, AOX1, MAOB, ALDH3B1	60	34	5590	10.9608	0.408984	0.0287946	5.71526
	rno04664:Fc epsilon RI signaling pathway	5	6.25	0.00816337	PLA2G4A, PLA2G12A, PLA2G2C, MAPK8, PLA2G4B	60	76	5590	6.12939	0.555804	0.0418108	8.68067
	rno00310:Lysine degradation	4	5	0.00895879	DLST, ALDH7A1, HADH, ALDH9A1	60	41	5590	9.08943	0.58972	0.0435682	9.48872
	rno00071:Fatty acid metabolism	4	5	0.00957645	ALDH7A1, ADH4, HADH, ALDH9A1	60	42	5590	8.87302	0.614278	0.0443502	10.1117
	rno00053:Ascorbate and aldarate metabolism	3	3.75	0.0134539	ALDH7A1, UGT1A8, ALDH9A1	60	17	5590	16.4412	0.738411	0.0591332	13.9343
	rno00100:Steroid biosynthesis	3	3.75	0.0134539	TM7SF2, HSD17B7, FDFT1	60	17	5590	16.4412	0.738411	0.0591332	13.9343
	rno04620:Toll-like receptor signaling pathway	5	6.25	0.0145814	MYD88, RELA, TLR2, MAPK8, TLR7	60	90	5590	5.17593	0.766411	0.0612684	15.0177
	rno04912:GnRH signaling pathway	5	6.25	0.0168706	PLA2G4A, PLA2G12A, PLA2G2C, MAPK8, PLA2G4B	60	94	5590	4.95567	0.814451	0.0677786	17.1793
	rno04010:MAPK signaling pathway	8	10	0.0209596	PLA2G4A, HSPA2, PLA2G12A, RELA, PLA2G2C, MAPK8, PLA2G4B, DUSP7	60	266	5590	2.80201	0.877183	0.0804606	20.9165
	rno00052:Galactose metabolism	3	3.75	0.0260466	B4GALT1, AKR1B1, GLB1	60	24	5590	11.6458	0.926671	0.0956077	25.3514
	rno04370:VEGF signaling pathway	4	5	0.0426968	PLA2G4A, PLA2G12A, PLA2G2C, PLA2G4B	60	74	5590	5.03604	0.986699	0.147852	38.332
	rno00640:Propanoate metabolism	3	3.75	0.0469162	ALDH7A1, SUCLA2, ALDH9A1	60	33	5590	8.4697	0.99141	0.156251	41.2771

## Sheet: time course M1
M1_best				M1_Extended				KEGG pathway:	Term	Count	%	PValue	Genes	List Total	Pop Hits	Pop Total	Fold Enrichment	Bonferroni	Benjamini	FDR
4weeks	8weeks	12weeks		4weeks	8weeks	12weeks		4wk.M1_best	rno00230:Purine metabolism	13	28.8889	1.74833e-11	PRIM1, ADCY3, ADCY2, PDE1B, POLR1A, ENTPD5, GUCY1A3, PDE10A, POLR1B, ENTPD1, GUK1, ENTPD2, POLR2A	33	154	5590	14.2995	1.25879e-09	1.25879e-09	1.81979e-08
Gins4	Twistnb	Bad		Spag1	Polr2e	Lpin3			rno00240:Pyrimidine metabolism	7	15.5556	1.08285e-05	PRIM1, AK3, POLR1A, ENTPD5, POLR1B, ENTPD1, POLR2A	33	92	5590	12.8887	0.000779355	0.000389753	0.0112706
Ssrp1	Itpa	Prkaca		Dusp7	Cyp2s1	Pard6b			rno04270:Vascular smooth muscle contraction	7	15.5556	3.52578e-05	ADCY3, PRKCQ, ADCY2, MAP2K2, CALM3, GUCY1A3, PRKCB	33	113	5590	10.4934	0.00253539	0.000845844	0.0366929
Supt6h	Guk1	Adcy2		Fcgr2a	Eef2k	Mapk8			rno04020:Calcium signaling pathway	8	17.7778	5.83198e-05	ADCY3, NOS1, ADCY2, CAMK4, PDE1B, ERBB3, CALM3, PRKCB	33	182	5590	7.44589	0.00419034	0.00104924	0.0606871
Polr2a	Ak3	Twistnb		Prkcq	Nme2	Mrpl21			rno04916:Melanogenesis	6	13.3333	0.000153435	ADCY3, ADCY2, MAP2K2, CREBBP, CALM3, PRKCB	33	92	5590	11.0474	0.0109874	0.00220719	0.159592
Gucy1a3	Nt5c	Entpd3		Xrcc5	Prkca	Prkcq			rno04720:Long-term potentiation	5	11.1111	0.000526616	CAMK4, MAP2K2, CREBBP, CALM3, PRKCB	33	67	5590	12.6413	0.0372161	0.00630112	0.546786
Twistnb	Cant1	Nudt16		Eef2k	Adcy3	Cyp2s1			rno04540:Gap junction	5	11.1111	0.00108067	ADCY3, ADCY2, MAP2K2, GUCY1A3, PRKCB	33	81	5590	10.4564	0.0748972	0.0110599	1.11914
Adcy2	Entpd1	Nt5c		Orc2	Plec	Eef2k			rno04912:GnRH signaling pathway	5	11.1111	0.0018802	ADCY3, ADCY2, MAP2K2, CALM3, PRKCB	33	94	5590	9.01032	0.126723	0.0167951	1.93984
Prkcb	Prim1	Adcy3		Sike1	Bad	Ccnd3			rno04722:Neurotrophin signaling pathway	5	11.1111	0.00542896	YWHAG, CAMK4, MAP2K2, CALM3, BAD	33	126	5590	6.72198	0.324262	0.0426153	5.50872
Fcgr2a	Rpa2	Prkca		Ccnd3	Gstm4	Nme2			rno04730:Long-term depression	4	8.88889	0.00636832	NOS1, MAP2K2, GUCY1A3, PRKCB	33	67	5590	10.1131	0.368707	0.0449566	6.43355
Map2k2	Orc5	Plcd1		Pkm	Gstm6	Prkca			rno03020:RNA polymerase	3	6.66667	0.00947141	POLR1A, POLR1B, POLR2A	33	26	5590	19.5455	0.496006	0.0603897	9.43075
Erbb3	Cdc25a	Pip5k1a		Adcy3	Bmp4	Pkm			rno04012:ErbB signaling pathway	4	8.88889	0.0122481	ERBB3, MAP2K2, BAD, PRKCB	33	85	5590	7.97148	0.588236	0.0712746	12.0388
Rpa2	Cdk16	Pik3c2b		Msl3	Entpd2	Adcy3			rno04114:Oocyte meiosis	4	8.88889	0.024886	ADCY3, YWHAG, ADCY2, CALM3	33	111	5590	6.10429	0.837074	0.130271	23.0727
Prim1	Entpd3	Inppl1		Gnai1	Itgb4	Msl3			rno05223:Non-small cell lung cancer	3	6.66667	0.0352428	MAP2K2, BAD, PRKCB	33	52	5590	9.77273	0.924474	0.168496	31.1647
Entpd1	Nudt16	Cdc25a		Bad	Ndufa2	Gnai1			rno04910:Insulin signaling pathway	4	8.88889	0.0387807	PPP1R3C, MAP2K2, CALM3, BAD	33	132	5590	5.13315	0.942028	0.172919	33.7474
Adcy3	Adcy3	Pik3r4		Entpd2	Gpx3	Eef2			rno05214:Glioma	3	6.66667	0.0471209	MAP2K2, CALM3, PRKCB	33	61	5590	8.33085	0.969046	0.195233	39.4925
Guk1	Ghsr	Pde1b		Mrpl44	Msl3l2	Plec
Pde1b	Mcm2	Guk1		Pde1b	Prkaca	Bad			Term	Count	%	PValue	Genes	List Total	Pop Hits	Pop Total	Fold Enrichment	Bonferroni	Benjamini	FDR
Ak3	Gins4	Pik3c2a		Myd88	Calm3	Gstm4		4wk.M1_Extended	rno00230:Purine metabolism	17	17.8947	1.02227e-11	ADCY3, ADCY2, POLR1A, PDE10A, POLR1B, POLR2C, NME6, PRIM1, ITPA, NME3, PDE1B, NME1, ENTPD5, ENTPD3, ENTPD1, ENTPD2, GUK1	66	154	5590	9.34967	8.79153e-10	8.79153e-10	1.10235e-08
Entpd2	Ssrp1	Mapk8		Plod1	Ppp1r3c	Gstm6			rno00240:Pyrimidine metabolism	12	12.6316	5.64127e-09	PRIM1, ITPA, NME3, NME1, AK3, POLR1A, ENTPD5, ENTPD3, POLR1B, ENTPD1, POLR2C, NME6	66	92	5590	11.0474	4.85149e-07	2.42574e-07	6.08315e-06
Bad	Paf1	Ptpn5		Ifit3	Setd2	Entpd2			rno04722:Neurotrophin signaling pathway	12	12.6316	1.57023e-07	MAP2K2, RAF1, BAD, AKT1, NRAS, YWHAG, MAPK12, CAMK4, MAPK14, CALM3, SH2B2, CALM2, AKT2, CALM1	66	126	5590	8.06638	1.35039e-05	4.50131e-06	0.000169322
Ppp1r3c	Bbs10	Ak3		Calm3	Cdc25a	Mrpl44			rno04912:GnRH signaling pathway	10	10.5263	1.07534e-06	ADCY3, NRAS, ADCY2, MAPK12, MAP2K2, MAPK14, RAF1, CALM3, GNAS, CALM2, PRKCB, CALM1	66	94	5590	9.01032	9.24754e-05	2.31196e-05	0.00115957
Calm3	Eprs	Itpa		Ppp1r3c	Aldh7a1	Myd88			rno04370:VEGF signaling pathway	9	9.47368	1.76973e-06	AKT1, NRAS, MAPK12, MAP2K2, MAPK14, RAF1, BAD, PRKCB, AKT2	66	74	5590	10.301	0.000152186	3.0439e-05	0.00190834
Camk4	Polr1b	Mthfd2		Supt5h	Pde10a	Tsc2			rno04910:Insulin signaling pathway	11	11.5789	2.2747e-06	MAP2K2, PRKAG2, RAF1, BAD, AKT1, NRAS, PPP1R3C, GYS1, CALM3, SH2B2, CALM2, AKT2, CALM1	66	132	5590	7.05808	0.000195605	3.26035e-05	0.00245285
Crebbp	Gnai2	Atic		Mapk14	Arid4a	Itgb4			rno04916:Melanogenesis	9	9.47368	9.27106e-06	ADCY3, NRAS, ADCY2, MAP2K2, GNAI1, RAF1, CALM3, GNAS, CALM2, PRKCB, CALM1	66	92	5590	8.28557	0.000796997	0.000113896	0.00999682
Hif1a	Pik3r4	Pde1c		Gys1	Gins4	Hsp90b1			rno05223:Non-small cell lung cancer	7	7.36842	2.61917e-05	AKT1, NRAS, MAP2K2, RAF1, BAD, PRKCB, AKT2	66	52	5590	11.4015	0.00224998	0.000281524	0.0282397
Prkcq	Pik3c2b	Gys1		Setd2	Eprs	Gpx3			rno04540:Gap junction	8	8.42105	3.65263e-05	ADCY3, NRAS, ADCY2, MAP2K2, GNAI1, RAF1, GNAS, PRKCB	66	81	5590	8.36513	0.00313639	0.000348975	0.0393804
Camkk1	Prkcb	Cdk16		Pde10a	Polr1a	Msl3l2			rno04012:ErbB signaling pathway	8	8.42105	4.99886e-05	AKT1, NRAS, ERBB3, MAP2K2, RAF1, BAD, PRKCB, AKT2	66	85	5590	7.97148	0.0042899	0.000429821	0.0538911
Ywhag	Plcd1	Lars2		Arid4a	Cant1	Prkaca			rno04914:Progesterone-mediated oocyte maturation	8	8.42105	5.81085e-05	AKT1, ADCY3, ADCY2, MAPK12, GNAI1, MAPK14, RAF1, AKT2	66	87	5590	7.78823	0.00498501	0.000454213	0.0626424
Setd2	Parp3	Eprs		Irf7	Itga7	Ifit3			rno05214:Glioma	7	7.36842	6.58308e-05	AKT1, NRAS, MAP2K2, RAF1, CALM3, CALM2, PRKCB, CALM1, AKT2	66	61	5590	9.71932	0.00564563	0.000471691	0.0709645
Msl3	Wrn	Polr1b		Gins4	Pik3r4	Calm3			rno04730:Long-term depression	7	7.36842	0.000112049	NRAS, NOS1, MAP2K2, GNAI1, RAF1, GNAS, PRKCB	66	67	5590	8.84894	0.00959044	0.000741012	0.120759
Entpd5	Tti1	Polr1a		Eprs	Mapk12	Ppp1r3c			rno04662:B cell receptor signaling pathway	7	7.36842	0.00021026	AKT1, NRAS, MAP2K2, RAF1, FCGR2A, PRKCB, AKT2	66	75	5590	7.90505	0.0179217	0.0012909	0.226497
Pde10a	Polr2e	Paf1		Hdac9	Tti1	Gys1			rno04664:Fc epsilon RI signaling pathway	7	7.36842	0.000226222	AKT1, NRAS, MAPK12, MAP2K2, MAPK14, RAF1, AKT2	66	76	5590	7.80104	0.0192692	0.00129631	0.243673
Nvl	Gstm6	Setd2		Polr1a	Orc5	Setd2			rno04660:T cell receptor signaling pathway	8	8.42105	0.000242387	AKT1, NRAS, MAPK12, MAP2K2, MAPK14, RAF1, DLG1, AKT2	66	109	5590	6.21629	0.020632	0.00130214	0.261064
Polr1a	Gpx3	Msl3		Tdp2	Dpyd	Cdc25a			rno05213:Endometrial cancer	6	6.31579	0.000282863	AKT1, NRAS, MAP2K2, RAF1, BAD, AKT2	66	51	5590	9.96435	0.0240361	0.00143013	0.304598
Polr1b	Gstt1	Mrpl21		Mef2a	Pnp	Aldh7a1			rno04270:Vascular smooth muscle contraction	8	8.42105	0.000302899	ADCY3, PRKCQ, ADCY2, MAP2K2, RAF1, CALM3, GNAS, CALM2, PRKCB, CALM1	66	113	5590	5.99625	0.0257168	0.00144636	0.326142
Eprs	Nme2	Mrpl19		Akt1	Nudt16	Gins4			rno05221:Acute myeloid leukemia	6	6.31579	0.000404179	AKT1, NRAS, MAP2K2, RAF1, BAD, AKT2	66	55	5590	9.23967	0.034169	0.00182814	0.434978
Bbs10	Itgb4	Eef2		Dclre1c	Gnai2	Eprs			rno04620:Toll-like receptor signaling pathway	7	7.36842	0.000567505	AKT1, MYD88, MAPK12, MAP2K2, MAPK14, IRF7, AKT2	66	90	5590	6.58754	0.0476468	0.00243799	0.610262
Mef2d	Plec	Eef2k		Mapk12	Ptpn5	Pip5k1a			rno04010:MAPK signaling pathway	11	11.5789	0.000883206	AKT1, NRAS, RASGRF2, MAPK12, MAP2K2, MAPK14, RAF1, CACNA2D2, DUSP7, PRKCB, AKT2	66	266	5590	3.50251	0.0731739	0.003612	0.948284
Arid4a	Lmnb1	mrpl11		Skp1	Bbs10	Hsp90ab1			rno04720:Long-term potentiation	6	6.31579	0.00100803	NRAS, CAMK4, MAP2K2, RAF1, CALM3, CALM2, PRKCB, CALM1	66	67	5590	7.5848	0.0830796	0.00393472	1.08165
Mllt1	Mapk12	Msl3l2		Skp2	Aldh3b1	Polr1a			rno04020:Calcium signaling pathway	9	9.47368	0.00111628	ADCY3, NOS1, ADCY2, CAMK4, PDE1B, ERBB3, CALM3, GNAS, CALM2, PRKCB, CALM1	66	182	5590	4.18831	0.091585	0.00416755	1.19717
Atad2	Ptpn5	Entpd5		Ifit1	Entpd1	Tdp2			rno05218:Melanoma	6	6.31579	0.00115229	AKT1, NRAS, MAP2K2, RAF1, BAD, AKT2	66	69	5590	7.36495	0.094397	0.00412291	1.23557
Nos1	Med1	Prkcq		Polr2c	Ssrp1	Pik3r4			rno05211:Renal cell carcinoma	6	6.31579	0.00115229	AKT1, NRAS, HIF1A, MAP2K2, RAF1, AKT2	66	69	5590	7.36495	0.094397	0.00412291	1.23557
Itgb4	Eef2k	Ssrp1		Cnksr3	Gnai3	Akt1			rno05220:Chronic myeloid leukemia	6	6.31579	0.00167743	AKT1, NRAS, MAP2K2, RAF1, BAD, AKT2	66	75	5590	6.77576	0.134441	0.00575855	1.79405
Myo5b	Inppl1	Bbs10		Nras	Calm1	Mapk12			rno04062:Chemokine signaling pathway	8	8.42105	0.0034617	AKT1, ADCY3, NRAS, ADCY2, GNAI1, RAF1, PRKCB, AKT2	66	171	5590	3.96243	0.257864	0.0114046	3.67029
Prkd3	Erbb3	Gfm1		Fbxo6	Plcd1	Skp2			rno05215:Prostate cancer	6	6.31579	0.00373746	AKT1, NRAS, MAP2K2, RAF1, BAD, AKT2	66	90	5590	5.64646	0.275319	0.011856	3.95734
Lars2	Notch2	Scn7a		Nudt16	Prkd3	Ifit1			rno04920:Adipocytokine signaling pathway	5	5.26316	0.00737645	AKT1, PRKCQ, PRKAG2, CAMKK1, AKT2	66	67	5590	6.32067	0.470978	0.0224836	7.67335
	Fras1	Ncf1		Nme6	Aox1	Mthfd2			rno04114:Oocyte meiosis	6	6.31579	0.0090458	ADCY3, YWHAG, ADCY2, MAPK12, CALM3, SKP1, CALM2, CALM1	66	111	5590	4.57821	0.542271	0.0265877	9.33397
		Mylk		Bbs10	Prkcb	Nudt16			rno04110:Cell cycle	6	6.31579	0.015095	YWHAG, CCND3, CCNH, SKP2, SKP1, ATM	66	126	5590	4.03319	0.729658	0.0426654	15.1271
				Entpd1	Nme1	Gnai2			rno04210:Apoptosis	5	5.26316	0.016687	AKT1, MYD88, BAD, ATM, AKT2	66	85	5590	4.98217	0.764769	0.0456106	16.5948
				Ssrp1	Itpa	Nme6			rno04530:Tight junction	6	6.31579	0.0170782	AKT1, PRKCQ, NRAS, GNAI1, PRKCB, AKT2	66	130	5590	3.90909	0.772684	0.045239	16.9519
				Calm1	Pde1c	Ptpn5			rno04666:Fc gamma R-mediated phagocytosis	5	5.26316	0.0187291	AKT1, RAF1, FCGR2A, PRKCB, AKT2	66	88	5590	4.81233	0.803281	0.0480779	18.4437
				Prkd3	Itpkc	Bbs10			rno04650:Natural killer cell mediated cytotoxicity	5	5.26316	0.028417	NRAS, MAP2K2, RAF1, FCGR2A, PRKCB	66	100	5590	4.23485	0.916195	0.0703243	26.7189
				Prkag2	Nt5c	Scn7a			rno05200:Pathways in cancer	9	9.47368	0.0294105	AKT1, NRAS, HIF1A, MAP2K2, SKP2, RAF1, BAD, PRKCB, AKT2	66	317	5590	2.40465	0.923253	0.0707243	27.5229
				Nme1	Mrpl19	Entpd1			rno05014:Amyotrophic lateral sclerosis (ALS)	4	4.21053	0.0307364	NOS1, MAPK12, MAPK14, BAD	66	59	5590	5.74217	0.931766	0.0718649	28.5835
				Dlg1	Pik3c2b	Gnai3			rno03020:RNA polymerase	3	3.15789	0.0361697	POLR1A, POLR1B, POLR2C	66	26	5590	9.77273	0.957923	0.0820646	32.7839
				Prkcb	Notch2	Ssrp1			rno05212:Pancreatic cancer	4	4.21053	0.0456717	AKT1, RAF1, BAD, AKT2	66	69	5590	4.90997	0.982052	0.100393	39.5947
				Itpa	Supt6h	Calm1
				Nos1	Gstt1	Plcd1			Term	Count	%	PValue	Genes	List Total	Pop Hits	Pop Total	Fold Enrichment	Bonferroni	Benjamini	FDR
				Ehmt2	Xdh	Prkag2		8wk.M1_best	rno00240:Pyrimidine metabolism	9	20.4545	1.72181e-08	PRIM1, NME2, ITPA, POLR2E, AK3, ENTPD3, POLR1B, ENTPD1, CANT1	31	92	5590	17.6403	1.06752e-06	1.06752e-06	1.73757e-05
				Ccnh	Akr1b1	Aox1			rno00230:Purine metabolism	10	22.7273	6.31373e-08	PRIM1, ADCY3, NME2, ITPA, POLR2E, ENTPD3, POLR1B, ENTPD1, GUK1, CANT1	31	154	5590	11.7093	3.9145e-06	1.95725e-06	6.3715e-05
				Nme3	Nvl	Ddit4			rno04070:Phosphatidylinositol signaling system	4	9.09091	0.00599372	INPPL1, PIK3C2B, PLCD1, PRKCB	31	70	5590	10.3041	0.311148	0.116835	5.8864
				Nt5c	Entpd3	Itpa			rno04914:Progesterone-mediated oocyte maturation	4	9.09091	0.0109168	ADCY3, GNAI2, MAPK12, CDC25A	31	87	5590	8.29069	0.493667	0.156454	10.4858
				Camk4	Cdk16	Nos1			rno03030:DNA replication	3	6.81818	0.0148442	PRIM1, RPA2, MCM2	31	35	5590	15.4562	0.604357	0.169268	14.0087
				Strn4	Adcy2	Nt5c			rno00480:Glutathione metabolism	3	6.81818	0.0290829	GPX3, GSTT1, GSTM6	31	50	5590	10.8194	0.839567	0.262862	25.7582
				Gnas	Fzd6	Nme7			rno00562:Inositol phosphate metabolism	3	6.81818	0.0312738	INPPL1, PIK3C2B, PLCD1	31	52	5590	10.4032	0.860535	0.245289	27.4315
				Sh2b2	Twistnb	Prkcsh
				Mrpl19	Med1	Lpin2			Term	Count	%	PValue	Genes	List Total	Pop Hits	Pop Total	Fold Enrichment	Bonferroni	Benjamini	FDR
				Calm2	Paf1	Lpcat2		8wk.M1_Extended	rno00230:Purine metabolism	19	21.5909	3.73656e-14	ADCY3, XDH, ADCY2, POLR2E, POLR1A, PDE10A, POLR1B, CANT1, PRIM1, ITPA, NME2, PRUNE, NME1, PDE1C, ENTPD5, ENTPD3, ENTPD1, ENTPD2, GUK1	65	154	5590	10.6104	3.81628e-12	3.81628e-12	4.16778e-11
				Camkk1	Polr1b	Mrpl19			rno00240:Pyrimidine metabolism	13	14.7727	3.09769e-10	POLR2E, POLR1A, AK3, POLR1B, CANT1, PRIM1, ITPA, NME2, NME1, ENTPD5, ENTPD3, DPYD, ENTPD1	65	92	5590	12.1522	3.15964e-08	1.57982e-08	3.45105e-07
				Lars2	Guk1	Me3			rno04916:Melanogenesis	11	12.5	6.48109e-08	PRKCA, ADCY3, GNAO1, GNAI3, ADCY2, GNAI2, CALM3, PRKACA, PRKACB, PRKCB, CALM1, FZD6	65	92	5590	10.2826	6.61069e-06	2.20357e-06	7.2204e-05
				Akt2	Gnao1	Nfkb1			rno04540:Gap junction	8	9.09091	3.29743e-05	PRKCA, ADCY3, GNAI3, ADCY2, GNAI2, PRKACA, PRKACB, PRKCB	65	81	5590	8.49383	0.00335778	0.000840504	0.0367296
				Map2k2	Prune	Pik3c2b			rno04914:Progesterone-mediated oocyte maturation	8	9.09091	5.25068e-05	ADCY3, GNAI3, ADCY2, GNAI2, MAPK12, PRKACA, PRKACB, CDC25A	65	87	5590	7.90805	0.00534152	0.00107059	0.0584808
				Nvl	Lmnb1	Camkk1			rno04912:GnRH signaling pathway	8	9.09091	8.63755e-05	PRKCA, ADCY3, ADCY2, MAPK12, CALM3, PRKACA, PRKACB, PRKCB, CALM1	65	94	5590	7.31915	0.00877199	0.00146737	0.0961865
				Ywhag	Ctr9	Gstt1			rno04020:Calcium signaling pathway	10	11.3636	0.0001979	PRKCA, ADCY3, ADCY2, ERBB3, PDE1C, CALM3, PRKACA, PLCD1, PRKACB, PRKCB, CALM1	65	182	5590	4.72527	0.0199854	0.00287982	0.220254
				Bag3	Gopc	Rgs3			rno03030:DNA replication	5	5.68182	0.00062699	RPA1, PRIM1, RPA2, MCM2, MCM4	65	35	5590	12.2857	0.0619697	0.00796474	0.696295
				Entpd3	Prkacb	Fkbpl			rno04070:Phosphatidylinositol signaling system	6	6.81818	0.00114632	PRKCA, INPPL1, PIK3C2B, CALM3, PLCD1, PRKCB, CALM1	65	70	5590	7.37143	0.110408	0.012915	1.26969
				Cdk16	Parp3	Mlycd			rno04270:Vascular smooth muscle contraction	7	7.95455	0.00172554	PRKCA, ADCY3, ADCY2, CALM3, PRKACA, PRKACB, PRKCB, CALM1	65	113	5590	5.32743	0.161514	0.0174614	1.90564
				Rad52	Rpa2	Map2k2			rno05414:Dilated cardiomyopathy	6	6.81818	0.00349362	ADCY3, ADCY2, ITGA7, ITGB4, PRKACA, PRKACB	65	90	5590	5.73333	0.300209	0.0319312	3.82393
				Adcy2	Prim1	Akr1b1			rno00980:Metabolism of xenobiotics by cytochrome P450	5	5.68182	0.00471624	GSTM4, CYP2S1, GSTT1, GSTM6, ALDH3B1	65	60	5590	7.16667	0.382573	0.0393863	5.13038
				Gtf2h4	Ak3	Ywhag			rno04730:Long-term depression	5	5.68182	0.00698455	PRKCA, GNAO1, GNAI3, GNAI2, PRKCB	65	67	5590	6.41791	0.51077	0.0535093	7.5115
				Mrpl37	Ndufb10	Mylk			rno04720:Long-term potentiation	5	5.68182	0.00698455	PRKCA, CALM3, PRKACA, PRKACB, PRKCB, CALM1	65	67	5590	6.41791	0.51077	0.0535093	7.5115
				Twistnb	Entpd5	Entpd3			rno04114:Oocyte meiosis	6	6.81818	0.00848125	ADCY3, ADCY2, MAPK12, CALM3, PRKACA, PRKACB, CALM1	65	111	5590	4.64865	0.580535	0.0601692	9.05272
				Polr1b	Rpa1	Ywhab			rno00982:Drug metabolism	5	5.68182	0.00898505	GSTM4, AOX1, GSTT1, GSTM6, ALDH3B1	65	72	5590	5.97222	0.601727	0.059529	9.56623
				Guk1	Mcm4	Atic			rno04062:Chemokine signaling pathway	7	7.95455	0.0129775	ADCY3, GNAI3, ADCY2, GNAI2, PRKACA, PRKACB, PRKCB	65	171	5590	3.52047	0.736147	0.0798999	13.5431
				Cks1b	Rasgrf2	Cdk16			rno00480:Glutathione metabolism	4	4.54545	0.0191422	GSTM4, GPX3, GSTT1, GSTM6	65	50	5590	6.88	0.860743	0.109495	19.3721
				Ctr9	Acss1	Myo5b			rno03020:RNA polymerase	3	3.40909	0.035156	POLR2E, POLR1A, POLR1B	65	26	5590	9.92308	0.974021	0.183561	32.8817
				Smarca4	Rgs9	Adcy2			rno04670:Leukocyte transendothelial migration	5	5.68182	0.0420139	PRKCA, GNAI3, GNAI2, MAPK12, PRKCB	65	115	5590	3.73913	0.98745	0.205803	38.0091
				Parp3	Ghsr	Btrc
				Rpa2	Mcm2	Gtf2h4			Term	Count	%	PValue	Genes	List Total	Pop Hits	Pop Total	Fold Enrichment	Bonferroni	Benjamini	FDR
				Prim1	mrpl11	Fzd6		12wk.M1_best	rno00230:Purine metabolism	11	23.913	5.07555e-09	ADCY3, ITPA, ADCY2, PDE1B, ATIC, PDE1C, POLR1A, ENTPD5, ENTPD3, POLR1B, GUK1	32	154	5590	12.4777	3.19759e-07	3.19759e-07	5.13927e-06
				Ak3	Hddc3	Gucy1b3			rno04070:Phosphatidylinositol signaling system	6	13.0435	3.51682e-05	PRKCA, PIK3C2A, INPPL1, PIK3C2B, PLCD1, PIP5K1A	32	70	5590	14.9732	0.00221318	0.0011072	0.035604
				Entpd5	Inppl1	Twistnb			rno04020:Calcium signaling pathway	8	17.3913	4.68371e-05	PRKCA, ADCY3, ADCY2, PDE1B, PDE1C, PRKACA, PLCD1, MYLK	32	182	5590	7.67857	0.00294646	0.000983119	0.047415
				Raf1	Erbb3	Cdc37l1			rno00240:Pyrimidine metabolism	6	13.0435	0.000131153	ITPA, AK3, POLR1A, ENTPD5, ENTPD3, POLR1B	32	92	5590	11.3927	0.00822911	0.00206366	0.13272
				Hif1a		Paf1			rno00562:Inositol phosphate metabolism	5	10.8696	0.000174041	PIK3C2A, INPPL1, PIK3C2B, PLCD1, PIP5K1A	32	52	5590	16.7969	0.0109057	0.00219071	0.176087
				Atm		Polr1b			rno04270:Vascular smooth muscle contraction	6	13.0435	0.000344905	PRKCA, ADCY3, PRKCQ, ADCY2, PRKACA, MYLK	32	113	5590	9.27544	0.0214983	0.00361557	0.348686
				Rasgrf2		Guk1			rno04914:Progesterone-mediated oocyte maturation	5	10.8696	0.00124973	ADCY3, ADCY2, PRKACA, MAPK8, CDC25A	32	87	5590	10.0395	0.0757585	0.0111915	1.25822
				Mef2d		Gnao1			rno04912:GnRH signaling pathway	5	10.8696	0.00166641	PRKCA, ADCY3, ADCY2, PRKACA, MAPK8	32	94	5590	9.29189	0.09974	0.0130481	1.67456
				Ppp2r3a		Aldh6a1			rno04540:Gap junction	4	8.69565	0.00983877	PRKCA, ADCY3, ADCY2, PRKACA	32	81	5590	8.62654	0.46362	0.0668716	9.52678
				Cacna2d2		Gfm1			rno04916:Melanogenesis	4	8.69565	0.0138997	PRKCA, ADCY3, ADCY2, PRKACA	32	92	5590	7.59511	0.585972	0.084406	13.2144
				Dnaaf2		Cks1b			rno04910:Insulin signaling pathway	4	8.69565	0.0357449	GYS1, PRKACA, MAPK8, BAD	32	132	5590	5.29356	0.899053	0.188174	30.8273
				Mllt1		Lmnb1
				Tshr		Prkacb			Term	Count	%	PValue	Genes	List Total	Pop Hits	Pop Total	Fold Enrichment	Bonferroni	Benjamini	FDR
				Arid1a		Pld4		12wk.M1_Extended	rno00230:Purine metabolism	16	14.6789	1.9755e-09	ADCY3, ADCY2, POLR1A, POLR1B, NME7, NME6, PRIM1, ITPA, NME2, ATIC, ENTPD5, GUCY1B3, ENTPD3, ENTPD1, GUK1, ENTPD2	79	154	5590	7.35164	2.15329e-07	2.15329e-07	2.22821e-06
				Ghsr		Rpa2			rno04916:Melanogenesis	12	11.0092	4.11611e-08	ADCY3, PRKCA, GNAO1, ADCY2, GNAI3, GNAI2, GNAI1, MAP2K2, PRKCG, FZD6, CALM3, PRKACA, PRKACB, CALM1	79	92	5590	9.2295	4.48655e-06	2.24328e-06	4.64265e-05
				Erbb3		Prim1			rno04914:Progesterone-mediated oocyte maturation	11	10.0917	2.61573e-07	HSP90AB1, AKT1, ADCY3, GNAI3, ADCY2, GNAI2, MAPK12, GNAI1, PRKACA, MAPK8, PRKACB, CDC25A	79	87	5590	8.9466	2.8511e-05	9.50377e-06	0.000295033
						Ak3			rno00240:Pyrimidine metabolism	11	10.0917	4.45773e-07	PRIM1, NME2, ITPA, AK3, POLR1A, ENTPD5, ENTPD3, POLR1B, ENTPD1, NME7, NME6	79	92	5590	8.46037	4.85881e-05	1.21472e-05	0.000502796
						Trap1			rno04540:Gap junction	10	9.17431	1.45488e-06	PRKCA, ADCY3, GNAI3, ADCY2, GNAI2, MAP2K2, GNAI1, PRKACA, GUCY1B3, PRKCG, PRKACB	79	81	5590	8.73574	0.000158569	3.17158e-05	0.00164098
						Entpd5			rno04270:Vascular smooth muscle contraction	11	10.0917	3.03365e-06	PRKCA, ADCY3, PRKCQ, ADCY2, MAP2K2, CALM3, PRKACA, GUCY1B3, PRKCG, PRKACB, MYLK, CALM1	79	113	5590	6.88809	0.000330614	5.511e-05	0.00342167
						Hif1a			rno04910:Insulin signaling pathway	11	10.0917	1.2321e-05	AKT1, PPP1R3C, MAP2K2, TSC2, PRKAG2, GYS1, CALM3, PRKACA, MAPK8, PRKACB, BAD, CALM1	79	132	5590	5.89662	0.0013421	0.000191839	0.0138963
						Prkcg			rno04730:Long-term depression	8	7.33945	3.48422e-05	PRKCA, GNAO1, GNAI3, NOS1, GNAI2, MAP2K2, GNAI1, GUCY1B3, PRKCG	79	67	5590	8.44889	0.00379066	0.00047462	0.0392922
						Rasgrf2			rno04912:GnRH signaling pathway	9	8.25688	4.2285e-05	PRKCA, ADCY3, ADCY2, MAPK12, MAP2K2, CALM3, PRKACA, MAPK8, PRKACB, CALM1	79	94	5590	6.77485	0.00459856	0.000511998	0.0476838
						Cdc37			rno04114:Oocyte meiosis	9	8.25688	0.000138613	ADCY3, YWHAG, ADCY2, MAPK12, BTRC, YWHAB, CALM3, PRKACA, PRKACB, CALM1	79	111	5590	5.73726	0.0149962	0.00150984	0.156233
						Crls1			rno04722:Neurotrophin signaling pathway	9	8.25688	0.000333257	AKT1, YWHAG, MAPK12, MAP2K2, YWHAB, CALM3, MAPK8, NFKB1, BAD, CALM1	79	126	5590	5.05425	0.035679	0.00329738	0.375245
						Dnaaf2			rno04020:Calcium signaling pathway	10	9.17431	0.000885674	PRKCA, ADCY3, NOS1, ADCY2, CALM3, PRKACA, PLCD1, PRKCG, PRKACB, MYLK, CALM1	79	182	5590	3.88788	0.0920638	0.00801613	0.994436
						Mcm2			rno04920:Adipocytokine signaling pathway	6	5.50459	0.00228567	AKT1, PRKCQ, PRKAG2, MAPK8, NFKB1, CAMKK1	79	67	5590	6.33667	0.22075	0.0190035	2.54798
						Ghsr			rno04720:Long-term potentiation	6	5.50459	0.00228567	PRKCA, MAP2K2, CALM3, PRKACA, PRKCG, PRKACB, CALM1	79	67	5590	6.33667	0.22075	0.0190035	2.54798
						Ncf1			rno04062:Chemokine signaling pathway	9	8.25688	0.00246158	AKT1, ADCY3, GNAI3, ADCY2, GNAI2, NCF1, GNAI1, PRKACA, NFKB1, PRKACB	79	171	5590	3.72418	0.235584	0.0190058	2.7416
						mrpl11			rno04070:Phosphatidylinositol signaling system	6	5.50459	0.00277293	PRKCA, PIK3C2B, CALM3, PLCD1, PRKCG, PIP5K1A, CALM1	79	70	5590	6.0651	0.261157	0.0199757	3.08345
									rno04370:VEGF signaling pathway	6	5.50459	0.00353449	AKT1, PRKCA, MAPK12, MAP2K2, PRKCG, BAD	79	74	5590	5.73726	0.32019	0.0238328	3.915
									rno04010:MAPK signaling pathway	11	10.0917	0.00360354	AKT1, PRKCA, RASGRF2, MAPK12, MAP2K2, PTPN5, PRKACA, MAPK8, NFKB1, PRKCG, PRKACB	79	266	5590	2.92614	0.325306	0.022881	3.99007
									rno04310:Wnt signaling pathway	8	7.33945	0.00387871	PRKCA, CCND3, BTRC, PRKACA, MAPK8, PRKCG, PRKACB, FZD6	79	145	5590	3.90397	0.345315	0.0232587	4.28871
									rno04664:Fc epsilon RI signaling pathway	6	5.50459	0.003967	AKT1, PRKCA, MAPK12, MAP2K2, MAPK8, PRKCG	79	76	5590	5.58628	0.35161	0.0225453	4.38434
									rno05223:Non-small cell lung cancer	5	4.58716	0.00571969	AKT1, PRKCA, MAP2K2, PRKCG, BAD	79	52	5590	6.8038	0.464865	0.0307782	6.26503
									rno04210:Apoptosis	6	5.50459	0.00639151	AKT1, MYD88, PRKACA, NFKB1, PRKACB, BAD	79	85	5590	4.99479	0.502873	0.0327337	6.97692
									rno04012:ErbB signaling pathway	6	5.50459	0.00639151	AKT1, PRKCA, MAP2K2, MAPK8, PRKCG, BAD	79	85	5590	4.99479	0.502873	0.0327337	6.97692
									rno04620:Toll-like receptor signaling pathway	6	5.50459	0.00811469	AKT1, MYD88, MAPK12, MAP2K2, MAPK8, NFKB1	79	90	5590	4.7173	0.588567	0.0395647	8.78043
									rno04530:Tight junction	7	6.42202	0.00921661	AKT1, PRKCA, PRKCQ, PARD6B, GNAI3, GNAI2, GNAI1, PRKCG	79	130	5590	3.81013	0.635514	0.0429324	9.91695
									rno05214:Glioma	5	4.58716	0.010034	AKT1, PRKCA, MAP2K2, CALM3, PRKCG, CALM1	79	61	5590	5.79996	0.666872	0.0447681	10.7516
									rno05200:Pathways in cancer	11	10.0917	0.0120577	HSP90AB1, AKT1, PRKCA, HIF1A, MAP2K2, SKP2, MAPK8, NFKB1, PRKCG, BAD, FZD6	79	317	5590	2.45538	0.733471	0.0515165	12.7879
									rno04510:Focal adhesion	8	7.33945	0.0184252	AKT1, PRKCA, CCND3, ITGB4, MAPK8, PRKCG, BAD, MYLK	79	195	5590	2.90295	0.86828	0.0750028	18.9221
									rno04670:Leukocyte transendothelial migration	6	5.50459	0.0216706	PRKCA, GNAI3, GNAI2, MAPK12, NCF1, GNAI1, PRKCG	79	115	5590	3.6918	0.908193	0.0846482	21.8949
									rno04110:Cell cycle	6	5.50459	0.0306629	YWHAG, CCND3, SKP2, YWHAB, MCM2, CDC25A	79	126	5590	3.3695	0.966445	0.114174	29.6204
									rno00480:Glutathione metabolism	4	3.66972	0.0320481	GSTM4, GPX3, GSTT1, GSTM6	79	50	5590	5.66076	0.971288	0.115231	30.7465
									rno04666:Fc gamma R-mediated phagocytosis	5	4.58716	0.033864	AKT1, PRKCA, NCF1, PRKCG, PIP5K1A	79	88	5590	4.02043	0.976602	0.117654	32.1979
									rno00562:Inositol phosphate metabolism	4	3.66972	0.0354318	ALDH6A1, PIK3C2B, PLCD1, PIP5K1A	79	52	5590	5.44304	0.980399	0.119129	33.4286
									rno05414:Dilated cardiomyopathy	5	4.58716	0.0363479	ADCY3, ADCY2, ITGB4, PRKACA, PRKACB	79	90	5590	3.93108	0.982327	0.118487	34.1382
									rno05215:Prostate cancer	5	4.58716	0.0363479	HSP90AB1, AKT1, MAP2K2, NFKB1, BAD	79	90	5590	3.93108	0.982327	0.118487	34.1382
									rno04150:mTOR signaling pathway	4	3.66972	0.0371904	AKT1, HIF1A, TSC2, DDIT4	79	53	5590	5.34034	0.983934	0.117665	34.7848
									rno05221:Acute myeloid leukemia	4	3.66972	0.04084	AKT1, MAP2K2, NFKB1, BAD	79	55	5590	5.14614	0.98938	0.125127	37.5194

## Sheet: time course M2
M2_best				M2_Extended				KEGG Pathway	Term	Count	%	PValue	Genes	List Total	Pop Hits	Pop Total	Fold Enrichment	Bonferroni	Benjamini	FDR
4weeks	8weeks	12weeks		4weeks	8weeks	12weeks		4wk.M2_best	rno04620:Toll-like receptor signaling pathway	7	17.9487	1.57012e-06	AKT1, MYD88, MAPK12, IRF7, RELA, IRF3, TRAF6	25	90	5590	17.3911	8.63527e-05	8.63527e-05	0.00154433
Sh2b2	Mrpl37	Prkcsh		Trim21	Dusp7	Hspa5			rno05222:Small cell lung cancer	6	15.3846	2.17675e-05	AKT1, RELA, SKP2, TP53, TRAF6, CDK2	25	83	5590	16.1639	0.00119651	0.000598435	0.0214081
Myd88	Mrpl44	Hsp90b1		Cd44	Cyp2s1	Abat			rno05200:Pathways in cancer	9	23.0769	3.23614e-05	AKT1, HSP90AB1, APC2, RELA, SKP2, TP53, TRAF6, CDK2, CSF1R	25	317	5590	6.34826	0.00177832	0.000593126	0.0318256
Rela	mrpl11	Nos1		Cdk17	Rsl1d1	Cyp2s1			rno04010:MAPK signaling pathway	8	20.5128	8.78956e-05	AKT1, MAPK12, RELA, TP53, ECSIT, TRAF6, DAXX, DUSP7	25	266	5590	6.72481	0.0048228	0.00120789	0.0864191
LOC103692716	Mrpl1	Cacna2d2		Cdk4	Cyp7b1	Mapk1			rno04622:RIG-I-like receptor signaling pathway	5	12.8205	0.000108563	MAPK12, IRF7, RELA, IRF3, TRAF6	25	60	5590	18.6333	0.00595349	0.00119354	0.106729
Cdk16	Uba52	Rasgrf2		Rpl18	Dlat	Rela			rno04722:Neurotrophin signaling pathway	6	15.3846	0.000161921	AKT1, MAPK12, RELA, TP53, SH2B2, TRAF6	25	126	5590	10.6476	0.00886684	0.0014833	0.159149
Cks1b	Uba7	Calm3		Hspa5	Rap1a	Gnai1			rno04110:Cell cycle	6	15.3846	0.000161921	CCNH, SKP2, TP53, CDC25A, CDK2, CUL1	25	126	5590	10.6476	0.00886684	0.0014833	0.159149
Skp2	Bad	Ppp1r3c		Dusp7	Bccip	Dlat			rno04914:Progesterone-mediated oocyte maturation	5	12.8205	0.000458562	AKT1, HSP90AB1, MAPK12, CDC25A, CDK2	25	87	5590	12.8506	0.0249112	0.00359733	0.450121
Arid1a	Cnbd2	Lmnb1		Prkaa1	Mrpl44	Gstm6			rno05215:Prostate cancer	5	12.8205	0.000521881	AKT1, HSP90AB1, RELA, TP53, CDK2	25	90	5590	12.4222	0.0283027	0.00358244	0.512132
Smarca4	LOC100362027	Plec		Mrpl2	Myd88	Lpxn			rno04621:NOD-like receptor signaling pathway	4	10.2564	0.00222766	HSP90AB1, MAPK12, RELA, TRAF6	25	62	5590	14.4258	0.115434	0.0135362	2.16965
Hdac9	Mrpl19	Itgb4		Cyp2s1	Sqstm1	Myd88			rno04210:Apoptosis	4	10.2564	0.00545329	AKT1, MYD88, RELA, TP53	25	85	5590	10.5224	0.259739	0.0296274	5.23637
Cdc37	Mrpl12	Prkcg		Sike1	Msmo1	Itgb4			rno04660:T cell receptor signaling pathway	4	10.2564	0.0108354	AKT1, MAPK12, RELA, DLG1	25	109	5590	8.2055	0.450749	0.0530156	10.1615
Spag1	Eps15	Mapk1		Rela	Dhx16	Pdia4			rno04120:Ubiquitin mediated proteolysis	4	10.2564	0.016018	SKP2, RCHY1, TRAF6, CUL1	25	126	5590	7.09841	0.588572	0.0713378	14.6855
Hsp90ab1	Rbm34	Dusp7		Gnai1	Setd2	C1qb			rno04623:Cytosolic DNA-sensing pathway	3	7.69231	0.0162978	IRF7, RELA, IRF3	25	46	5590	14.5826	0.594958	0.0671588	14.9238
Ifit1	Nop2	Mapk3		Gstm6	Psmd11	Ifit3			rno05213:Endometrial cancer	3	7.69231	0.0198173	AKT1, APC2, TP53	25	51	5590	13.1529	0.667428	0.0756232	17.8709
Akt1	Rpl3	Camk2b		Mrpl44	Aldh7a1	Aldh7a1			rno05014:Amyotrophic lateral sclerosis (ALS)	3	7.69231	0.0260466	MAPK12, TP53, DAXX	25	59	5590	11.3695	0.765794	0.0922354	22.8629
Traf6	Nap1l3	Ppp2r3a		Myd88	Shmt2	Dhtkd1			rno04115:p53 signaling pathway	3	7.69231	0.0320655	TP53, RCHY1, CDK2	25	66	5590	10.1636	0.833456	0.105983	27.4256
Irf7	H2afz	Ifit1		Lpxn	Rpl5	Pla2g2c			rno05212:Pancreatic cancer	3	7.69231	0.0347985	AKT1, RELA, TP53	25	69	5590	9.72174	0.857443	0.108267	29.4162
Cdk2	Nap1l4	Hsp90ab1		Pdia4	Uba7	Dlst			rno05220:Chronic myeloid leukemia	3	7.69231	0.0405271	AKT1, RELA, TP53	25	75	5590	8.944	0.897246	0.118748	33.4303
Cdc25a	Pes1	Ifit3		Ifit3	Hdac9	Hsp90ab1			rno05210:Colorectal cancer	3	7.69231	0.0465894	AKT1, APC2, TP53	25	81	5590	8.28148	0.92749	0.128994	37.4537
Irf3	LOC689899	Bag3		Cdc25b	Tdp2	Pla2g16
Ccnh	Cad	Ndufa2		Aadat	Gart	Prkab2			Term	Count	%	PValue	Genes	List Total	Pop Hits	Pop Total	Fold Enrichment	Bonferroni	Benjamini	FDR
Gtf2h4	Upf3a	Ndufb10		Gys1	Gad1	Hdac9		4wk.M2_Extended	rno04620:Toll-like receptor signaling pathway	15	11.3636	5.82674e-11	RELA, TLR7, AKT1, MYD88, MAPK12, MAPK14, IRF7, MAPK3, IL12A, MAPK8, IRF3, TRAF6, CHUK, PIK3R2, SPP1	88	90	5590	10.5871	7.05035e-09	7.05035e-09	6.69875e-08
Csf1r	Msl3l2	Dtna		Aldh7a1	Lrat	Tdp2			rno05215:Prostate cancer	13	9.84848	9.5165e-09	HSP90AB1, EGFR, AR, RELA, TP53, CDK2, AKT1, CCND1, MAPK3, PDGFRA, CHUK, GSTP1, PIK3R2	88	90	5590	9.17551	1.1515e-06	5.75748e-07	1.09407e-05
Ecsit	Rapgef6	Dlg5		Rpl5	Snrpe	Mef2a			rno05212:Pancreatic cancer	11	8.33333	7.92182e-08	EGFR, AKT1, CCND1, RELA, MAPK3, TP53, MAPK8, CDK4, CHUK, STAT3, PIK3R2	88	69	5590	10.1268	9.58535e-06	3.19513e-06	9.10737e-05
Rchy1	Rap1a	Cnksr3		Uba7	Rrp9	Mtor			rno04622:RIG-I-like receptor signaling pathway	10	7.57576	2.72332e-07	DDX58, MAPK12, MAPK14, IRF7, RELA, IL12A, MAPK8, IRF3, TRAF6, CHUK	88	60	5590	10.5871	3.29517e-05	8.23802e-06	0.000313088
Tp53	Prkaca	Kras		Pip5k1a	Cnbd2	Rb1			rno05222:Small cell lung cancer	11	8.33333	4.74588e-07	AKT1, CCND1, PIAS4, RELA, SKP2, TP53, CDK4, TRAF6, CHUK, CDK2, PIK3R2	88	83	5590	8.41867	5.74235e-05	1.1485e-05	0.000545612
Mef2a	Rpl11	Pdia4		Hsp90ab1	Akt1	Akt1			rno04914:Progesterone-mediated oocyte maturation	11	8.33333	7.42035e-07	HSP90AB1, AKT1, MAPK12, GNAI1, MAPK14, MAPK3, MAPK8, CDC25A, CDK2, PIK3R2, CDC25B	88	87	5590	8.03161	8.97822e-05	1.49643e-05	0.000853082
Fbxo6	Bccip	Myo5b		Hdac9	Ch25h	Yes1			rno05200:Pathways in cancer	19	14.3939	1.21514e-06	HSP90AB1, EGFR, AR, RELA, TP53, SKP2, CDK4, CDK2, STAT3, AKT1, CCND1, PIAS4, MAPK3, PDGFRA, MAPK8, TRAF6, CHUK, PIK3R2, CSF1R	88	317	5590	3.80736	0.000147021	2.10043e-05	0.00139698
Cul1	Gnl3l	Foxo1		Mef2a	Rpl3	Mapk12			rno04920:Adipocytokine signaling pathway	9	6.81818	7.6761e-06	AKT1, STK11, PRKAG1, RELA, PRKAG2, MAPK8, PRKAA1, CHUK, STAT3	88	67	5590	8.5329	0.000928381	0.000116095	0.00882453
Cdk17	Rps5	Prkag2		Tdp2	Shkbp1	Cald1			rno04010:MAPK signaling pathway	16	12.1212	1.17164e-05	EGFR, RELA, TP53, ECSIT, DAXX, CACNA2D2, CDC25B, AKT1, MAPK12, MAPK14, MAPK3, PDGFRA, MAPK8, TRAF6, DUSP7, CHUK	88	266	5590	3.82092	0.00141669	0.000157509	0.013469
Ifit3	Eif1a	Mlycd		Ccnd1	Mthfd2	Ddx58			rno05214:Glioma	8	6.06061	3.82925e-05	EGFR, AKT1, CCND1, MAPK3, PDGFRA, TP53, CDK4, PIK3R2	88	61	5590	8.33085	0.00462277	0.000463241	0.0440144
Tdp2	Eif3c	Nr3c2		Rrp9	Prkag2	Unc5c			rno04621:NOD-like receptor signaling pathway	8	6.06061	4.26266e-05	HSP90AB1, MAPK12, MAPK14, RELA, MAPK3, MAPK8, TRAF6, CHUK	88	62	5590	8.19648	0.00514465	0.000468793	0.048995
Bag3	Sars2	Cacna1c		Akt1	Hadh	Dlg4			rno05218:Melanoma	8	6.06061	8.56351e-05	EGFR, AKT1, CCND1, MAPK3, PDGFRA, TP53, CDK4, PIK3R2	88	69	5590	7.36495	0.0103088	0.000863152	0.0984068
Dusp7	Nit2	Flnb		Mapk12	Acad9	Calm1			rno04110:Cell cycle	10	7.57576	0.000131376	CCND1, CCNH, SKP2, TP53, SKP1, CDK4, CDC25A, CDK2, CUL1, CDC25B	88	126	5590	5.04149	0.0157718	0.00122214	0.150933
Mapk12	Got2	Alk		Il12a	Nos1	C1s			rno04722:Neurotrophin signaling pathway	10	7.57576	0.000131376	AKT1, MAPK12, MAPK14, RELA, MAPK3, TP53, MAPK8, SH2B2, TRAF6, PIK3R2	88	126	5590	5.04149	0.0157718	0.00122214	0.150933
Trim21	Prkcdbp	Fras1		Oas1a	Dhx37	Hadh			rno05223:Non-small cell lung cancer	7	5.30303	0.000137015	EGFR, AKT1, CCND1, MAPK3, TP53, CDK4, PIK3R2	88	52	5590	8.55114	0.0164432	0.00118358	0.157407
Ppp2r3a	Pc	Speg		Ddx58	Cul1	Prkag2			rno05220:Chronic myeloid leukemia	8	6.06061	0.0001461	AKT1, CCND1, RELA, MAPK3, TP53, CDK4, CHUK, PIK3R2	88	75	5590	6.77576	0.017524	0.00117793	0.167836
Pdia4	Shkbp1			Egfr	Rps5	Acad9			rno04150:mTOR signaling pathway	7	5.30303	0.000152596	AKT1, STK11, TSC2, MAPK3, PRKAA1, PIK3R2, DDIT4	88	53	5590	8.38979	0.0182961	0.00115343	0.175293
Hspa5	Gfm1			Prkag2	Mrpl19	Ptpn11			rno04910:Insulin signaling pathway	10	7.57576	0.00018759	AKT1, PRKAG1, TSC2, MAPK3, PRKAG2, GYS1, MAPK8, SH2B2, PRKAA1, PIK3R2	88	132	5590	4.81233	0.0224448	0.00133443	0.215452
Daxx	Sipa1l2			Hadh	Tm7sf2	Prlr			rno05221:Acute myeloid leukemia	7	5.30303	0.000187958	AKT1, CCND1, RELA, MAPK3, CHUK, STAT3, PIK3R2	88	55	5590	8.08471	0.0224883	0.00126281	0.215874
Dlg1	Mylk			Prlr	Pes1	Nos1			rno05210:Colorectal cancer	8	6.06061	0.000237371	EGFR, AKT1, CCND1, MAPK3, PDGFRA, TP53, MAPK8, PIK3R2	88	81	5590	6.27385	0.0283167	0.00151072	0.272556
Apc2	Setd2			Smarca2	Rapgef6	Prkab1			rno04660:T cell receptor signaling pathway	9	6.81818	0.000262903	AKT1, MAPK12, MAPK14, RELA, MAPK3, CDK4, CHUK, PIK3R2, DLG1	88	109	5590	5.245	0.0313146	0.00158951	0.301831
Ptpn13	Msl3			Dhx37	Smurf1	Ppp2r1a			rno00980:Metabolism of xenobiotics by cytochrome P450	7	5.30303	0.000305035	GSTM4, CYP2S1, ADH4, GSTT1, GSTM6, CYP3A9, GSTP1	88	60	5590	7.41098	0.0362418	0.0017563	0.350124
Speg	Chd8			Cul1	Xdh	Strn4			rno00380:Tryptophan metabolism	6	4.54545	0.000491591	AADAT, ALDH7A1, AOX1, HADH, ALDH9A1, AFMID	88	43	5590	8.86364	0.0577617	0.00270076	0.563705
				Strn4	Mylk	Tlr2			rno00982:Drug metabolism	7	5.30303	0.000820198	GSTM4, ADH4, AOX1, GSTT1, GSTM6, CYP3A9, GSTP1	88	72	5590	6.17582	0.0945151	0.00430742	0.938898
				Prkcsh	Spp1	Prkcsh			rno05213:Endometrial cancer	6	4.54545	0.00108813	EGFR, AKT1, CCND1, MAPK3, TP53, PIK3R2	88	51	5590	7.47326	0.123427	0.00547395	1.24386
				Afmid	Acy1	Pla2g4b			rno05219:Bladder cancer	5	3.78788	0.00220525	EGFR, CCND1, MAPK3, TP53, CDK4	88	36	5590	8.8226	0.234426	0.0106283	2.50614
				Mrpl19	Upf3a	Nfkb1			rno04115:p53 signaling pathway	6	4.54545	0.0034496	CCND1, TSC2, TP53, RCHY1, CDK4, CDK2	88	66	5590	5.77479	0.341719	0.0159531	3.89484
				Mrps16	Adcy2	Xdh			rno00280:Valine, leucine and isoleucine degradation	5	3.78788	0.00542976	ALDH7A1, HMGCS2, AOX1, HADH, ALDH9A1	88	46	5590	6.90464	0.482524	0.0241044	6.0675
				Bag3	Grin2c	Bag3			rno04623:Cytosolic DNA-sensing pathway	5	3.78788	0.00542976	DDX58, IRF7, RELA, IRF3, CHUK	88	46	5590	6.90464	0.482524	0.0241044	6.0675
				Spp1	Nit2	Myo5b			rno04370:VEGF signaling pathway	6	4.54545	0.0056433	AKT1, MAPK12, MAPK14, MAPK3, NOS3, PIK3R2	88	74	5590	5.15049	0.495795	0.0241596	6.29909
				Pdgfra	Uba52	Crebbp			rno04664:Fc epsilon RI signaling pathway	6	4.54545	0.00631741	AKT1, MAPK12, MAPK14, MAPK3, MAPK8, PIK3R2	88	76	5590	5.01495	0.535518	0.0260959	7.0268
				Uba52	Sqle	Grin2c			rno00480:Glutathione metabolism	5	3.78788	0.00731096	GSTM4, GPX3, GSTT1, GSTM6, GSTP1	88	50	5590	6.35227	0.588471	0.0291622	8.08994
				Eif3c	Ndfip2	Gsr			rno04210:Apoptosis	6	4.54545	0.0100606	AKT1, MYD88, RELA, TP53, CHUK, PIK3R2	88	85	5590	4.48396	0.705801	0.038699	10.9746
				Gfm1	Mrpl32	Gucy1b3			rno04510:Focal adhesion	9	6.81818	0.0104996	EGFR, AKT1, CCND1, MAPK3, PDGFRA, COL6A2, MAPK8, PIK3R2, SPP1	88	195	5590	2.93182	0.721174	0.0391255	11.4274
				Cks1b	Fbl	Aldh6a1			rno04120:Ubiquitin mediated proteolysis	7	5.30303	0.013278	PIAS4, SKP2, UBA7, SKP1, RCHY1, TRAF6, CUL1	88	126	5590	3.52904	0.801587	0.0478305	14.2449
				Aldh9a1	Nop2	Cks1b			rno00650:Butanoate metabolism	4	3.0303	0.0141886	ALDH7A1, HMGCS2, HADH, ALDH9A1	88	33	5590	7.69972	0.822558	0.0495847	15.1502
				Adh4	Gfm1	Src			rno04630:Jak-STAT signaling pathway	7	5.30303	0.0206434	AKT1, CCND1, PIAS4, PRLR, IL12A, STAT3, PIK3R2	88	139	5590	3.19899	0.919861	0.0695752	21.3224
				Col6a2	Eif3c	Rpa2			rno00310:Lysine degradation	4	3.0303	0.0253684	AADAT, ALDH7A1, HADH, ALDH9A1	88	41	5590	6.19734	0.955363	0.0827419	25.5776
				Fras1	Aldh9a1	Aldh9a1			rno00071:Fatty acid metabolism	4	3.0303	0.0270196	ALDH7A1, ADH4, HADH, ALDH9A1	88	42	5590	6.04978	0.963642	0.0856821	27.0143
				Cdc37	Adh4	Prim1			rno04114:Oocyte meiosis	6	4.54545	0.0287615	AR, MAPK12, MAPK3, SKP1, CDK2, CUL1	88	111	5590	3.43366	0.970729	0.0887386	28.5024
				Crls1	Nop58	Adh4			rno04662:B cell receptor signaling pathway	5	3.78788	0.0288156	AKT1, RELA, MAPK3, CHUK, PIK3R2	88	75	5590	4.23485	0.970926	0.0867225	28.5482
				Ghsr	Hif1a	Hif1a			rno04012:ErbB signaling pathway	5	3.78788	0.0427542	EGFR, AKT1, MAPK3, MAPK8, PIK3R2	88	85	5590	3.73663	0.994944	0.123815	39.4889
				mrpl11	Rasgrf2	Rasgrf2			rno00410:beta-Alanine metabolism	3	2.27273	0.0452209	ALDH7A1, MLYCD, ALDH9A1	88	22	5590	8.66219	0.9963	0.127653	41.2575
				Spag1	Acss1	Fras1			rno00330:Arginine and proline metabolism	4	3.0303	0.0488503	ALDH7A1, GATM, NOS3, ALDH9A1	88	53	5590	4.79417	0.997666	0.134362	43.774
				Plk2	Pc	Acss1			rno04062:Chemokine signaling pathway	7	5.30303	0.0494626	AKT1, GNAI1, RELA, MAPK3, CHUK, STAT3, PIK3R2	88	171	5590	2.60035	0.997841	0.133025	44.1888
				Mapk8	mrpl11	Cdkn1b
				Eef2k	Acat2	Crls1
				Oasl2	Sart1	Ghsr			Term	Count	%	PValue	Genes	List Total	Pop Hits	Pop Total	Fold Enrichment	Bonferroni	Benjamini	FDR
				Eef2	Mapk8	Erbb3		8wk.M2_best	rno03010:Ribosome	5	12.1951	9.28434e-05	RPL3, LOC689899, RPL11, RPS5, UBA52	18	83	5590	18.7082	0.00481645	0.00481645	0.0901669
				Cdk2	Mapk10	RGD735029
				Rchy1	Psmd2	Spag1			Term	Count	%	PValue	Genes	List Total	Pop Hits	Pop Total	Fold Enrichment	Bonferroni	Benjamini	FDR
				Gstm4	Eef2	Hspa2		8wk.M2_Extended	rno00620:Pyruvate metabolism	10	7.29927	9.2762e-09	ALDH7A1, ACSS1, AKR1B1, ACACA, ACACB, DLAT, ACAT2, ACAT1, ALDH9A1, PC	94	39	5590	15.2482	1.1688e-06	1.1688e-06	1.07424e-05
				Mapk3	Bad	Aox2			rno00640:Propanoate metabolism	9	6.56934	4.27472e-08	ALDH7A1, ACSS1, MLYCD, ACACA, ACACB, ACAT2, PCCB, ACAT1, ALDH9A1	94	33	5590	16.2186	5.38613e-06	2.69307e-06	4.9504e-05
				Psmb8	Eif3e	Os9			rno00650:Butanoate metabolism	8	5.83942	8.43773e-07	ALDH7A1, GAD2, HMGCS2, HADH, ACAT2, GAD1, ACAT1, ALDH9A1	94	33	5590	14.4165	0.00010631	3.54378e-05	0.00097714
				Tsc2	Fdft1	Psmd2			rno04910:Insulin signaling pathway	13	9.48905	1.48739e-06	MAP2K2, PRKAG2, ACACA, BAD, MAPK10, ACACB, AKT1, PPP1R3C, PRKACA, MAPK8, SH2B2, PRKACB, AKT2	94	132	5590	5.85671	0.000187393	4.68516e-05	0.00172248
				Gpx3	Traf3	Gstm4			rno00280:Valine, leucine and isoleucine degradation	8	5.83942	8.86539e-06	ALDH7A1, HMGCS2, AOX1, HADH, ACAT2, PCCB, ACAT1, ALDH9A1	94	46	5590	10.3423	0.00111642	0.000223384	0.0102662
				Tlr7	Gstm4	Psmb8			rno04620:Toll-like receptor signaling pathway	10	7.29927	1.54124e-05	AKT1, MYD88, MAP2K2, IRF7, MAPK8, MAPK10, TLR7, SPP1, AKT2, TRAF3	94	90	5590	6.60757	0.0019401	0.000323611	0.0178471
				Mapk14	Pdlim5	Tsc2			rno00310:Lysine degradation	7	5.10949	5.07108e-05	ALDH7A1, SETD2, HADH, ACAT2, EHMT2, ACAT1, ALDH9A1	94	41	5590	10.1531	0.00636936	0.000912402	0.0587107
				Cdc25a	Psmb8	Hsp90b1			rno03010:Ribosome	9	6.56934	6.1487e-05	RPL18A, RPL3, RPL5, RPL11, RPL4, RPS11, RPS5, RPS27A, UBA52	94	83	5590	6.44835	0.00771767	0.000967982	0.0711828
				Gstp1	Hsp90b1	Vegfb			rno00330:Arginine and proline metabolism	7	5.10949	0.00022055	ALDH7A1, ACY1, NOS1, GATM, ARG2, GLUD1, ALDH9A1	94	53	5590	7.85428	0.0274097	0.00308328	0.255113
				Rplp0	Nedd4l	Gpx3			rno00410:beta-Alanine metabolism	5	3.64964	0.000417493	ALDH7A1, GAD2, MLYCD, GAD1, ALDH9A1	94	22	5590	13.5155	0.0512549	0.0052477	0.482418
				Irf7	Msl3l2	Calm3			rno00071:Fatty acid metabolism	6	4.37956	0.000598365	ALDH7A1, ADH4, HADH, ACAT2, ACAT1, ALDH9A1	94	42	5590	8.49544	0.0726429	0.00683261	0.690757
				Nos3	Prkaca	Ppp1r3c			rno00380:Tryptophan metabolism	6	4.37956	0.00066829	ALDH7A1, AOX1, HADH, ACAT2, ACAT1, ALDH9A1	94	43	5590	8.29787	0.0807826	0.00699481	0.771193
				Tp53	Acaca	Tlr7			rno04920:Adipocytokine signaling pathway	7	5.10949	0.000795451	AKT1, PRKAG2, MAPK8, ACACB, MAPK10, STAT3, AKT2	94	67	5590	6.21308	0.0954039	0.00768315	0.917317
				Fbll1	Ppp1r3c	Sucla2			rno04914:Progesterone-mediated oocyte maturation	7	5.10949	0.00308546	AKT1, ADCY2, PRKACA, MAPK8, MAPK10, PRKACB, AKT2	94	87	5590	4.78479	0.322516	0.0274289	3.51541
				Chuk	Tlr7	Irf7			rno04722:Neurotrophin signaling pathway	8	5.83942	0.0047583	AKT1, MAP2K2, RAP1A, MAPK8, SH2B2, MAPK10, BAD, AKT2	94	126	5590	3.77575	0.451724	0.0392731	5.37379
				Mrpl1	Rps11	Rdh11			rno05212:Pancreatic cancer	6	4.37956	0.00555855	AKT1, MAPK8, MAPK10, BAD, STAT3, AKT2	94	69	5590	5.17114	0.504571	0.0429462	6.25119
				Gatm	Acacb	Nos3			rno00072:Synthesis and degradation of ketone bodies	3	2.18978	0.00913622	HMGCS2, ACAT2, ACAT1	94	9	5590	19.8227	0.685401	0.0657645	10.0836
				Skp1	Gstp1	Tp53			rno05213:Endometrial cancer	5	3.64964	0.00988159	AKT1, MAP2K2, BAD, PTEN, AKT2	94	51	5590	5.8302	0.71386	0.067154	10.8638
				Skp2	Irf7	Cant1			rno04010:MAPK signaling pathway	11	8.0292	0.0123993	AKT1, RASGRF2, MAP2K2, RAP1A, PRKACA, MAPK8, MAPK10, PRKACB, CACNA2D2, DUSP7, AKT2	94	266	5590	2.45921	0.792387	0.0794105	13.4536
				Ifit1	Arg2	Akt3			rno00010:Glycolysis / Gluconeogenesis	6	4.37956	0.012572	ALDH7A1, ACSS1, ADH4, DLAT, ALDH3B1, ALDH9A1	94	84	5590	4.24772	0.796912	0.076612	13.6287
				Stk11	Prkcdbp	Cacna1c			rno05221:Acute myeloid leukemia	5	3.64964	0.0128255	AKT1, MAP2K2, BAD, STAT3, AKT2	94	55	5590	5.40619	0.803376	0.0745273	13.8851
				Numb	Gnl3l	Skp2			rno00250:Alanine, aspartate and glutamate metabolism	4	2.91971	0.0130798	GAD2, GLUD1, CAD, GAD1	94	30	5590	7.92908	0.809657	0.072633	14.1417
				Ar	Atg7	Ifit1			rno04012:ErbB signaling pathway	6	4.37956	0.0131863	AKT1, MAP2K2, MAPK8, MAPK10, BAD, AKT2	94	85	5590	4.19775	0.812227	0.0701372	14.2489
				Fbxo6	Mrpl1	Pla2g12a			rno04210:Apoptosis	6	4.37956	0.0131863	AKT1, MYD88, PRKACA, PRKACB, BAD, AKT2	94	85	5590	4.19775	0.812227	0.0701372	14.2489
				Angpt1	Gatm	Ptk2			rno04510:Focal adhesion	9	6.56934	0.0153384	AKT1, RAP1A, MAPK8, MAPK10, BAD, PTEN, MYLK, SPP1, AKT2	94	195	5590	2.74468	0.857387	0.0779454	16.3899
				Rbm34	Ifit1	Gnai2			rno05215:Prostate cancer	6	4.37956	0.0165633	AKT1, MAP2K2, BAD, PTEN, GSTP1, AKT2	94	90	5590	3.96454	0.878088	0.0807326	17.5865
				Nifk	Nap1l3	C1r			rno00980:Metabolism of xenobiotics by cytochrome P450	5	3.64964	0.0172243	GSTM4, CYP2S1, ADH4, GSTP1, ALDH3B1	94	60	5590	4.95567	0.88799	0.0807514	18.2256
				Ecsit	Fbxo6	Aox1			rno04912:GnRH signaling pathway	6	4.37956	0.0196475	ADCY2, MAP2K2, PRKACA, MAPK8, MAPK10, PRKACB	94	94	5590	3.79584	0.917934	0.088443	20.5304
				Aox1	Aldh3b1	Ddit4			rno00900:Terpenoid backbone biosynthesis	3	2.18978	0.0218812	HMGCS2, ACAT2, ACAT1	94	14	5590	12.7432	0.938434	0.0947631	22.6022
				Ddit4	Rbm34	Alox5			rno04720:Long-term potentiation	5	3.64964	0.0248073	MAP2K2, GRIN2C, RAP1A, PRKACA, PRKACB	94	67	5590	4.43792	0.957792	0.103398	25.2416
				Dlg1	Mrpl4	Dlg1			rno00670:One carbon pool by folate	3	2.18978	0.0249776	MTHFD2, SHMT2, GART	94	15	5590	11.8936	0.95871	0.10079	25.3926
				Psmc4	Tfip11	Grasp			rno00120:Primary bile acid biosynthesis	3	2.18978	0.0249776	CYP7B1, CYP27A1, CH25H	94	15	5590	11.8936	0.95871	0.10079	25.3926
				Bms1	Nifk	Nme7			rno05211:Renal cell carcinoma	5	3.64964	0.0272912	AKT1, HIF1A, MAP2K2, RAP1A, AKT2	94	69	5590	4.30928	0.969392	0.106373	27.4172
				Ccnh	Nap1l4	Lpcat2			rno05218:Melanoma	5	3.64964	0.0272912	AKT1, MAP2K2, BAD, PTEN, AKT2	94	69	5590	4.30928	0.969392	0.106373	27.4172
				Mrps25	Pccb	Sh2b2			rno00982:Drug metabolism	5	3.64964	0.0312876	GSTM4, ADH4, AOX1, GSTP1, ALDH3B1	94	72	5590	4.12973	0.98178	0.117647	30.7966
				Lpcat2	Aox1	Calr			rno00100:Steroid biosynthesis	3	2.18978	0.0316651	TM7SF2, SQLE, FDFT1	94	17	5590	10.4944	0.982653	0.115611	31.1083
				Sh2b2	Gad2	Calm2			rno05200:Pathways in cancer	11	8.0292	0.0368091	AKT1, HIF1A, MAP2K2, MAPK8, MAPK10, BAD, PTEN, STAT3, CSF1R, AKT2, TRAF3	94	317	5590	2.06356	0.991133	0.129758	35.2293
				Prkag1	Napg	Ikbkb			rno04664:Fc epsilon RI signaling pathway	5	3.64964	0.037127	AKT1, MAP2K2, MAPK8, MAPK10, AKT2	94	76	5590	3.91237	0.991495	0.127333	35.4765
				Slc9a3r1	Bms1	Camkk1			rno05210:Colorectal cancer	5	3.64964	0.045254	AKT1, MAPK8, MAPK10, BAD, AKT2	94	81	5590	3.67087	0.997077	0.149631	41.5091
				Tmtc3	Nsf	Ercc3
				Calr	Ehmt2	Gstt1			Term	Count	%	PValue	Genes	List Total	Pop Hits	Pop Total	Fold Enrichment	Bonferroni	Benjamini	FDR
				Pik3c2b	Smn1	Fkbpl		12wk.M2_best	rno04720:Long-term potentiation	7	19.4444	8.02305e-08	MAPK1, KRAS, MAPK3, CALM3, CAMK2B, PRKCG, CACNA1C	21	67	5590	27.8109	5.21497e-06	5.21497e-06	8.17707e-05
				Gstt1	Sh2b2	Stat3			rno05214:Glioma	6	16.6667	1.79131e-06	MAPK1, KRAS, MAPK3, CALM3, CAMK2B, PRKCG	21	61	5590	26.1827	0.000116429	5.8216e-05	0.00182568
				Stat3	Rpl11	Pafah1b1			rno04010:MAPK signaling pathway	9	25	1.81089e-06	MAPK1, KRAS, RASGRF2, MAPK3, PRKCG, CACNA1C, FLNB, CACNA2D2, DUSP7	21	266	5590	9.00644	0.000117701	3.92353e-05	0.00184564
				Pafah1b1	Slc9a3r1	Mlycd			rno04910:Insulin signaling pathway	7	19.4444	4.57012e-06	MAPK1, PPP1R3C, KRAS, MAPK3, PRKAG2, CALM3, FOXO1	21	132	5590	14.1162	0.000297014	7.42618e-05	0.00465775
				Mlycd	Sars2	Map2k2			rno04960:Aldosterone-regulated sodium reabsorption	5	13.8889	1.34518e-05	MAPK1, KRAS, MAPK3, NR3C2, PRKCG	21	43	5590	30.9524	0.000873989	0.000174859	0.0137092
				Akr1b1	Prpf19	Akr1b1			rno04916:Melanogenesis	6	16.6667	1.38078e-05	MAPK1, KRAS, MAPK3, CALM3, CAMK2B, PRKCG	21	92	5590	17.3602	0.00089711	0.000149574	0.014072
				Pik3r2	Wdr46	Pik3r2			rno04912:GnRH signaling pathway	6	16.6667	1.53427e-05	MAPK1, KRAS, MAPK3, CALM3, CAMK2B, CACNA1C	21	94	5590	16.9909	0.000996785	0.000142459	0.0156361
				Cdk16	Gemin2	Rpe65			rno05010:Alzheimer's disease	7	19.4444	4.5515e-05	MAPK1, NDUFA2, NDUFB10, NOS1, MAPK3, CALM3, CACNA1C	21	197	5590	9.45854	0.00295417	0.00036975	0.0463791
				Cyp3a9	Stat3	Rdh10			rno04730:Long-term depression	5	13.8889	7.906e-05	MAPK1, NOS1, KRAS, MAPK3, PRKCG	21	67	5590	19.865	0.00512592	0.000570848	0.0805485
				Gtf2h4	Akt2	Itgam			rno04012:ErbB signaling pathway	5	13.8889	0.000200372	MAPK1, KRAS, MAPK3, CAMK2B, PRKCG	21	85	5590	15.6583	0.012941	0.0013017	0.20403
				Mrpl37	Mlycd	Gtf2h4			rno05215:Prostate cancer	5	13.8889	0.000249964	HSP90AB1, MAPK1, KRAS, MAPK3, FOXO1	21	90	5590	14.7884	0.0161184	0.00147616	0.254471
				Daxx	Map2k2	Cyp3a9			rno04270:Vascular smooth muscle contraction	5	13.8889	0.000597352	MAPK1, MAPK3, CALM3, PRKCG, CACNA1C	21	113	5590	11.7783	0.0380949	0.00323139	0.607151
				Pias4	Synj1	Pias4			rno05223:Non-small cell lung cancer	4	11.1111	0.000774177	MAPK1, KRAS, MAPK3, PRKCG	21	52	5590	20.4762	0.0490949	0.0038649	0.786238
				Hmgcs2	Akr1b1	Hmgcs2			rno04722:Neurotrophin signaling pathway	5	13.8889	0.000901158	MAPK1, KRAS, MAPK3, CALM3, CAMK2B	21	126	5590	10.5631	0.0569176	0.00417709	0.914663
				Ccbl2	Rpe65	Csf1r			rno04370:VEGF signaling pathway	4	11.1111	0.0021596	MAPK1, KRAS, MAPK3, PRKCG	21	74	5590	14.3887	0.131099	0.00932463	2.17934
				Irf3	Rpl4	Trap1			rno04664:Fc epsilon RI signaling pathway	4	11.1111	0.00233136	MAPK1, KRAS, MAPK3, PRKCG	21	76	5590	14.01	0.140767	0.00943741	2.35082
				Smarca4	Rpl18a	Prkcg			rno04320:Dorso-ventral axis formation	3	8.33333	0.00269154	MAPK1, KRAS, MAPK3	21	22	5590	36.2987	0.160699	0.0102522	2.70953
				Pdcd11	H2afz	Ppp2r3a			rno04540:Gap junction	4	11.1111	0.00279737	MAPK1, KRAS, MAPK3, PRKCG	21	81	5590	13.1452	0.166469	0.0100648	2.8147
				Speg	Mrpl37	Serping1			rno05410:Hypertrophic cardiomyopathy (HCM)	4	11.1111	0.00310274	PRKAG2, ITGB4, CACNA1C, CACNA2D2	21	84	5590	12.6757	0.182898	0.0105748	3.11759
				Csf1r	Eps15	Cacna2d2			rno04914:Progesterone-mediated oocyte maturation	4	11.1111	0.00342798	HSP90AB1, MAPK1, KRAS, MAPK3	21	87	5590	12.2386	0.200046	0.011098	3.43926
				Gtf2h1	Pten	Dnaaf2			rno04020:Calcium signaling pathway	5	13.8889	0.00349849	NOS1, CALM3, CAMK2B, PRKCG, CACNA1C	21	182	5590	7.31293	0.203717	0.010789	3.50886
				Flcn	Glud1				rno05200:Pathways in cancer	6	16.6667	0.0043456	HSP90AB1, MAPK1, KRAS, MAPK3, FOXO1, PRKCG	21	317	5590	5.03831	0.24654	0.0127848	4.34161
				Ppp2r3a	Rps27a				rno04510:Focal adhesion	5	13.8889	0.00448372	MAPK1, MAPK3, ITGB4, PRKCG, FLNB	21	195	5590	6.8254	0.253304	0.0126196	4.47677
				Cacna2d2	Cad				rno05216:Thyroid cancer	3	8.33333	0.00498234	MAPK1, KRAS, MAPK3	21	30	5590	26.619	0.277228	0.0134365	4.96328
				Dnaaf2	Hmgcs2				rno04650:Natural killer cell mediated cytotoxicity	4	11.1111	0.00507671	MAPK1, KRAS, MAPK3, PRKCG	21	100	5590	10.6476	0.28167	0.0131459	5.05511
				Arid1a	Prkacb				rno04114:Oocyte meiosis	4	11.1111	0.00679153	MAPK1, MAPK3, CALM3, CAMK2B	21	111	5590	9.59245	0.357864	0.0168924	6.70981
				Traf6	Csf1r				rno05219:Bladder cancer	3	8.33333	0.00712372	MAPK1, KRAS, MAPK3	21	36	5590	22.1825	0.371676	0.0170638	7.02733
					Cyp27a1				rno04930:Type II diabetes mellitus	3	8.33333	0.0129332	MAPK1, MAPK3, CACNA1C	21	49	5590	16.2974	0.570931	0.0297672	12.425
					Acat1				rno05213:Endometrial cancer	3	8.33333	0.0139622	MAPK1, KRAS, MAPK3	21	51	5590	15.6583	0.599057	0.0310236	13.351
					Cacna2d2				rno05221:Acute myeloid leukemia	3	8.33333	0.0161236	MAPK1, KRAS, MAPK3	21	55	5590	14.5195	0.652355	0.0346061	15.2674
					Arid1a				rno04621:NOD-like receptor signaling pathway	3	8.33333	0.0202275	HSP90AB1, MAPK1, MAPK3	21	62	5590	12.8802	0.735064	0.0419424	18.8014
									rno05212:Pancreatic cancer	3	8.33333	0.0247231	MAPK1, KRAS, MAPK3	21	69	5590	11.5735	0.803521	0.0495787	22.5195
									rno05211:Renal cell carcinoma	3	8.33333	0.0247231	MAPK1, KRAS, MAPK3	21	69	5590	11.5735	0.803521	0.0495787	22.5195
									rno05218:Melanoma	3	8.33333	0.0247231	MAPK1, KRAS, MAPK3	21	69	5590	11.5735	0.803521	0.0495787	22.5195
									rno05412:Arrhythmogenic right ventricular cardiomyopathy (ARVC)	3	8.33333	0.0281629	ITGB4, CACNA1C, CACNA2D2	21	74	5590	10.7915	0.843838	0.0547147	25.26
									rno04662:B cell receptor signaling pathway	3	8.33333	0.028873	MAPK1, KRAS, MAPK3	21	75	5590	10.6476	0.851084	0.0544712	25.8147
									rno05220:Chronic myeloid leukemia	3	8.33333	0.028873	MAPK1, KRAS, MAPK3	21	75	5590	10.6476	0.851084	0.0544712	25.8147
									rno05210:Colorectal cancer	3	8.33333	0.0332838	MAPK1, KRAS, MAPK3	21	81	5590	9.85891	0.889227	0.0609296	29.1781
									rno04810:Regulation of actin cytoskeleton	4	11.1111	0.0367364	MAPK1, KRAS, MAPK3, ITGB4	21	209	5590	5.09455	0.912212	0.0653458	31.7141
									rno04666:Fc gamma R-mediated phagocytosis	3	8.33333	0.0387438	MAPK1, MAPK3, PRKCG	21	88	5590	9.07468	0.923344	0.0670625	33.1507
									rno05414:Dilated cardiomyopathy	3	8.33333	0.0403635	ITGB4, CACNA1C, CACNA2D2	21	90	5590	8.87302	0.931303	0.0680489	34.2899
									Term	Count	%	PValue	Genes	List Total	Pop Hits	Pop Total	Fold Enrichment	Bonferroni	Benjamini	FDR
								12wk.M2_Extended	rno05215:Prostate cancer	14	11.0236	7.50018e-09	AKT1, HSP90AB1, MAPK1, CDKN1B, MAP2K2, RELA, CREBBP, TP53, NFKB1, RB1, MTOR, IKBKB, AKT3, PIK3R2	105	90	5590	8.28148	9.37522e-07	9.37522e-07	8.67329e-06
									rno04370:VEGF signaling pathway	13	10.2362	7.61297e-09	AKT1, MAPK1, PTK2, MAPK12, MAP2K2, PLA2G12A, PLA2G2C, NOS3, PRKCG, PLA2G4B, SRC, AKT3, PIK3R2	105	74	5590	9.35264	9.51621e-07	4.7581e-07	8.80372e-06
									rno04920:Adipocytokine signaling pathway	12	9.44882	2.92538e-08	AKT1, RELA, PRKAB2, PRKAG2, PRKAB1, NFKB1, MTOR, IKBKB, CAMKK1, STAT3, AKT3, PTPN11	105	67	5590	9.53518	3.65672e-06	1.21891e-06	3.38295e-05
									rno04620:Toll-like receptor signaling pathway	13	10.2362	7.42545e-08	AKT1, MAPK1, MYD88, MAPK12, MAP2K2, IRF7, RELA, TLR2, NFKB1, IKBKB, TLR7, AKT3, PIK3R2	105	90	5590	7.68995	9.28177e-06	2.32045e-06	8.58687e-05
									rno05220:Chronic myeloid leukemia	12	9.44882	9.85468e-08	AKT1, MAPK1, CDKN1B, MAP2K2, RELA, TP53, NFKB1, RB1, IKBKB, AKT3, PIK3R2, PTPN11	105	75	5590	8.5181	1.23183e-05	2.46367e-06	0.000113961
									rno05200:Pathways in cancer	22	17.3228	2.38127e-07	HSP90AB1, MAP2K2, RELA, CREBBP, TP53, SKP2, NFKB1, PRKCG, RB1, STAT3, VEGFB, AKT1, MAPK1, PTK2, CDKN1B, HIF1A, PIAS4, MTOR, IKBKB, AKT3, PIK3R2, CSF1R	105	317	5590	3.69476	2.97654e-05	4.96097e-06	0.000275372
									rno05222:Small cell lung cancer	12	9.44882	2.87002e-07	AKT1, PTK2, CDKN1B, PIAS4, RELA, SKP2, TP53, NFKB1, RB1, IKBKB, AKT3, PIK3R2	105	83	5590	7.69707	3.58746e-05	5.12502e-06	0.000331892
									rno04730:Long-term depression	11	8.66142	3.29537e-07	PPP2R1A, MAPK1, NOS1, GNAI2, MAP2K2, GNAI1, PLA2G12A, PLA2G2C, GUCY1B3, PRKCG, PLA2G4B	105	67	5590	8.74058	4.11913e-05	5.149e-06	0.00038108
									rno05212:Pancreatic cancer	11	8.66142	4.38085e-07	VEGFB, AKT1, MAPK1, RELA, TP53, NFKB1, RB1, IKBKB, STAT3, AKT3, PIK3R2	105	69	5590	8.48723	5.47591e-05	6.0845e-06	0.000506605
									rno05221:Acute myeloid leukemia	10	7.87402	5.88471e-07	AKT1, MAPK1, MAP2K2, RELA, NFKB1, MTOR, IKBKB, STAT3, AKT3, PIK3R2	105	55	5590	9.67965	7.35562e-05	7.35586e-06	0.000680512
									rno04910:Insulin signaling pathway	14	11.0236	7.70406e-07	MAP2K2, PRKAB2, PRKAG2, PRKAB1, AKT1, MAPK1, PPP1R3C, TSC2, CALM3, SH2B2, MTOR, IKBKB, CALM2, AKT3, PIK3R2, CALM1	105	132	5590	5.64646	9.62961e-05	8.75458e-06	0.000890903
									rno05214:Glioma	10	7.87402	1.46303e-06	AKT1, MAPK1, MAP2K2, TP53, CALM3, PRKCG, RB1, MTOR, CALM2, AKT3, PIK3R2, CALM1	105	61	5590	8.72756	0.000182862	1.52398e-05	0.00169185
									rno04722:Neurotrophin signaling pathway	13	10.2362	3.02818e-06	MAP2K2, RELA, TP53, NFKB1, PTPN11, AKT1, MAPK1, MAPK12, CALM3, SH2B2, IKBKB, AKT3, CALM2, PIK3R2, CALM1	105	126	5590	5.49282	0.000378451	2.91167e-05	0.00350176
									rno04012:ErbB signaling pathway	11	8.66142	3.14824e-06	AKT1, MAPK1, PTK2, CDKN1B, ERBB3, MAP2K2, PRKCG, MTOR, SRC, AKT3, PIK3R2	105	85	5590	6.88964	0.000393453	2.81089e-05	0.0036406
									rno04150:mTOR signaling pathway	9	7.08661	4.85411e-06	VEGFB, AKT1, MAPK1, HIF1A, TSC2, MTOR, AKT3, PIK3R2, DDIT4	105	53	5590	9.04043	0.000606582	4.04502e-05	0.00561321
									rno04664:Fc epsilon RI signaling pathway	10	7.87402	9.53569e-06	AKT1, MAPK1, MAPK12, MAP2K2, PLA2G12A, PLA2G2C, PRKCG, PLA2G4B, AKT3, PIK3R2	105	76	5590	7.00501	0.00119126	7.44952e-05	0.0110266
									rno00640:Propanoate metabolism	7	5.51181	2.64337e-05	ALDH6A1, ALDH7A1, ACSS1, MLYCD, ABAT, SUCLA2, ALDH9A1	105	33	5590	11.2929	0.0032988	0.000194349	0.030564
									rno04010:MAPK signaling pathway	17	13.3858	2.66217e-05	MAP2K2, RELA, TP53, NFKB1, PRKCG, CACNA2D2, AKT1, MAPK1, RASGRF2, HSPA2, MAPK12, PLA2G12A, PLA2G2C, IKBKB, CACNA1C, PLA2G4B, AKT3	105	266	5590	3.40243	0.00332223	0.000184859	0.0307814
									rno05211:Renal cell carcinoma	9	7.08661	3.58125e-05	VEGFB, AKT1, MAPK1, HIF1A, MAP2K2, CREBBP, AKT3, PIK3R2, PTPN11	105	69	5590	6.9441	0.00446663	0.000235585	0.0414061
									rno05223:Non-small cell lung cancer	8	6.29921	4.23716e-05	AKT1, MAPK1, MAP2K2, TP53, PRKCG, RB1, AKT3, PIK3R2	105	52	5590	8.19048	0.00528256	0.000264793	0.048988
									rno04660:T cell receptor signaling pathway	10	7.87402	0.000171562	AKT1, MAPK1, MAPK12, MAP2K2, RELA, NFKB1, IKBKB, AKT3, PIK3R2, DLG1	105	109	5590	4.88423	0.0212188	0.00102077	0.198217
									rno00280:Valine, leucine and isoleucine degradation	7	5.51181	0.000183789	ALDH6A1, ALDH7A1, HMGCS2, AOX1, ABAT, HADH, ALDH9A1	105	46	5590	8.10145	0.0227137	0.0010438	0.212329
									rno04270:Vascular smooth muscle contraction	10	7.87402	0.00022588	MAPK1, MAP2K2, CALD1, PLA2G12A, CALM3, PLA2G2C, GUCY1B3, PRKCG, CACNA1C, PLA2G4B, CALM2, CALM1	105	113	5590	4.71134	0.0278432	0.00122699	0.260899
									rno04912:GnRH signaling pathway	9	7.08661	0.000324897	MAPK1, MAPK12, MAP2K2, PLA2G12A, CALM3, PLA2G2C, CACNA1C, PLA2G4B, SRC, CALM2, CALM1	105	94	5590	5.09726	0.0398049	0.00169102	0.375071
									rno04662:B cell receptor signaling pathway	8	6.29921	0.000442919	AKT1, MAPK1, MAP2K2, RELA, NFKB1, IKBKB, AKT3, PIK3R2	105	75	5590	5.67873	0.0538718	0.00221264	0.511001
									rno04210:Apoptosis	8	6.29921	0.000946248	AKT1, MYD88, RELA, TP53, NFKB1, IKBKB, AKT3, PIK3R2	105	85	5590	5.01064	0.111603	0.00454108	1.0888
									rno04914:Progesterone-mediated oocyte maturation	8	6.29921	0.00108674	HSP90AB1, AKT1, MAPK1, GNAI2, MAPK12, GNAI1, AKT3, PIK3R2	105	87	5590	4.89546	0.127085	0.0050213	1.24953
									rno04062:Chemokine signaling pathway	11	8.66142	0.00120029	AKT1, MAPK1, PTK2, GNAI2, GNAI1, RELA, NFKB1, IKBKB, STAT3, AKT3, PIK3R2	105	171	5590	3.42467	0.139401	0.00534733	1.37927
									rno04720:Long-term potentiation	7	5.51181	0.00142867	MAPK1, MAP2K2, GRIN2C, CREBBP, CALM3, PRKCG, CACNA1C, CALM2, CALM1	105	67	5590	5.56219	0.163653	0.00614353	1.63972
									rno05218:Melanoma	7	5.51181	0.00166554	AKT1, MAPK1, MAP2K2, TP53, RB1, AKT3, PIK3R2	105	69	5590	5.40097	0.18809	0.00692147	1.90919
									rno05213:Endometrial cancer	6	4.72441	0.00241056	AKT1, MAPK1, MAP2K2, TP53, AKT3, PIK3R2	105	51	5590	6.26331	0.260428	0.00968453	2.75238
									rno00650:Butanoate metabolism	5	3.93701	0.00305558	ALDH7A1, HMGCS2, ABAT, HADH, ALDH9A1	105	33	5590	8.06638	0.317868	0.011883	3.47703
									rno04540:Gap junction	7	5.51181	0.00376876	MAPK1, GNAI2, MAP2K2, GNAI1, GUCY1B3, PRKCG, SRC	105	81	5590	4.60082	0.376237	0.0142008	4.27251
									rno05219:Bladder cancer	5	3.93701	0.00421497	VEGFB, MAPK1, MAP2K2, TP53, RB1	105	36	5590	7.39418	0.410208	0.015409	4.76717
									rno00980:Metabolism of xenobiotics by cytochrome P450	6	4.72441	0.00491241	GSTM4, CYP2S1, ADH4, GSTT1, GSTM6, CYP3A9	105	60	5590	5.32381	0.459664	0.0174338	5.53565
									rno04622:RIG-I-like receptor signaling pathway	6	4.72441	0.00491241	DDX58, MAPK12, IRF7, RELA, NFKB1, IKBKB	105	60	5590	5.32381	0.459664	0.0174338	5.53565
									rno04670:Leukocyte transendothelial migration	8	6.29921	0.00533388	PTK2, GNAI2, MAPK12, GNAI1, PRKCG, ITGAM, PIK3R2, PTPN11	105	115	5590	3.70352	0.487533	0.0183986	5.9973
									rno00620:Pyruvate metabolism	5	3.93701	0.00564025	ALDH7A1, ACSS1, AKR1B1, DLAT, ALDH9A1	105	39	5590	6.8254	0.506892	0.0189274	6.33159
									rno04621:NOD-like receptor signaling pathway	6	4.72441	0.00565274	HSP90AB1, MAPK1, MAPK12, RELA, NFKB1, IKBKB	105	62	5590	5.15207	0.507666	0.0184745	6.34519
									rno04916:Melanogenesis	7	5.51181	0.00702875	MAPK1, GNAI2, MAP2K2, GNAI1, CREBBP, CALM3, PRKCG, CALM2, CALM1	105	92	5590	4.05072	0.58592	0.022354	7.83302
									rno00410:beta-Alanine metabolism	4	3.14961	0.00744999	ALDH7A1, MLYCD, ABAT, ALDH9A1	105	22	5590	9.67965	0.60731	0.0230975	8.28416
									rno04623:Cytosolic DNA-sensing pathway	5	3.93701	0.010135	DDX58, IRF7, RELA, NFKB1, IKBKB	105	46	5590	5.78675	0.720105	0.0305798	11.1127
									rno04530:Tight junction	8	6.29921	0.0102581	AKT1, PPP2R1A, GNAI2, GNAI1, PRKCG, YES1, SRC, AKT3	105	130	5590	3.27619	0.72442	0.0302215	11.2403
									rno00982:Drug metabolism	6	4.72441	0.010564	GSTM4, ADH4, AOX1, GSTT1, GSTM6, CYP3A9	105	72	5590	4.43651	0.734868	0.030401	11.5571
									rno04930:Type II diabetes mellitus	5	3.93701	0.0126138	MAPK1, MTOR, CACNA1C, IKBKB, PIK3R2	105	49	5590	5.43246	0.79541	0.03542	13.6529
									rno00480:Glutathione metabolism	5	3.93701	0.0135188	GSR, GSTM4, GPX3, GSTT1, GSTM6	105	50	5590	5.32381	0.817567	0.0371024	14.5637
									rno04630:Jak-STAT signaling pathway	8	6.29921	0.014471	AKT1, PIAS4, PRLR, CREBBP, STAT3, AKT3, PIK3R2, PTPN11	105	139	5590	3.06406	0.838312	0.0388363	15.5125
									rno05410:Hypertrophic cardiomyopathy (HCM)	6	4.72441	0.0195829	PRKAB2, PRKAG2, ITGB4, PRKAB1, CACNA1C, CACNA2D2	105	84	5590	3.80272	0.915596	0.0512394	20.4437
									rno00591:Linoleic acid metabolism	4	3.14961	0.0227813	PLA2G12A, PLA2G2C, CYP3A9, PLA2G4B	105	33	5590	6.4531	0.943899	0.0582471	23.3938
									rno00830:Retinol metabolism	5	3.93701	0.0235427	RDH11, RDH10, ADH4, RPE65, CYP3A9	105	59	5590	4.5117	0.949107	0.058966	24.0812
									rno00565:Ether lipid metabolism	4	3.14961	0.0246555	PLA2G12A, PLA2G2C, PAFAH1B1, PLA2G4B	105	34	5590	6.26331	0.955868	0.0605037	25.0758
									rno05020:Prion diseases	4	3.14961	0.0266107	C1QB, MAPK1, MAP2K2, HSPA5	105	35	5590	6.08435	0.965658	0.0639681	26.7943
									rno04510:Focal adhesion	9	7.08661	0.0281065	VEGFB, AKT1, MAPK1, PTK2, ITGB4, PRKCG, SRC, AKT3, PIK3R2	105	195	5590	2.45714	0.971664	0.0662359	28.0848
									rno00592:alpha-Linolenic acid metabolism	3	2.3622	0.0388781	PLA2G12A, PLA2G2C, PLA2G4B	105	17	5590	9.39496	0.992964	0.0892835	36.7809
									rno00310:Lysine degradation	4	3.14961	0.0400276	DLST, ALDH7A1, HADH, ALDH9A1	105	41	5590	5.19396	0.993942	0.0902285	37.6497
									rno00590:Arachidonic acid metabolism	5	3.93701	0.0406752	PLA2G12A, GPX3, PLA2G2C, ALOX5, PLA2G4B	105	70	5590	3.80272	0.994432	0.0900598	38.1345
									rno00071:Fatty acid metabolism	4	3.14961	0.0425408	ALDH7A1, ADH4, HADH, ALDH9A1	105	42	5590	5.07029	0.995634	0.0924767	39.5115
									rno00380:Tryptophan metabolism	4	3.14961	0.0451316	ALDH7A1, AOX1, HADH, ALDH9A1	105	43	5590	4.95238	0.996889	0.0963161	41.3774
