# Supplementary material for: RNA-seq analysis of the hypothalamic transcriptome reveals the networks regulating physiopathological progress in the diabetic GK rat
Source: Sci Rep. 2016 Sep 28;6:34138. doi: 10.1038/srep34138 (PMC5039700; doi:10.1038/srep34138)
Supplement: Supplementary Table S4 [file srep34138-s5.xls]

## Sheet: Sheet1
#RNA-seq Equipment
	Description	Company	Part No.
	Qubit® 2.0 Fluorometer	Invitrogen	Q32866
	Magnetic Stand-96	Life Technologies	AM10027
	GeneAmp PCR System 9700	Life Technologies	4314878
	MicroCentrifuge	Eppendorf	5418
	Agilent 2100 Bioanalyzer	Agilent	G2939AA
	ThermalStat Plus	Eppendorf	5352 000.088
	cBot Clonal Amplification System	Illumina	SY-301-2002
	HiSeq 2500 Sequencing System	Illumina	SY-401-2501
#RNA-seq Reagent
	Description	Company	Part No.
	TruSeq™ RNA Sample Prep Kit v2 -Set A	Illumina	RS-122-2001
	TruSeq™ RNA Sample Prep Kit v2 -Set B	Illumina	RS-122-2001
	TruSeq Stranded Total RNA	Illumina	RS-122-2301
			RS-122-2302
			RS-122-2401
			RS-122-2402
	Agencourt ® AMPure XP Beads	Beckman	A63881
	SuperScript II Reverse Transcriptase	Invitrogen	18064014
	Qubit™ dsDNA HS Assay Kit	Invitrogen	Q32854
	Agilent High Sensitivity DNA Kit	Agilent	5067-4626
	TruSeq PE Cluster Kit v3 - HS	Illumina	PE-401-3001
	TruSeq SBS Kit v3-HS	Illumina	FC-401-3001
	TruSeq® Rapid SR Cluster Kit – HS	Illumina	GD-402-4001
	TruSeq® Rapid SBS Kit – HS	Illumina	FC-402-4002
	HiSeq PE Cluster Kit v4	Illumina	PE-401-4001
	HiSeq SBS Kit v4	Illumina	FC-401-4003
