# Supplementary material for: RNA-seq analysis of the hypothalamic transcriptome reveals the networks regulating physiopathological progress in the diabetic GK rat
Source: Sci Rep. 2016 Sep 28;6:34138. doi: 10.1038/srep34138 (PMC5039700; doi:10.1038/srep34138)
Supplement: Supplementary Table S5 [file srep34138-s6.xls]

## Sheet: Sheet1
#The information about the sequence reads and genome alignment
Samples	Raw reads count	Clean reads count	Clean reads rate	Aligned reads	Overall alignment rate
W01	43447812	40840552	0.939991	39031521	0.9557
W02	45382510	42636182	0.939485	40707722	0.9548
W03	48081468	45045792	0.936864	43020028	0.955
W04	46603990	43532494	0.934094	41431443	0.9517
W05	50717912	47639612	0.939305	46226442	0.9703
W21	46664136	43765190	0.937876	41805242	0.9552
W22	54336408	50782316	0.934591	48358291	0.9523
W23	37594352	35261498	0.937947	33607657	0.9531
W24	49644876	46546956	0.937598	44352517	0.9529
W25	44387456	41547868	0.936027	39589942	0.9529
W31	45689202	42596444	0.932309	40265982	0.9453
W32	50228644	46634514	0.928445	44071085	0.945
W33	51274560	47575396	0.927856	44960701	0.945
W34	47762602	44201090	0.925433	41739843	0.9443
W35	51810340	48264974	0.93157	45703847	0.9469
GK01	47269592	44321760	0.937638	42168584	0.9514
GK02	38630924	36225512	0.937734	34486424	0.952
GK03	43412546	40731442	0.938241	38768933	0.9518
GK04	47178370	44171172	0.936259	41992395	0.9507
GK05	48977092	45944422	0.93808	43721551	0.9516
GK21	63824922	59773798	0.936528	56817113	0.9505
GK22	58323624	54670110	0.937358	51957514	0.9504
GK23	47174062	44247848	0.93797	42087593	0.9512
GK24	49084688	45940916	0.935952	43783008	0.953
GK25	63672302	59791778	0.939055	57000319	0.9533
GK31	44309610	41365578	0.933558	39081776	0.9448
GK32	57494832	53674550	0.933554	51901254	0.967
GK33	54982570	51408498	0.934996	48663044	0.9466
GK34	42589622	39635890	0.930647	37449627	0.9448
GK35	41009724	38236598	0.932379	36081482	0.9436
