# Supplementary material for: RNA-seq analysis of the hypothalamic transcriptome reveals the networks regulating physiopathological progress in the diabetic GK rat
Source: Sci Rep. 2016 Sep 28;6:34138. doi: 10.1038/srep34138 (PMC5039700; doi:10.1038/srep34138)
Supplement: Supplementary Table S6 [file srep34138-s7.xls]

## Sheet: Sheet1
Gene	Sense	Anti-Sense	length(bp)
Actb	AGGGTGTGATGGTGGGTATGGG	GGTGACAATGCCGTGTTCAATGG	110
Agrp	CTACTGCCGCTTCTTCAATACCT	CCTGCCTTTGCCCAACATCC	104
Pomc	GAAGATGCCGAGATTCTGCTACA	AGGTTGCTTTCCGTGGTGAG	132
Lepr	TGTGTAGTGTGAGGAGGTATGTG	AGGCACCGATGGAATTGATGG	150
Insr	CGCTCCTATGCTCTGGTGTCA	ATCGTGAGGTTGTGCTTGTTCC	149
Npy	GCTCTGCGACACTACATCAATCTC	AGCAAGTTTCATTTCCCATCACCA	162
Mc3r	CTACTCCGAGAGCAAGATGGTCAT	CAGCCTGGCGAAGAGGAACA	106
Ghsr	CGCACCACCACCAACCTCTA	GCTCTCGCTGACAAACTGGAAG	153
Bad	TATTGGGTGTGGGCGGAAGTC	CGGAAGGAACTCAACGCTGTAC	101
Gstm4	GCGACGCTCCTGACTATGACA	TTGCTCTGGGTGATCTTGTGTGA	115
Gjb6	CTGACTGCCAGAGGAGTAGAAGG	TTGTTCACGCCGCCGATGA	162
Gja1	CTGGTGGTGTCCTTGGTGTCT	AGAGTGGAGCCGTTGGTGAG	196
Slc1a2	CCATCATTGCCGCTGTGCTG	GCTGGACACCTCGTCGTTCT	110
Slc2a1	ATCCACCACACTCACCACACTC	AACCCATAAGCACGGCAGACA	164
Slc16a1	GCAACGACCAGTGAAGTGTCAT	GCAGCCACCAGCAATCATTACT	126
Tnf	ATGGGCTCCCTCTCATCAGTTCC	TGCTCCTCCGCTTGGTGGTT	115
IL1-b	AGAGCTTCAGGAAGGCAGTGTCA	AGAAGGTGCTTGGGTCCTCATCC	105
IL-6	ACTTCCAGCCAGTTGCCTTCTTG	TGGTCTGTTGTGGGTGGTATCCT	110
